# Supplementary material for: Subclinical ketosis in postpartum dairy cows alters the adipose tissue immunological profile in a depot-specific manner
Source: Front Immunol. 2025 Jun 17;16:1578669. doi: 10.3389/fimmu.2025.1578669 (PMC12212114; doi:10.3389/fimmu.2025.1578669)
Supplement: Supplementary Table 1 — Full list of differentially expressed genes (DEGs) in subcutaneous (SAT) and visceral adipose tissue (VAT) of cows with (SCK) and without (NK) subclinical ketosis identified by GeTMM analysis. Comparisons include: SCK vs. NK, SCK SAT vs. NK SAT, SCK VAT vs. NK VAT, SCK VAT vs. SCK SAT, NK VAT vs. NK SAT, and VAT vs. SAT. [file Table1.xlsx]

## Sheet: SCK x NK
GeneID	GeneSymbol	Log2 FC SCK/NK	Robust FDR PValue
ENSBTAG00000040432	CLDN3	5.05097	7.95761e-05
ENSBTAG00000053646	0	4.38669	0.0370389
ENSBTAG00000009489	CACNA2D2	3.68215	7.95761e-05
ENSBTAG00000049122	0	3.03509	0.00546056
ENSBTAG00000019876	DSC1	2.23938	0.000788427
ENSBTAG00000044155	BSPRY	2.07988	0.0228213
ENSBTAG00000000232	OR51D1	1.75657	0.0172421
ENSBTAG00000012914	WNT8B	1.68111	0.0393454
ENSBTAG00000042289	0	1.48764	0.00808332
ENSBTAG00000015061	0	0.948119	0.000191877
ENSBTAG00000005304	SRM	0.60922	0.0228213
ENSBTAG00000054325	0	0.276082	0.0271778
ENSBTAG00000017799	PITPNB	0.249561	0.0352757
ENSBTAG00000029802	0	0.221133	0.00465192
ENSBTAG00000032730	PLAAT5	0.0289706	2.46878e-08
ENSBTAG00000046188	ELANE	-0.337918	0.0422392
ENSBTAG00000010082	COL15A1	-0.520915	0.0228213
ENSBTAG00000037461	SDHAF1	-0.722133	0.0228213
ENSBTAG00000052762	0	-0.747511	0.0468622
ENSBTAG00000002477	MRM2	-0.754532	0.0228213
ENSBTAG00000046499	0	-0.787209	1.48608e-05
ENSBTAG00000030333	AOC3	-0.830899	0.0228213
ENSBTAG00000016590	0	-0.911811	0.048205
ENSBTAG00000004342	CCDC87	-1.4642	3.49027e-11
ENSBTAG00000013877	HORMAD2	-1.84711	0.0172421
ENSBTAG00000049013	0	-1.90939	0.0468622
ENSBTAG00000016148	0	-2.15031	0.00230363
ENSBTAG00000008127	RBP5	-2.18845	0.031302
ENSBTAG00000002998	MELTF	-2.95826	0.0138206
ENSBTAG00000008368	0	-2.97153	3.37461e-05
ENSBTAG00000049657	0	-2.99035	0.0453904
ENSBTAG00000052759	0	-3.14586	0.00571781
ENSBTAG00000051147	0	-3.33638	0.00206835
ENSBTAG00000027715	0	-3.42135	0.00756824
ENSBTAG00000021283	KCNF1	-3.61142	4.02154e-09

## Sheet: SCK SAT x NK SAT
GeneID	GeneSymbol	Log2 FC SCK SAT/NK SAT	Robust FDR PValue
ENSBTAG00000013921	CKM	8.70931	0
ENSBTAG00000019210	ADCY2	8.05315	2.68491e-07
ENSBTAG00000021508	LMOD3	6.84457	4.58905e-218
ENSBTAG00000009703	MYH7	6.67169	2.48403e-41
ENSBTAG00000011056	IDS	6.3592	1.12974e-24
ENSBTAG00000030505	0	5.88483	6.40675e-11
ENSBTAG00000001503	TRIM72	5.63041	2.10931e-190
ENSBTAG00000011305	0	5.49557	2.70287e-147
ENSBTAG00000050754	0	5.39733	1.4756e-278
ENSBTAG00000025792	ARID3C	5.36211	0
ENSBTAG00000048916	LIPG	5.28603	0.00205591
ENSBTAG00000021735	GALNT14	5.26477	1.22136e-45
ENSBTAG00000018703	OSTN	5.08845	1.07746e-36
ENSBTAG00000054278	0	4.9946	2.38627e-09
ENSBTAG00000021000	USF3	4.84843	0.0483465
ENSBTAG00000027841	0	4.82088	0.0373677
ENSBTAG00000052249	0	4.75047	4.39734e-05
ENSBTAG00000009332	TTLL6	4.56491	0
ENSBTAG00000007650	SLC38A11	4.52964	1.47768e-130
ENSBTAG00000010177	GOLT1A	4.52282	9.35222e-05
ENSBTAG00000029904	bta-mir-222	4.3898	0.000215059
ENSBTAG00000001704	0	4.36966	4.33326e-08
ENSBTAG00000049122	0	4.27657	0
ENSBTAG00000050016	COX7B2	4.1844	0.0103546
ENSBTAG00000014859	CAPS2	4.15411	0.00640599
ENSBTAG00000021420	EPHA7	4.14762	0.00835056
ENSBTAG00000008869	GPC2	4.12268	2.03439e-33
ENSBTAG00000020289	ZNF214	4.07	1.31227e-176
ENSBTAG00000047560	C2CD4C	4.06044	0
ENSBTAG00000042370	SNORA56	4.06008	7.68872e-07
ENSBTAG00000006560	VANGL2	3.78134	5.91563e-125
ENSBTAG00000040432	CLDN3	3.76471	2.44722e-42
ENSBTAG00000004405	IQUB	3.62382	0.0366021
ENSBTAG00000031197	HMX1	3.59415	2.14525e-19
ENSBTAG00000024999	0	3.58704	7.56121e-09
ENSBTAG00000003020	SSC4D	3.56421	4.64016e-15
ENSBTAG00000006043	0	3.54268	3.22216e-25
ENSBTAG00000011836	OMD	3.53094	1.09104e-05
ENSBTAG00000005424	KCNC1	3.48386	7.39622e-10
ENSBTAG00000011504	ZP2	3.41647	0.0316702
ENSBTAG00000000821	GPR137C	3.2897	8.82847e-208
ENSBTAG00000013977	PRSS38	3.28538	0.0214584
ENSBTAG00000040000	CHST6	3.22634	3.0021e-40
ENSBTAG00000013079	CTCFL	3.18654	1.67901e-05
ENSBTAG00000006121	SBK2	3.18491	0
ENSBTAG00000054434	0	3.1676	0.000130257
ENSBTAG00000009182	CLCN1	3.1123	9.47944e-05
ENSBTAG00000025634	FMN1	3.1102	0.000126717
ENSBTAG00000054479	0	3.10809	2.16195e-151
ENSBTAG00000017158	VSNL1	3.08153	0.0002205
ENSBTAG00000012444	ADAM12	3.02211	0.0145212
ENSBTAG00000005932	FAM184B	2.99809	0.000696975
ENSBTAG00000050206	0	2.99591	1.32049e-05
ENSBTAG00000054117	0	2.98979	5.36607e-19
ENSBTAG00000050415	0	2.95244	3.23909e-23
ENSBTAG00000021347	CWH43	2.95196	0
ENSBTAG00000005946	USP13	2.93439	0.0021692
ENSBTAG00000003638	ZNF215	2.92916	0.00120601
ENSBTAG00000011914	RASSF10	2.92871	0.00434434
ENSBTAG00000050938	0	2.91702	2.32615e-10
ENSBTAG00000003671	SOWAHA	2.85858	0.0193334
ENSBTAG00000049552	0	2.85562	2.03847e-67
ENSBTAG00000054815	bta-mir-2384	2.85189	0.0237692
ENSBTAG00000050320	0	2.80536	0.000720855
ENSBTAG00000053045	0	2.77627	0.00729568
ENSBTAG00000012119	PTPRZ1	2.7478	2.06764e-07
ENSBTAG00000042289	0	2.74275	0
ENSBTAG00000037858	0	2.66746	0.00211751
ENSBTAG00000019958	NXNL2	2.60174	0.0248259
ENSBTAG00000052583	0	2.59173	2.90458e-52
ENSBTAG00000020409	SPATC1L	2.57724	0.00169385
ENSBTAG00000038146	0	2.57719	0.0135568
ENSBTAG00000050097	0	2.5545	9.01599e-10
ENSBTAG00000053335	0	2.52127	0.00224868
ENSBTAG00000007638	PIF1	2.48496	0.000463911
ENSBTAG00000004951	C15H11orf1	2.48433	7.73244e-53
ENSBTAG00000043268	SNORD79	2.45196	0.0149694
ENSBTAG00000018244	VSTM2B	2.4052	0.00736362
ENSBTAG00000048489	0	2.31868	7.51016e-06
ENSBTAG00000039321	SAO	2.31789	0.00169385
ENSBTAG00000003101	SALL4	2.31744	9.735e-06
ENSBTAG00000015373	AADACL3	2.28401	0.0143027
ENSBTAG00000039223	WDR38	2.23495	0.00026744
ENSBTAG00000001125	ADAMDEC1	2.20438	1.72163e-27
ENSBTAG00000000232	OR51D1	2.20034	5.9792e-07
ENSBTAG00000007336	HCST	2.1488	2.50563e-62
ENSBTAG00000009489	CACNA2D2	2.14029	1.30916e-98
ENSBTAG00000054108	0	2.10225	2.73365e-06
ENSBTAG00000020856	HFM1	2.06379	3.89972e-97
ENSBTAG00000051794	0	2.05487	0.0079197
ENSBTAG00000019125	SLC1A1	2.04228	0.00406954
ENSBTAG00000021481	CA14	2.03518	7.81756e-05
ENSBTAG00000009824	0	2.03321	2.87542e-11
ENSBTAG00000051202	0	1.94937	8.39127e-11
ENSBTAG00000021827	TCF21	1.94494	0.00800025
ENSBTAG00000051023	0	1.93688	3.73609e-11
ENSBTAG00000019782	TPI1	1.93114	0.000419447
ENSBTAG00000038486	B3GALT9	1.90663	2.72073e-06
ENSBTAG00000015843	SLC6A3	1.88637	0.000523143
ENSBTAG00000019423	0	1.85577	2.8934e-51
ENSBTAG00000014100	BAIAP3	1.85519	0.0347026
ENSBTAG00000013442	GPR62	1.85125	3.66341e-05
ENSBTAG00000048977	0	1.82902	0.01048
ENSBTAG00000022714	HSPB3	1.8147	0
ENSBTAG00000044719	0	1.7965	0.0125428
ENSBTAG00000009243	MFSD4B	1.79199	0.00559676
ENSBTAG00000033806	0	1.75915	0.0376814
ENSBTAG00000012031	ATG9B	1.70094	0.0003493
ENSBTAG00000052579	0	1.69885	0.00018225
ENSBTAG00000051377	0	1.68945	0.000151957
ENSBTAG00000054389	0	1.60986	0.00046149
ENSBTAG00000052661	0	1.56919	0.0190054
ENSBTAG00000016502	0	1.5345	6.12922e-09
ENSBTAG00000008502	0	1.48268	0.00800025
ENSBTAG00000048924	0	1.46304	8.13932e-36
ENSBTAG00000011654	0	1.43864	0.0334533
ENSBTAG00000006397	0	1.43734	9.20115e-06
ENSBTAG00000048431	0	1.43153	0.000246094
ENSBTAG00000020415	KLK4	1.41943	0.00189936
ENSBTAG00000005442	DNAI4	1.40704	0.0316702
ENSBTAG00000033056	PLD5	1.39868	0.000575841
ENSBTAG00000009155	SCN5A	1.39753	4.00228e-29
ENSBTAG00000003207	SP5	1.39139	0.000632256
ENSBTAG00000020143	RDH10	1.38886	0.00804966
ENSBTAG00000031359	0	1.34721	0.0062116
ENSBTAG00000042335	SNORA3B	1.341	0.000501189
ENSBTAG00000051359	0	1.33697	0.013125
ENSBTAG00000032730	PLAAT5	1.33058	6.9039e-05
ENSBTAG00000023920	GPR158	1.29843	7.12883e-66
ENSBTAG00000039334	0	1.28892	0.0428814
ENSBTAG00000050493	0	1.2619	0.0187137
ENSBTAG00000007353	DLX4	1.26138	0.0375235
ENSBTAG00000021855	ANO3	1.21837	0.01834
ENSBTAG00000012024	SLC29A2	1.18117	2.17981e-08
ENSBTAG00000016385	F10	1.17958	2.64148e-10
ENSBTAG00000034182	0	1.17349	0.00427359
ENSBTAG00000046494	CORT	1.16275	3.54106e-15
ENSBTAG00000017411	AK5	1.13389	0.00365433
ENSBTAG00000005717	GJB5	1.0933	0.00261812
ENSBTAG00000050527	0	1.08434	0.0390695
ENSBTAG00000017029	0	0.99437	0.0308908
ENSBTAG00000052480	0	0.991967	0.0166806
ENSBTAG00000039967	KRT78	0.964345	0.00625649
ENSBTAG00000046977	PLA2G2D5	0.962374	0.00736362
ENSBTAG00000020658	LNX1	0.943088	1.92366e-07
ENSBTAG00000019440	PROZ	0.9382	0.0445818
ENSBTAG00000013881	GJA4	0.929574	0.00166759
ENSBTAG00000016274	CCDC38	0.917439	1.21163e-05
ENSBTAG00000008240	GALNT15	0.911766	0.00169385
ENSBTAG00000043553	GPX3	0.911168	0.0363052
ENSBTAG00000020573	SCUBE2	0.91056	0.015865
ENSBTAG00000052100	0	0.901087	0.0329163
ENSBTAG00000003299	LPAR4	0.898765	0.008847
ENSBTAG00000031906	ABHD16B	0.877165	0.0481618
ENSBTAG00000004458	MORN3	0.863843	0.0220726
ENSBTAG00000000966	0	0.861539	0.00656213
ENSBTAG00000015001	OVOL3	0.859305	3.95657e-41
ENSBTAG00000048950	ULBP13	0.85617	0.00147601
ENSBTAG00000000888	SPTA1	0.850931	0.00389403
ENSBTAG00000054484	0	0.84924	3.91967e-08
ENSBTAG00000010526	PLPP1	0.847274	0.00391164
ENSBTAG00000017086	GRB10	0.842001	0.00669313
ENSBTAG00000005247	FRMD3	0.825118	0.00167505
ENSBTAG00000016220	WIPF3	0.821921	0.00919058
ENSBTAG00000054745	0	0.810061	0.00120251
ENSBTAG00000014270	UNC5B	0.807875	0.00225868
ENSBTAG00000050269	0	0.785751	0.0286825
ENSBTAG00000022986	TAFA5	0.783851	0.00127682
ENSBTAG00000055135	0	0.765184	0.0254685
ENSBTAG00000004952	MFSD4A	0.764227	0.0143027
ENSBTAG00000009391	ADPRH	0.755126	0.0108475
ENSBTAG00000010316	ICAM5	0.748926	3.6925e-35
ENSBTAG00000030523	ZPBP2	0.746179	1.70993e-06
ENSBTAG00000018398	GPR4	0.73964	0.00462498
ENSBTAG00000051897	NMNAT1	0.726714	0.00296699
ENSBTAG00000019504	ADRA1D	0.722237	0.0178351
ENSBTAG00000046122	NRARP	0.713018	0.0011412
ENSBTAG00000019595	EGFLAM	0.712209	0.000597677
ENSBTAG00000010362	NOSTRIN	0.712174	1.91302e-05
ENSBTAG00000002030	SPP2	0.709561	0.0063721
ENSBTAG00000043165	SNORA70	0.70838	0.00634808
ENSBTAG00000054536	0	0.678528	0.0136219
ENSBTAG00000012252	MOCOS	0.662053	0.0249966
ENSBTAG00000013557	ERAP1	0.662034	0.0163044
ENSBTAG00000004896	ABLIM3	0.661096	0.00559067
ENSBTAG00000023978	0	0.659991	0.00278135
ENSBTAG00000001857	DOK4	0.65896	0.0102125
ENSBTAG00000044029	AVEN	0.653772	0.00765438
ENSBTAG00000019854	ABCE1	0.643221	0.0329163
ENSBTAG00000009725	AOX1	0.635343	0.0243776
ENSBTAG00000054793	0	0.620928	0.0144619
ENSBTAG00000006686	NPNT	0.619043	0.0438338
ENSBTAG00000015131	SLC29A1	0.617649	0.00122934
ENSBTAG00000017882	LRRC3	0.607865	2.72614e-08
ENSBTAG00000051247	0	0.599032	1.10694e-11
ENSBTAG00000000603	JAM2	0.587854	0.0263614
ENSBTAG00000000653	PPP1R16B	0.586409	0.0329423
ENSBTAG00000018299	PIGH	0.584514	0.00194571
ENSBTAG00000020688	ARHGEF15	0.582926	0.0491814
ENSBTAG00000012413	FGF12	0.582671	0.000195519
ENSBTAG00000010518	MTREX	0.581555	0.0453337
ENSBTAG00000017866	CD36	0.575812	0.000490253
ENSBTAG00000009378	E2F5	0.575775	0.0361048
ENSBTAG00000053238	0	0.569287	0.00010524
ENSBTAG00000012519	XDH	0.563464	0.0305099
ENSBTAG00000017141	CGRRF1	0.559192	0.000521289
ENSBTAG00000052066	0	0.556782	8.01162e-52
ENSBTAG00000005299	EDNRB	0.556284	0.00103849
ENSBTAG00000015061	0	0.548986	0.00302031
ENSBTAG00000031866	0	0.545957	1.1985e-07
ENSBTAG00000045022	SNORA21B	0.544468	1.55306e-09
ENSBTAG00000054719	TRNP1	0.535608	0.0424476
ENSBTAG00000039682	MTUS1	0.532735	0.0313283
ENSBTAG00000007269	EIF2B1	0.531484	2.87265e-05
ENSBTAG00000047254	ABCA2	0.531001	0.000845536
ENSBTAG00000018978	KAT14	0.52836	0.00315503
ENSBTAG00000009665	UTRN	0.527032	0.00729568
ENSBTAG00000003494	DNAAF9	0.516358	0.0488808
ENSBTAG00000014361	FHIP2B	0.509825	0.000645954
ENSBTAG00000017885	ATPSCKMT	0.50929	0.0296032
ENSBTAG00000014471	PALM2	0.497931	1.20241e-16
ENSBTAG00000050145	0	0.49717	0.000231389
ENSBTAG00000014289	ZFYVE9	0.494363	0.000223686
ENSBTAG00000004347	ADGRF5	0.494048	0.00736362
ENSBTAG00000020893	MATN3	0.493632	1.14144e-06
ENSBTAG00000055064	0	0.492391	0.0466272
ENSBTAG00000034206	EMCN	0.490984	0.00470044
ENSBTAG00000020914	CPNE8	0.490484	0.0321958
ENSBTAG00000002770	TCN2	0.466218	0.00226068
ENSBTAG00000003840	GUCY1B1	0.464794	0.0426967
ENSBTAG00000007591	CHUK	0.462978	0.0290495
ENSBTAG00000045832	PHLPP1	0.460121	0.00376422
ENSBTAG00000054268	0	0.453489	0
ENSBTAG00000051704	TNFRSF10D	0.451116	0.0426967
ENSBTAG00000049410	C11H9orf116	0.45101	0.0114028
ENSBTAG00000053044	CDC42EP4	0.444795	0.00151357
ENSBTAG00000048478	H3C6	0.444247	0.0268067
ENSBTAG00000011946	ODR4	0.439196	0.000126277
ENSBTAG00000007100	TRAPPC10	0.435817	0.00113756
ENSBTAG00000012752	MRPL2	0.432828	0.00119432
ENSBTAG00000027983	GTF2H2	0.431465	0.0337014
ENSBTAG00000011986	PLSCR4	0.430087	0.00438151
ENSBTAG00000055172	Metazoa_SRP	0.428611	3.68864e-16
ENSBTAG00000003929	PHF10	0.427933	0.00952137
ENSBTAG00000016250	AKTIP	0.425527	0.0421166
ENSBTAG00000017799	PITPNB	0.4245	4.80728e-06
ENSBTAG00000021343	ARHGEF12	0.423401	2.42003e-05
ENSBTAG00000017713	KTN1	0.417298	8.96788e-05
ENSBTAG00000017266	ITGA6	0.416202	0.0347026
ENSBTAG00000001016	NAA35	0.413421	0.00109625
ENSBTAG00000024015	PTPRM	0.411923	0.00043067
ENSBTAG00000004854	SLC24A5	0.407013	0.0466964
ENSBTAG00000042297	SNORD72	0.406369	2.07765e-05
ENSBTAG00000015278	ARPC5L	0.405882	0.0180586
ENSBTAG00000054325	0	0.400835	0.00105922
ENSBTAG00000001282	RALGAPA1	0.393516	0.00053098
ENSBTAG00000003711	EPAS1	0.390816	0.0020814
ENSBTAG00000012040	GIT1	0.385774	0.0475924
ENSBTAG00000020800	BEND7	0.385215	0.00729205
ENSBTAG00000027569	APBB2	0.384173	0.000883085
ENSBTAG00000010111	TCF7L1	0.37922	0.000916517
ENSBTAG00000015638	IL20RA	0.378727	0.00287544
ENSBTAG00000013793	NEDD4	0.374739	0.0223912
ENSBTAG00000019448	CLDN7	0.37161	0.00583074
ENSBTAG00000005249	RNF14	0.371262	2.64597e-05
ENSBTAG00000019820	RAB9B	0.370939	0.000462636
ENSBTAG00000007385	EMC7	0.362706	0.00269972
ENSBTAG00000050263	MED7	0.360795	0.0336303
ENSBTAG00000001892	YAE1	0.350232	0.00100358
ENSBTAG00000030424	CLEC1A	0.349454	0.00330288
ENSBTAG00000008994	FPGS	0.348113	0.00963194
ENSBTAG00000008131	RNF115	0.34602	0.0197509
ENSBTAG00000011332	TRIM68	0.339325	0.000624587
ENSBTAG00000015025	YAF2	0.338072	0.0137079
ENSBTAG00000008685	TRAPPC12	0.336936	0.0365104
ENSBTAG00000001004	ESAM	0.333113	0.00171211
ENSBTAG00000005763	AKT1S1	0.33069	1.57668e-05
ENSBTAG00000004672	RDX	0.328965	0.0160424
ENSBTAG00000015398	TJP1	0.326417	0.0150626
ENSBTAG00000011200	ZNF644	0.322321	0.0106893
ENSBTAG00000030453	ZC3H14	0.320176	0.0437699
ENSBTAG00000013579	SARAF	0.319584	0.00873569
ENSBTAG00000049286	0	0.317798	0.00307755
ENSBTAG00000031134	YWHAH	0.316118	0.0380951
ENSBTAG00000001847	CNTLN	0.304215	0.030297
ENSBTAG00000000939	KIF16B	0.301992	0.00559676
ENSBTAG00000006574	ARL8A	0.301942	0.00366773
ENSBTAG00000010919	USP47	0.301857	0.00514448
ENSBTAG00000002194	MYZAP	0.300207	1.70993e-06
ENSBTAG00000002045	PSMD13	0.292531	0.00178276
ENSBTAG00000019502	MED4	0.291171	0.0335342
ENSBTAG00000009430	MYRIP	0.28795	0.0104047
ENSBTAG00000005316	GDI2	0.283917	4.35532e-05
ENSBTAG00000013859	SCYL2	0.277792	0.00136677
ENSBTAG00000000797	MRPL9	0.276496	0.00839051
ENSBTAG00000005664	YWHAE	0.275865	0.00765438
ENSBTAG00000003275	0	0.275483	0.000962813
ENSBTAG00000019020	TAX1BP1	0.267793	0.00424998
ENSBTAG00000010170	MBTPS1	0.260795	0.000212615
ENSBTAG00000002730	ELP3	0.260636	0.0469044
ENSBTAG00000004438	XPNPEP1	0.257351	0.0347026
ENSBTAG00000018636	CCNK	0.256911	0.0144224
ENSBTAG00000005851	VTA1	0.252429	0.025211
ENSBTAG00000050809	GIPC3	0.246114	0.00683928
ENSBTAG00000019264	EDEM3	0.244547	0.00865622
ENSBTAG00000033255	DUSP11	0.241059	0.00515757
ENSBTAG00000016368	LRPPRC	0.239491	0.00521762
ENSBTAG00000006417	EDC4	0.237776	0.000371799
ENSBTAG00000013773	PKP4	0.233644	0.0127155
ENSBTAG00000021209	UBR5	0.228036	0.00424998
ENSBTAG00000016024	MYL12A	0.227004	0.000231662
ENSBTAG00000004307	VPS36	0.220713	0.0103174
ENSBTAG00000015090	SGTA	0.215474	0.0428737
ENSBTAG00000020757	PCBP2	0.213742	0.00802299
ENSBTAG00000003752	SLC25A24	0.205704	0.027962
ENSBTAG00000050112	SCRT1	0.205173	0.00210563
ENSBTAG00000047314	PPIE	0.194763	0.0329423
ENSBTAG00000008656	KBTBD6	0.178679	0.020003
ENSBTAG00000049212	0	0.17096	0.0389935
ENSBTAG00000009584	PPP6R3	0.168631	0.000302186
ENSBTAG00000044100	HEATR1	0.168145	0.0167949
ENSBTAG00000012656	OVOL1	0.167671	3.11796e-18
ENSBTAG00000047219	ZNF793	0.166584	0.0142814
ENSBTAG00000018979	PUM1	0.165341	0.00127682
ENSBTAG00000010821	ACER2	0.13663	0.0384382
ENSBTAG00000006644	SPCS2	0.134644	0.000394068
ENSBTAG00000049465	STPG2	0.124272	3.42664e-20
ENSBTAG00000054346	0	0.123001	0.0466964
ENSBTAG00000017628	MAP7D2	0.122426	0.000645954
ENSBTAG00000034192	KIAA2012	0.0759496	0.000102079
ENSBTAG00000003383	0	0.0756665	0.000101587
ENSBTAG00000048577	0	0.0277141	0.00359875
ENSBTAG00000027274	0	0.0261389	7.35329e-49
ENSBTAG00000049111	0	0.010541	0.00960329
ENSBTAG00000051481	FAM200A	-0.0247943	0.0044703
ENSBTAG00000014162	ACKR2	-0.0638075	0.0334197
ENSBTAG00000052986	0	-0.0727047	0.0041231
ENSBTAG00000004877	TRAIP	-0.0852465	9.59343e-05
ENSBTAG00000021833	GJA8	-0.0917723	0.0417773
ENSBTAG00000052762	0	-0.131243	0.0339356
ENSBTAG00000012928	PPP4C	-0.182095	0.0185171
ENSBTAG00000008819	BTBD16	-0.197744	0.0336666
ENSBTAG00000052217	5_8S_rRNA	-0.233539	7.56121e-09
ENSBTAG00000007948	SORCS1	-0.234484	0.00555518
ENSBTAG00000027405	FNDC11	-0.249277	0.0402825
ENSBTAG00000005950	GPR50	-0.282251	2.11461e-07
ENSBTAG00000038415	SLC6A12	-0.284073	1.53983e-12
ENSBTAG00000018176	CYBC1	-0.336614	0.0418889
ENSBTAG00000014841	GBA	-0.339484	0.0329733
ENSBTAG00000015878	RHNO1	-0.357553	0.0357517
ENSBTAG00000006770	MTBP	-0.370496	0.0491586
ENSBTAG00000006481	POLR1A	-0.372647	0.00529288
ENSBTAG00000019723	PEX12	-0.38487	0.00259318
ENSBTAG00000048096	0	-0.39367	0.0150626
ENSBTAG00000015272	TSC22D4	-0.399759	0.00859341
ENSBTAG00000010113	ZBTB24	-0.402373	0.0248699
ENSBTAG00000054131	TWF2	-0.40299	0.0432975
ENSBTAG00000001780	SARS2	-0.404989	0.048368
ENSBTAG00000007964	ARPC4	-0.407457	0.000130257
ENSBTAG00000015267	SGSH	-0.41113	0.00427359
ENSBTAG00000010292	SYNRG	-0.413711	3.60201e-08
ENSBTAG00000010455	INTS5	-0.417935	0.00996765
ENSBTAG00000014314	HPS1	-0.422829	0.0175531
ENSBTAG00000044779	5S_rRNA	-0.427195	0.000259091
ENSBTAG00000005766	IL4I1	-0.427404	0.021095
ENSBTAG00000018761	SLC35F6	-0.45688	0.0224453
ENSBTAG00000007387	ENY2	-0.470086	0.000812776
ENSBTAG00000019712	ST14	-0.47644	0.0150626
ENSBTAG00000042652	SNORA71	-0.488996	0.0149414
ENSBTAG00000004294	EVI5L	-0.490854	0.0491399
ENSBTAG00000015758	USB1	-0.510328	0.0243776
ENSBTAG00000011311	CCDC12	-0.539233	0.0354202
ENSBTAG00000014380	MCM2	-0.539538	0.011429
ENSBTAG00000017365	ZBTB47	-0.541898	0.000641239
ENSBTAG00000020161	KLHL22	-0.551543	0.0127374
ENSBTAG00000019622	TPBGL	-0.563851	0.00146918
ENSBTAG00000008347	MRPL48	-0.59051	0.0445818
ENSBTAG00000054195	GPX1	-0.606122	0.0301636
ENSBTAG00000006048	DCAKD	-0.607065	0.00325721
ENSBTAG00000018013	EMP3	-0.613499	0.0366387
ENSBTAG00000012038	TRIM56	-0.622133	4.4798e-25
ENSBTAG00000021829	GM2A	-0.635865	0.0390121
ENSBTAG00000017780	DPYSL4	-0.641478	0.00359875
ENSBTAG00000038502	0	-0.642017	0.0224313
ENSBTAG00000051043	0	-0.643074	0.000616766
ENSBTAG00000014150	BBLN	-0.648048	0.0150626
ENSBTAG00000014849	GPATCH3	-0.651243	0.000129258
ENSBTAG00000010191	PAK1	-0.652106	0.0150626
ENSBTAG00000005073	ZNHIT2	-0.657677	0.000430596
ENSBTAG00000017074	ANO8	-0.658159	0.0426967
ENSBTAG00000000428	BAK1	-0.659467	0.00166759
ENSBTAG00000047713	LMNTD2	-0.662412	0.00166611
ENSBTAG00000030281	0	-0.677639	0.000222998
ENSBTAG00000054527	0	-0.679228	4.65348e-07
ENSBTAG00000007256	DYRK2	-0.681576	0.0387536
ENSBTAG00000047412	TNFSF18	-0.681896	0.00241781
ENSBTAG00000002477	MRM2	-0.704091	0.017397
ENSBTAG00000031178	SLC9A9	-0.704325	0.000624587
ENSBTAG00000000202	SLC25A19	-0.70517	1.28062e-05
ENSBTAG00000014494	0	-0.706529	0.000246094
ENSBTAG00000052520	0	-0.719456	0.00131534
ENSBTAG00000020407	MTSS1	-0.737715	0.0138959
ENSBTAG00000001283	RIC1	-0.747476	0.0135123
ENSBTAG00000019939	SLC35D2	-0.757302	3.20313e-05
ENSBTAG00000019497	ILDR2	-0.757756	0.0249966
ENSBTAG00000043140	SNORD69	-0.757947	1.41792e-14
ENSBTAG00000053578	CCL16	-0.75832	0.0307057
ENSBTAG00000003014	TRPV2	-0.76417	0.0408061
ENSBTAG00000021837	RGS19	-0.766851	0.0355685
ENSBTAG00000000250	HDHD3	-0.772654	0.00323903
ENSBTAG00000002799	SLC39A5	-0.773153	0.0182824
ENSBTAG00000008463	SLC22A14	-0.782139	0.0154612
ENSBTAG00000009846	MTHFD1L	-0.785742	0.0236233
ENSBTAG00000039520	0	-0.797164	0.0469351
ENSBTAG00000011614	PDE7A	-0.80449	0.0188574
ENSBTAG00000015894	WWOX	-0.81613	0.0288408
ENSBTAG00000004787	METRNL	-0.828447	0.0224047
ENSBTAG00000021596	ICOS	-0.841206	1.65168e-14
ENSBTAG00000007423	TNFRSF11B	-0.869717	1.33014e-05
ENSBTAG00000035013	0	-0.877391	0.000664556
ENSBTAG00000019988	GNA15	-0.895464	0.00424998
ENSBTAG00000054450	0	-0.896618	0.00756594
ENSBTAG00000053735	PEG10	-0.89876	0.0208298
ENSBTAG00000024874	MAD2L1	-0.900531	0.0260932
ENSBTAG00000010774	NUSAP1	-0.903224	0.0110461
ENSBTAG00000048810	ZEB2	-0.933853	0.00748884
ENSBTAG00000021568	VWCE	-0.934811	0.0260932
ENSBTAG00000006158	DZIP3	-0.937559	0.0283853
ENSBTAG00000004989	IRF5	-0.942813	0.0388457
ENSBTAG00000017856	TSTD1	-0.951686	0.00101215
ENSBTAG00000020713	BACH2	-0.957195	0.0329163
ENSBTAG00000012970	FAM53B	-0.96915	0.0197509
ENSBTAG00000019203	S100A4	-0.972018	2.16101e-09
ENSBTAG00000016691	LACC1	-0.97509	0.0410906
ENSBTAG00000024851	TRIM14	-0.990232	0.017765
ENSBTAG00000015426	PDLIM4	-1.00435	0.0150626
ENSBTAG00000053129	ARL16	-1.01686	0.000810485
ENSBTAG00000054889	0	-1.01696	0.0456676
ENSBTAG00000001085	FAM20A	-1.02388	0.048368
ENSBTAG00000037461	SDHAF1	-1.04687	1.61792e-06
ENSBTAG00000016590	0	-1.05512	0.0144224
ENSBTAG00000053284	0	-1.0712	0.00101215
ENSBTAG00000020839	MEGF6	-1.07289	0.000630271
ENSBTAG00000002326	LGALS3	-1.07876	0.0380951
ENSBTAG00000054743	0	-1.09291	0.0270041
ENSBTAG00000000133	CD68	-1.0958	0.0248699
ENSBTAG00000020394	TNFAIP8L2	-1.09994	0.0186248
ENSBTAG00000050871	0	-1.11086	0.00178378
ENSBTAG00000004826	ACP5	-1.12653	0.0137079
ENSBTAG00000008758	KIF20A	-1.13391	0.00812699
ENSBTAG00000007019	LRIT3	-1.13547	0.000229592
ENSBTAG00000005129	CEP55	-1.13894	0.00470044
ENSBTAG00000001197	SLAMF7	-1.14294	0.0438338
ENSBTAG00000036260	LPXN	-1.15055	0.0159842
ENSBTAG00000048631	0	-1.15831	0.0224313
ENSBTAG00000025401	DOK3	-1.16027	0.00556669
ENSBTAG00000046499	0	-1.17305	4.58734e-08
ENSBTAG00000027787	0	-1.17511	0.0133931
ENSBTAG00000006870	RASGEF1A	-1.18079	0.00865184
ENSBTAG00000047659	0	-1.18705	0.0170075
ENSBTAG00000032908	TMEM253	-1.18807	0.0173209
ENSBTAG00000052601	0	-1.1948	2.05442e-63
ENSBTAG00000008004	NCF2	-1.21034	0.0296032
ENSBTAG00000014898	HK3	-1.23167	0.0382586
ENSBTAG00000013669	KIF22	-1.24153	0.0376814
ENSBTAG00000034848	F2RL1	-1.24421	7.19058e-07
ENSBTAG00000030845	0	-1.24667	0.0384382
ENSBTAG00000002885	MSR1	-1.25774	0.000371799
ENSBTAG00000007338	TYROBP	-1.25845	0.0315969
ENSBTAG00000008300	FN1	-1.2707	0.0122608
ENSBTAG00000052105	0	-1.27447	0.0329423
ENSBTAG00000013009	AURKA	-1.27449	0.00800025
ENSBTAG00000007079	LCP1	-1.2816	0.0211604
ENSBTAG00000053073	0	-1.29386	0.0368769
ENSBTAG00000048481	0	-1.30289	1.59886e-59
ENSBTAG00000011420	CA9	-1.30497	0.0437699
ENSBTAG00000004488	MEI1	-1.30922	0.0145741
ENSBTAG00000021101	GPR88	-1.32075	0.00629441
ENSBTAG00000005952	CEBPE	-1.32162	0.00790378
ENSBTAG00000027684	FOLR2	-1.3303	0.0137587
ENSBTAG00000039462	PCLAF	-1.33196	0.0119872
ENSBTAG00000035662	CAMK4	-1.34694	3.74075e-05
ENSBTAG00000008216	RRM2	-1.42283	0.0334197
ENSBTAG00000014546	CLEC7A	-1.43271	0.00460632
ENSBTAG00000014555	CASS4	-1.43808	0.000276428
ENSBTAG00000044027	ITGBL1	-1.44721	0.0324355
ENSBTAG00000022161	TLR7	-1.4673	0.000719896
ENSBTAG00000051693	0	-1.48947	6.1825e-16
ENSBTAG00000027327	OCSTAMP	-1.48955	0.0313283
ENSBTAG00000017943	GALNT6	-1.4919	0.0248259
ENSBTAG00000019777	CDCA3	-1.49285	0.0475924
ENSBTAG00000054540	0	-1.49533	1.33457e-05
ENSBTAG00000021466	COL3A1	-1.50338	0.0142827
ENSBTAG00000002331	DLGAP5	-1.51477	0.00430195
ENSBTAG00000054949	0	-1.51978	0.0497488
ENSBTAG00000054596	0	-1.56397	3.87931e-16
ENSBTAG00000006042	TMEM273	-1.57494	0.00381566
ENSBTAG00000053098	0	-1.58045	1.88675e-05
ENSBTAG00000020369	NOXO1	-1.59282	0.00553896
ENSBTAG00000047675	0	-1.6078	0.0150907
ENSBTAG00000004767	SYK	-1.62642	0.0461668
ENSBTAG00000038476	H2AC18	-1.6357	4.91944e-06
ENSBTAG00000037951	KLHL6	-1.66093	1.66914e-10
ENSBTAG00000053365	CD300E	-1.6752	0.00287544
ENSBTAG00000007275	TREM2	-1.67577	0.0202992
ENSBTAG00000049505	0	-1.68359	0.000779882
ENSBTAG00000051760	0	-1.72905	0.00179409
ENSBTAG00000012676	KRT79	-1.73193	0.00994911
ENSBTAG00000055031	0	-1.74807	1.27177e-07
ENSBTAG00000008307	PLCH1	-1.75665	2.67937e-25
ENSBTAG00000048171	TAP	-1.77779	0.0290262
ENSBTAG00000008900	CELA1	-1.78162	0.0257113
ENSBTAG00000053043	0	-1.78175	1.48647e-22
ENSBTAG00000015208	CARMIL3	-1.78513	0.0387536
ENSBTAG00000004862	TUB	-1.79624	0.00919058
ENSBTAG00000048900	MDFIC2	-1.80318	0.0144224
ENSBTAG00000005604	POPDC2	-1.80526	5.73778e-45
ENSBTAG00000030208	ERFE	-1.81477	0.010321
ENSBTAG00000032709	CMTM5	-1.82307	0
ENSBTAG00000009773	KREMEN1	-1.8357	0.0197509
ENSBTAG00000044113	0	-1.84162	0.0476881
ENSBTAG00000020453	CLEC5A	-1.84565	0.0335342
ENSBTAG00000025383	0	-1.84775	0.0198367
ENSBTAG00000022922	0	-1.85457	0.00166759
ENSBTAG00000033690	BARD1	-1.85511	0.0041231
ENSBTAG00000053530	0	-1.86318	7.32915e-05
ENSBTAG00000054088	0	-1.86729	8.50906e-10
ENSBTAG00000024311	0	-1.88697	1.01965e-76
ENSBTAG00000019406	IGF2BP3	-1.89305	0.0241809
ENSBTAG00000052841	TAFA3	-1.89531	8.57701e-31
ENSBTAG00000032918	SCGB1A1	-1.92336	0.00613074
ENSBTAG00000001382	SLC26A9	-1.94244	0.00257912
ENSBTAG00000017886	CABP7	-1.95359	0.00952137
ENSBTAG00000047080	0	-1.9693	0.000664556
ENSBTAG00000012097	RSPH6A	-1.99603	0.00748352
ENSBTAG00000048707	0	-2.03102	4.26863e-30
ENSBTAG00000009972	INHA	-2.03969	0.033375
ENSBTAG00000003539	ROPN1L	-2.0652	0.0476022
ENSBTAG00000019977	PCDH10	-2.09993	0
ENSBTAG00000004588	KCNN4	-2.10343	0.000246094
ENSBTAG00000012192	0	-2.11008	0.0492421
ENSBTAG00000021643	EFCAB12	-2.11034	0.000343385
ENSBTAG00000048741	0	-2.16385	4.45877e-20
ENSBTAG00000000273	IL5RA	-2.24383	0.000575841
ENSBTAG00000043214	SNORA62	-2.26819	0.00189667
ENSBTAG00000021310	COL4A4	-2.27909	0.000949593
ENSBTAG00000043207	0	-2.28829	9.39895e-11
ENSBTAG00000017674	SCNN1D	-2.30831	4.3139e-07
ENSBTAG00000021525	RAB42	-2.32136	0.0141243
ENSBTAG00000053398	KNL1	-2.33801	0.0413655
ENSBTAG00000025782	TNFSF8	-2.36232	0.00555518
ENSBTAG00000019993	APLN	-2.39922	0.0256133
ENSBTAG00000007558	IL9R	-2.41681	0.00363191
ENSBTAG00000049348	0	-2.47196	0.00800025
ENSBTAG00000010979	CDKL3	-2.47271	6.15855e-254
ENSBTAG00000014761	PGA5	-2.47441	0.0143027
ENSBTAG00000040034	0	-2.47679	0.0144224
ENSBTAG00000001139	ACHE	-2.50089	0.000629567
ENSBTAG00000014248	MIER3	-2.52006	1.48906e-08
ENSBTAG00000015197	KLHDC8A	-2.52595	2.61461e-10
ENSBTAG00000038523	ATP1A4	-2.54105	1.38754e-09
ENSBTAG00000053855	0	-2.55137	0.0128133
ENSBTAG00000054407	0	-2.56846	0.0220726
ENSBTAG00000055238	0	-2.57737	0
ENSBTAG00000015150	IL12A	-2.58424	0.0428721
ENSBTAG00000054481	TMEM92	-2.58927	0.0392713
ENSBTAG00000003280	0	-2.59062	0.000373566
ENSBTAG00000016879	DENND11	-2.60552	0.0109054
ENSBTAG00000037856	0	-2.60655	0.00960258
ENSBTAG00000050785	0	-2.61549	0.00642298
ENSBTAG00000053882	0	-2.62989	1.35789e-45
ENSBTAG00000054833	0	-2.6454	0.000171039
ENSBTAG00000012084	0	-2.65826	9.35222e-05
ENSBTAG00000015106	DSP	-2.6789	5.62673e-06
ENSBTAG00000037483	0	-2.82949	0.00424998
ENSBTAG00000051147	0	-2.83965	0
ENSBTAG00000049228	0	-2.87487	4.2169e-38
ENSBTAG00000045621	C19H17orf50	-2.87498	0
ENSBTAG00000008479	CXCL13	-2.88373	0.00790378
ENSBTAG00000004206	LRRC55	-2.91092	0.00800025
ENSBTAG00000003594	RIBC2	-3.00715	0.00800025
ENSBTAG00000005891	FCRL1	-3.00756	0.0424983
ENSBTAG00000014016	IKZF1	-3.00992	0.0421166
ENSBTAG00000014053	MAK	-3.0134	0.0336728
ENSBTAG00000018309	0	-3.01419	2.64219e-12
ENSBTAG00000012991	PRUNE2	-3.02688	1.1625e-44
ENSBTAG00000049109	0	-3.03088	0.011741
ENSBTAG00000003864	SLC13A4	-3.05882	0.000333369
ENSBTAG00000037786	NALCN	-3.06635	1.07611e-28
ENSBTAG00000030539	KRT222	-3.09803	0.0110945
ENSBTAG00000040460	KRT23	-3.13987	6.54846e-133
ENSBTAG00000016550	MAEL	-3.15308	0.000419447
ENSBTAG00000030484	KLK12	-3.24045	0.0293239
ENSBTAG00000049013	0	-3.26099	0.000142768
ENSBTAG00000020965	ZMYND10	-3.27618	0.000833369
ENSBTAG00000052355	WC1-12	-3.27876	2.14808e-05
ENSBTAG00000005456	TTK	-3.28679	0.00178276
ENSBTAG00000021359	0	-3.31305	1.3494e-26
ENSBTAG00000051879	SHISA8	-3.35221	2.57976e-19
ENSBTAG00000020474	NOXRED1	-3.43843	0.00570335
ENSBTAG00000002089	FAM217A	-3.49583	0.000122468
ENSBTAG00000014234	CCDC196	-3.51758	5.72458e-05
ENSBTAG00000049459	0	-3.51797	0.00845546
ENSBTAG00000012111	PRDM5	-3.5421	0.000632256
ENSBTAG00000007762	ASIC3	-3.54534	0.0156058
ENSBTAG00000011616	MPO	-3.60406	8.97734e-28
ENSBTAG00000049657	0	-3.61591	4.99624e-14
ENSBTAG00000013917	0	-3.62213	0.00109868
ENSBTAG00000006626	TMEM132B	-3.77061	1.46869e-14
ENSBTAG00000027715	0	-3.79608	0.0272947
ENSBTAG00000002998	MELTF	-3.84351	0.0332782
ENSBTAG00000051010	0	-3.88276	0.0159274
ENSBTAG00000054996	0	-3.89949	0.000151957
ENSBTAG00000055278	NEGR1	-3.98341	0.00532742
ENSBTAG00000013155	COL2A1	-3.98369	0.0224453
ENSBTAG00000010057	GZMB	-4.01324	0.0355761
ENSBTAG00000053320	0	-4.01612	4.79621e-05
ENSBTAG00000033396	CFAP95	-4.07434	3.52793e-05
ENSBTAG00000019524	ITGAD	-4.08638	4.25414e-08
ENSBTAG00000002290	0	-4.21956	0.00726987
ENSBTAG00000042803	0	-4.25073	1.9823e-06
ENSBTAG00000005657	CAMK2N2	-4.28715	0.00166824
ENSBTAG00000011871	BTLA	-4.30972	1.42782e-11
ENSBTAG00000019793	RGS22	-4.34225	3.65706e-47
ENSBTAG00000006861	C11H2orf73	-4.4098	5.28948e-10
ENSBTAG00000048875	0	-4.5103	1.43772e-13
ENSBTAG00000045905	PCDH15	-4.76528	7.79955e-27
ENSBTAG00000033096	PAG2	-4.79494	1.08039e-24
ENSBTAG00000049561	0	-4.89409	4.85938e-157
ENSBTAG00000033153	GRIK2	-5.04678	0
ENSBTAG00000000161	TMEM40	-5.34558	9.14169e-53
ENSBTAG00000039234	LIPK	-5.39048	2.37764e-08
ENSBTAG00000053785	0	-5.42278	9.6094e-11
ENSBTAG00000051134	VPREB3	-5.45709	1.37097e-05
ENSBTAG00000043904	0	-5.67966	0.0316654
ENSBTAG00000006689	TECTB	-5.75591	5.98032e-25
ENSBTAG00000015409	STK32B	-5.98533	0.00449593
ENSBTAG00000021322	TM4SF20	-6.27717	1.91594e-08

## Sheet: SCK VAT x NK VAT
GeneID	GeneSymbol	Log2 FC SCK VAT/NK VAT	Robust FDR PValue
ENSBTAG00000045514	0	8.1454	5.22274e-06
ENSBTAG00000040432	CLDN3	6.59643	2.72984e-35
ENSBTAG00000050530	0	5.1316	0.0107066
ENSBTAG00000034693	SYT1	4.69711	0.000102397
ENSBTAG00000009489	CACNA2D2	4.63539	2.41977e-25
ENSBTAG00000008351	C5H12orf60	4.11767	0.00617356
ENSBTAG00000000836	KRT8	4.09172	0.0345966
ENSBTAG00000050171	0	3.98119	3.34824e-05
ENSBTAG00000053042	0	3.95367	1.27308e-05
ENSBTAG00000048455	0	3.93359	4.62421e-09
ENSBTAG00000054808	MT1A	3.78777	0.0127361
ENSBTAG00000053646	0	3.59935	3.60452e-06
ENSBTAG00000051281	0	3.47715	3.29635e-06
ENSBTAG00000052304	0	3.43955	0.0160241
ENSBTAG00000052055	PRSS35	3.40158	0.0122716
ENSBTAG00000047632	0	3.36209	0.0122716
ENSBTAG00000050749	0	3.29653	5.31968e-11
ENSBTAG00000021696	CCIN	3.16782	0
ENSBTAG00000001503	TRIM72	3.08545	1.25357e-09
ENSBTAG00000025554	LRRC73	2.95393	0.0427419
ENSBTAG00000016246	DUOX1	2.89561	1.34696e-08
ENSBTAG00000021714	TEKT2	2.7873	5.65919e-07
ENSBTAG00000007200	COX6B2	2.77311	0.00122437
ENSBTAG00000050088	0	2.77308	0.0403539
ENSBTAG00000000399	NANOS3	2.74282	4.39099e-07
ENSBTAG00000052591	bta-mir-12054	2.62964	0.00431433
ENSBTAG00000019876	DSC1	2.60595	0.000131846
ENSBTAG00000046419	0	2.53963	2.83582e-06
ENSBTAG00000018284	KBTBD11	2.43548	0.0150098
ENSBTAG00000053202	0	2.4312	0.0157867
ENSBTAG00000046067	bta-mir-2893	2.40286	0.0144642
ENSBTAG00000045493	0	2.38202	2.29366e-08
ENSBTAG00000020185	0	2.35849	0.0318297
ENSBTAG00000017786	FCRL6	2.31632	0.0411899
ENSBTAG00000009059	PITX2	2.31276	0.000634725
ENSBTAG00000038337	MZB1	2.28721	0.0169573
ENSBTAG00000007307	SELE	2.27318	0.00498652
ENSBTAG00000021787	PAQR7	2.23976	0.0132707
ENSBTAG00000034391	EQTN	2.18676	1.6011e-223
ENSBTAG00000052516	CDA	2.16702	0.00646622
ENSBTAG00000000588	CHODL	2.16254	0.0290681
ENSBTAG00000054538	0	2.09316	2.25522e-07
ENSBTAG00000013105	SYT3	2.09092	0.00163097
ENSBTAG00000053963	0	2.03726	0.000184975
ENSBTAG00000042871	SNORA44	2.01855	0.00990652
ENSBTAG00000002981	PIMREG	2.01541	0.0191812
ENSBTAG00000051483	0	2.00689	0.00305682
ENSBTAG00000004148	0	1.9711	0.0103379
ENSBTAG00000014464	SEC14L3	1.88663	0.0124551
ENSBTAG00000008198	RGL3	1.87772	0.00320837
ENSBTAG00000055045	HSPB7	1.80424	0.0339073
ENSBTAG00000016867	HSD17B3	1.75963	0.00395513
ENSBTAG00000051956	GUCA1A	1.75783	0.00329715
ENSBTAG00000016477	PEAK3	1.75534	0.000163222
ENSBTAG00000017446	E2F8	1.71763	0.000616661
ENSBTAG00000003202	OPRD1	1.69092	0.0201686
ENSBTAG00000004813	SUSD1	1.67236	0.0315402
ENSBTAG00000009421	CD1E	1.62728	0.0366718
ENSBTAG00000023659	MT2A	1.60063	0.0451826
ENSBTAG00000018237	MYO16	1.50913	0.00578898
ENSBTAG00000050132	0	1.49299	0.0345519
ENSBTAG00000009835	CACNA1G	1.47929	0.0295335
ENSBTAG00000050760	0	1.47277	0.0345519
ENSBTAG00000047206	H1-4	1.45893	0.00160963
ENSBTAG00000004076	OXER1	1.45224	0.0399505
ENSBTAG00000001101	IFNLR1	1.43729	0.0185252
ENSBTAG00000002559	MIOX	1.4243	0.0207613
ENSBTAG00000038706	0	1.40815	0.0473464
ENSBTAG00000020931	CHN2	1.39492	0.018629
ENSBTAG00000003733	TM4SF5	1.38015	0.0494595
ENSBTAG00000020835	KIAA0513	1.3788	0.00616057
ENSBTAG00000053271	0	1.37031	0.044205
ENSBTAG00000002786	0	1.32334	0.0197136
ENSBTAG00000036258	0	1.31338	0.0176016
ENSBTAG00000015061	0	1.31245	0.0118218
ENSBTAG00000006673	TMEM179	1.31033	0.0154103
ENSBTAG00000053587	0	1.25097	1.79475e-05
ENSBTAG00000045531	0	1.22934	0
ENSBTAG00000015026	ABL2	1.22793	0.0263947
ENSBTAG00000008923	GPR83	1.22582	0.0343414
ENSBTAG00000044466	0	1.20132	0.00617356
ENSBTAG00000045849	KCNK13	1.19653	0.0114628
ENSBTAG00000048268	0	1.17263	0.0181016
ENSBTAG00000051278	0	1.17099	0.000735007
ENSBTAG00000024942	RPRML	1.1656	1.08809e-05
ENSBTAG00000051479	0	1.16529	0.00177311
ENSBTAG00000044155	BSPRY	1.15911	0.0231562
ENSBTAG00000005766	IL4I1	1.1534	1.10016e-12
ENSBTAG00000006197	ZDHHC21	1.14239	0.0343414
ENSBTAG00000050011	0	1.13714	0.018012
ENSBTAG00000018133	SEMA3A	1.10982	0.036146
ENSBTAG00000004216	MAP3K2	1.10253	0.0171089
ENSBTAG00000016385	F10	1.08817	8.63219e-08
ENSBTAG00000049671	SELENOW	1.08511	0.000716466
ENSBTAG00000050462	0	1.07028	0.0459712
ENSBTAG00000003848	ATRN	1.05635	0.00498652
ENSBTAG00000054586	0	1.0409	0.00519832
ENSBTAG00000012914	WNT8B	1.04062	0.00115225
ENSBTAG00000052192	SPATA33	1.02391	0.0269068
ENSBTAG00000050922	0	1.02056	0.0370872
ENSBTAG00000042553	SNORD99	0.998215	0.00452583
ENSBTAG00000052115	0	0.972802	3.76663e-63
ENSBTAG00000050510	0	0.955757	0.0401143
ENSBTAG00000054588	0	0.932673	0.0222407
ENSBTAG00000053970	SOST	0.932526	0.0002262
ENSBTAG00000049296	0	0.927097	0.0339073
ENSBTAG00000046263	ADAMTSL5	0.909829	0.0270778
ENSBTAG00000054615	0	0.896955	0.00126234
ENSBTAG00000020907	PSMC3IP	0.886847	0.0315402
ENSBTAG00000006246	CBX5	0.831275	0.0166315
ENSBTAG00000052515	TMIE	0.826415	1.93084e-15
ENSBTAG00000008626	KCNN1	0.795624	0.0322321
ENSBTAG00000025124	ZNF300	0.795368	0.0283681
ENSBTAG00000021145	MAP4K1	0.795262	0.0314542
ENSBTAG00000047254	ABCA2	0.774309	0.00314468
ENSBTAG00000001513	PDIK1L	0.772912	2.46682e-13
ENSBTAG00000011527	NT5C	0.757256	0.0140638
ENSBTAG00000003183	NTN4	0.74611	0.0346243
ENSBTAG00000020752	CEP78	0.745885	0.0100027
ENSBTAG00000030170	JPT1	0.734609	0.0424596
ENSBTAG00000044091	PTK6	0.734193	0.0448949
ENSBTAG00000050536	0	0.73117	0.0126237
ENSBTAG00000051373	0	0.726941	1.71376e-152
ENSBTAG00000004885	DDR2	0.717561	0.0129127
ENSBTAG00000008607	ARID3A	0.709882	0.00654501
ENSBTAG00000051913	UST	0.704992	0.0392351
ENSBTAG00000025023	0	0.691286	0.00452583
ENSBTAG00000050559	0	0.690982	6.56783e-06
ENSBTAG00000013650	SLC66A1	0.657892	0.0002262
ENSBTAG00000000917	BMP1	0.642409	0.0201686
ENSBTAG00000007942	TENT4B	0.628488	0.0105426
ENSBTAG00000007413	CEP41	0.624116	0.0118218
ENSBTAG00000010254	MAP3K6	0.619827	0.00604439
ENSBTAG00000005304	SRM	0.607154	0.00125634
ENSBTAG00000012225	KPNA2	0.598453	0.0198699
ENSBTAG00000010207	NUDT21	0.59372	0.0169573
ENSBTAG00000013274	CENPV	0.592488	0.0201686
ENSBTAG00000026369	ENC1	0.589756	0.0155131
ENSBTAG00000008399	ATRIP	0.585644	0.0411899
ENSBTAG00000018227	SLC4A7	0.584911	0.0169573
ENSBTAG00000016928	0	0.578828	0.0261402
ENSBTAG00000012624	PDZRN4	0.567528	0.0479951
ENSBTAG00000016285	NGB	0.56517	0.0221053
ENSBTAG00000049035	C14H8orf89	0.558139	0.0427419
ENSBTAG00000051755	ARF3	0.55557	0.00115225
ENSBTAG00000004018	DGKA	0.543306	0.0155131
ENSBTAG00000016017	CCDC40	0.539217	0.0219102
ENSBTAG00000002579	FBL	0.532655	0.00990652
ENSBTAG00000001568	PPIC	0.528299	0.000243036
ENSBTAG00000018877	PDIA5	0.526461	0.00855645
ENSBTAG00000052543	bta-mir-12041	0.525339	0.0267855
ENSBTAG00000013510	TOR2A	0.521178	0.00780437
ENSBTAG00000008815	WDR89	0.512995	0.0241257
ENSBTAG00000002817	SLC46A1	0.510505	0.044882
ENSBTAG00000002376	PPIL1	0.489458	2.69829e-07
ENSBTAG00000017932	CENATAC	0.479556	0.0235688
ENSBTAG00000017123	ZNF354B	0.479064	0.00354096
ENSBTAG00000008552	PLXNA3	0.47826	0.0477889
ENSBTAG00000054148	0	0.477057	0.00124055
ENSBTAG00000010514	ASB7	0.474706	0.0319823
ENSBTAG00000013928	WFDC2	0.470637	0
ENSBTAG00000011382	SLC9A3R1	0.467474	0.0474512
ENSBTAG00000019375	SCARF2	0.467437	0.0403462
ENSBTAG00000001506	HTT	0.462533	0.00395513
ENSBTAG00000015637	BPNT2	0.4597	0.0452895
ENSBTAG00000017689	BRMS1	0.452261	0.0406393
ENSBTAG00000018289	TMEM150A	0.449586	0.0291694
ENSBTAG00000020177	MYG1	0.449367	0.0219518
ENSBTAG00000010085	SLC7A2	0.441258	0.0369234
ENSBTAG00000037902	FAM229A	0.440417	0.0430242
ENSBTAG00000025345	ARL10	0.427838	0.0204994
ENSBTAG00000004111	LRRC45	0.425184	0.0138757
ENSBTAG00000005634	LSM2	0.41639	0.0257855
ENSBTAG00000011242	MUTYH	0.401262	0.0411899
ENSBTAG00000027326	TP53RK	0.399461	7.79235e-07
ENSBTAG00000046415	SSNA1	0.395377	0.0427419
ENSBTAG00000004551	RHOT2	0.392514	0.00112685
ENSBTAG00000007979	TNPO1	0.386496	0.044882
ENSBTAG00000013064	RGS18	0.384368	3.6458e-05
ENSBTAG00000019006	WDR24	0.366515	0.015845
ENSBTAG00000004874	AURKAIP1	0.366266	0.0309241
ENSBTAG00000004524	SPPL2B	0.365837	0.0121609
ENSBTAG00000005938	BARHL2	0.361383	3.02285e-41
ENSBTAG00000007230	FANCF	0.361047	0.0381448
ENSBTAG00000001398	ATP2A2	0.355245	0.0451826
ENSBTAG00000016592	CAPN15	0.351706	0.048317
ENSBTAG00000025121	EMC6	0.344866	3.41548e-11
ENSBTAG00000025003	INTS10	0.333183	5.9497e-05
ENSBTAG00000046160	SMIM13	0.331693	0.0183566
ENSBTAG00000003759	PCNX3	0.331208	0.00229826
ENSBTAG00000019387	NIFK	0.318174	0.0185252
ENSBTAG00000021347	CWH43	0.31677	0.00196967
ENSBTAG00000019918	PSME3	0.313252	0.0381448
ENSBTAG00000009163	TMEM234	0.311814	0.0207613
ENSBTAG00000001269	TMEM165	0.310768	0.000735007
ENSBTAG00000001123	SNRNP48	0.306661	0.0369234
ENSBTAG00000018448	MSH4	0.305471	0.0157235
ENSBTAG00000024633	PIK3C2B	0.299751	0.00180656
ENSBTAG00000014211	FOXP4	0.297525	3.21926e-08
ENSBTAG00000001449	SRA1	0.294728	1.80452e-05
ENSBTAG00000014017	PCGF3	0.293104	0.00840384
ENSBTAG00000003002	WDR75	0.291705	0.0181016
ENSBTAG00000018329	EXOSC7	0.28929	0.0360566
ENSBTAG00000013708	SNX8	0.288174	0.0318297
ENSBTAG00000044019	KAT2A	0.28701	4.39099e-07
ENSBTAG00000031725	TNFSF12	0.28529	0.00465045
ENSBTAG00000002976	CD177	0.283317	2.54681e-06
ENSBTAG00000013951	CHFR	0.281752	1.68358e-05
ENSBTAG00000015798	UCKL1	0.281726	5.42463e-05
ENSBTAG00000038107	MAPKAPK2	0.279232	0.0239225
ENSBTAG00000021468	MED24	0.277272	0.00693037
ENSBTAG00000014490	DDX39B	0.276508	0.0181373
ENSBTAG00000007759	ABCB8	0.273952	0.044882
ENSBTAG00000020309	G3BP1	0.270207	0.0213932
ENSBTAG00000020733	RPS15A	0.267829	0.0337037
ENSBTAG00000014191	QSOX1	0.266904	0.00945359
ENSBTAG00000019604	VASP	0.266249	0.0387818
ENSBTAG00000015860	FGD1	0.257982	0.000106391
ENSBTAG00000006920	ABCF3	0.252675	0.0346243
ENSBTAG00000037941	QTRT1	0.250808	0.0344844
ENSBTAG00000007623	CPTP	0.240293	0.0346209
ENSBTAG00000006021	CEP250	0.240089	0.0298188
ENSBTAG00000047787	0	0.229602	3.6458e-05
ENSBTAG00000014653	SPNS1	0.227642	0.00513148
ENSBTAG00000019721	REXO4	0.222389	0.00465045
ENSBTAG00000027059	ARPIN	0.217942	0.0169644
ENSBTAG00000003342	AMD1	0.215512	0.0281885
ENSBTAG00000015521	GEMIN6	0.211163	0.0290681
ENSBTAG00000019662	ATXN7L3	0.205182	0.0311073
ENSBTAG00000013291	ARMC6	0.204618	0.0218351
ENSBTAG00000046775	MAN1B1	0.201882	0.040296
ENSBTAG00000019510	EIF2B4	0.195204	0.0451826
ENSBTAG00000011621	IZUMO1	0.191324	1.94641e-50
ENSBTAG00000021778	SELENON	0.187234	0.0342654
ENSBTAG00000006085	DDOST	0.186131	0.00391393
ENSBTAG00000006927	ABCF1	0.185501	0.0298188
ENSBTAG00000009732	NCBP1	0.183141	0.0495001
ENSBTAG00000001902	CEP295	0.176645	0.0370872
ENSBTAG00000014343	IFT22	0.170259	0.011371
ENSBTAG00000049042	0	0.150833	0.00168225
ENSBTAG00000019255	NFE2L2	0.134721	0.0266552
ENSBTAG00000004342	CCDC87	0.12482	0.000818351
ENSBTAG00000014340	KERA	0.120263	0.0165373
ENSBTAG00000022044	RAB35	0.115487	0.048317
ENSBTAG00000051076	0	0.0585343	0.0077613
ENSBTAG00000016507	SERHL2	-0.0351184	0.0169573
ENSBTAG00000038149	NLRP12	-0.039657	0.0238886
ENSBTAG00000032656	CPN2	-0.0716769	0.0114628
ENSBTAG00000031134	YWHAH	-0.111997	9.15224e-09
ENSBTAG00000050068	0	-0.134912	8.45162e-10
ENSBTAG00000047780	CCDC127	-0.135016	0.00990859
ENSBTAG00000015034	IK	-0.138855	0.0366718
ENSBTAG00000052473	0	-0.144439	3.06109e-11
ENSBTAG00000003757	DNAJA2	-0.159469	0.0241121
ENSBTAG00000005909	LEPROT	-0.159477	0.0302061
ENSBTAG00000011488	PRPF8	-0.177124	0.000848829
ENSBTAG00000005357	VPS11	-0.178788	0.0064099
ENSBTAG00000043972	SLC24A2	-0.178909	1.26203e-41
ENSBTAG00000014794	SCYL3	-0.188505	6.28636e-07
ENSBTAG00000054230	0	-0.189063	1.66656e-21
ENSBTAG00000006034	RNF113A	-0.191465	0.015692
ENSBTAG00000039888	MAGED2	-0.193977	0.0156782
ENSBTAG00000011425	PTPRA	-0.196402	0.0226263
ENSBTAG00000000215	GNB1	-0.198605	0.00751439
ENSBTAG00000003124	MFSD14B	-0.201544	0.00246156
ENSBTAG00000010787	RFC3	-0.201981	0.00505702
ENSBTAG00000006755	C15H11orf58	-0.205203	0.0213932
ENSBTAG00000013589	CHMP3	-0.210681	0.00246156
ENSBTAG00000039855	SUMF1	-0.212867	0.00318814
ENSBTAG00000027390	RTF2	-0.212949	0.0191812
ENSBTAG00000012383	CHMP5	-0.213251	0.000365876
ENSBTAG00000003925	C9H6orf120	-0.215282	0.00759392
ENSBTAG00000012103	MAP2K4	-0.226185	0.00038792
ENSBTAG00000009826	GPD1L	-0.234533	0.018016
ENSBTAG00000019511	CDC123	-0.245496	0.0118218
ENSBTAG00000009075	RNF207	-0.248428	0.00181659
ENSBTAG00000007963	KIDINS220	-0.259796	0.000878268
ENSBTAG00000011024	TXNDC12	-0.261997	0.000243036
ENSBTAG00000001290	TUBD1	-0.266237	0.0132829
ENSBTAG00000021174	NRDC	-0.26691	0.0459712
ENSBTAG00000020594	ELF2	-0.268973	0.0491265
ENSBTAG00000014182	CTNNA1	-0.270363	0.0129127
ENSBTAG00000012937	ACAD8	-0.271778	0.0136066
ENSBTAG00000014096	PCNX4	-0.27187	0.0337037
ENSBTAG00000011767	PALS1	-0.272117	0.041007
ENSBTAG00000033446	TATDN1	-0.273008	0.00389072
ENSBTAG00000016076	TRAK1	-0.279685	0.0463802
ENSBTAG00000018417	PSMF1	-0.279806	0.000422182
ENSBTAG00000002271	CDADC1	-0.280513	0.0118218
ENSBTAG00000017831	ERLIN2	-0.281869	0.0213932
ENSBTAG00000021974	SMUG1	-0.284832	0.00455966
ENSBTAG00000020761	USP33	-0.2866	0.0477889
ENSBTAG00000002058	ASF1A	-0.289316	0.0124611
ENSBTAG00000016731	TMEM42	-0.290061	0.0451826
ENSBTAG00000003652	TMEM128	-0.293347	0.0424596
ENSBTAG00000000799	ICA1	-0.294899	5.14478e-05
ENSBTAG00000011401	PDZD8	-0.295366	0.0285717
ENSBTAG00000003576	POLL	-0.296105	0.0427419
ENSBTAG00000012470	SNAPIN	-0.301749	0.0198699
ENSBTAG00000015858	TSR2	-0.306075	0.000558941
ENSBTAG00000031561	RSRC1	-0.3073	0.0229734
ENSBTAG00000010818	AEBP2	-0.30762	0.0249628
ENSBTAG00000015334	ZHX1	-0.309434	0.0013721
ENSBTAG00000018727	GOLIM4	-0.31093	0.00297687
ENSBTAG00000016516	CYB5R3	-0.311242	0.0291694
ENSBTAG00000013538	PEX14	-0.314224	0.0143389
ENSBTAG00000038156	DYNLT3	-0.315582	0.018012
ENSBTAG00000015628	SMPD1	-0.319379	8.7666e-10
ENSBTAG00000006647	RCBTB2	-0.323964	0.0169644
ENSBTAG00000017833	RNF19A	-0.326335	0.0201686
ENSBTAG00000031917	SCAF8	-0.333425	0.00633816
ENSBTAG00000002378	NUCB1	-0.334759	0.0119997
ENSBTAG00000006395	TUBGCP2	-0.339191	0.00973436
ENSBTAG00000055270	0	-0.34021	5.90421e-237
ENSBTAG00000001752	FUCA2	-0.346813	0.00227882
ENSBTAG00000002608	SEPTIN2	-0.347811	0.0427119
ENSBTAG00000014768	ZNF786	-0.362147	6.56877e-06
ENSBTAG00000013735	TBCE	-0.363068	1.93544e-09
ENSBTAG00000011104	RTN4	-0.364868	0.00374208
ENSBTAG00000010595	DNAAF10	-0.368412	0.00454444
ENSBTAG00000007201	TMEM242	-0.369997	0.0419201
ENSBTAG00000001323	CENPC	-0.370208	0.00293412
ENSBTAG00000014995	THAP8	-0.372932	0.04775
ENSBTAG00000007484	ACADS	-0.374413	0.0369234
ENSBTAG00000038777	MSMP	-0.379581	0.0176016
ENSBTAG00000004321	SFXN2	-0.379859	0.0252837
ENSBTAG00000024476	CKS1B	-0.380563	0.00990859
ENSBTAG00000018588	TMBIM6	-0.380785	0.00973436
ENSBTAG00000001440	PMM2	-0.397218	0.0206293
ENSBTAG00000015782	SCAP	-0.404041	0.0432004
ENSBTAG00000008958	NSMAF	-0.407785	0.0282279
ENSBTAG00000004165	CLYBL	-0.408838	7.48303e-06
ENSBTAG00000015221	PCCB	-0.410434	0.0158075
ENSBTAG00000013184	CEP120	-0.41133	0.0337037
ENSBTAG00000011780	SLITRK4	-0.414611	0.00581874
ENSBTAG00000026610	SMCO3	-0.416286	0.0176291
ENSBTAG00000000186	FLAD1	-0.416681	0.0146896
ENSBTAG00000001333	PPARG	-0.42504	0.0306059
ENSBTAG00000014442	MTG2	-0.428438	0.0309241
ENSBTAG00000019121	IFT122	-0.430709	0.0366718
ENSBTAG00000010906	RPS6KA5	-0.434438	0.0289686
ENSBTAG00000046188	ELANE	-0.438038	3.2911e-05
ENSBTAG00000002813	GAB1	-0.439708	0.0263147
ENSBTAG00000019852	PDHA1	-0.440493	0.036082
ENSBTAG00000025589	CDKAL1	-0.441529	0.00190321
ENSBTAG00000009191	TUSC3	-0.443727	0.0212233
ENSBTAG00000005808	TMEM14C	-0.446674	0.0101915
ENSBTAG00000011770	TJP2	-0.449375	0.00667905
ENSBTAG00000004066	PARP8	-0.455968	0.00238156
ENSBTAG00000012450	RAPGEF2	-0.457706	0.0436864
ENSBTAG00000008744	PDK2	-0.458872	0.0369234
ENSBTAG00000020626	ERCC6L2	-0.461753	0.00318814
ENSBTAG00000016313	ECH1	-0.464517	0.0471264
ENSBTAG00000002996	SHROOM4	-0.465954	0.0318297
ENSBTAG00000021191	EHD2	-0.471537	0.0157235
ENSBTAG00000003109	ITM2B	-0.472899	0.00581874
ENSBTAG00000027477	B3GAT1	-0.491788	0.0290681
ENSBTAG00000030632	0	-0.494537	0.00179679
ENSBTAG00000019204	RTN3	-0.502086	0.0165373
ENSBTAG00000004120	HEMK1	-0.519872	0.0270778
ENSBTAG00000006978	HSD17B4	-0.522607	0.0166458
ENSBTAG00000004278	APMAP	-0.52416	0.00737573
ENSBTAG00000016109	DHRS12	-0.529158	0.0160241
ENSBTAG00000011613	PLS3	-0.533307	0.00126363
ENSBTAG00000000231	BMPR1A	-0.537376	0.0459712
ENSBTAG00000014750	EPB41L4A	-0.537622	0.000163222
ENSBTAG00000011810	ANGPTL2	-0.550588	0.00246156
ENSBTAG00000009434	PAQR6	-0.557904	0.00163097
ENSBTAG00000014286	IFT88	-0.562208	0.00371514
ENSBTAG00000006443	PRDM11	-0.563632	0.00266901
ENSBTAG00000005257	PEX13	-0.579267	0.0239239
ENSBTAG00000010795	ATG14	-0.582932	0.0342203
ENSBTAG00000032548	SYBU	-0.584637	0.0138757
ENSBTAG00000038831	PHYHD1	-0.585067	0.0128317
ENSBTAG00000012372	TMEM53	-0.585089	0.0399505
ENSBTAG00000016037	BCKDHA	-0.592167	0.000735007
ENSBTAG00000018248	MGLL	-0.596087	0.0291694
ENSBTAG00000054326	WDR5B	-0.596872	0.0275647
ENSBTAG00000047715	TPRN	-0.599585	0.0462941
ENSBTAG00000051201	0	-0.615819	0.00617356
ENSBTAG00000020178	ARSK	-0.617354	0.0406393
ENSBTAG00000002313	ITPR2	-0.620965	0.028493
ENSBTAG00000016429	TMEM205	-0.638512	0.0198699
ENSBTAG00000012608	GDAP1	-0.645795	0.0252876
ENSBTAG00000007807	HSPA2	-0.646974	0.0479951
ENSBTAG00000051082	0	-0.650336	0.0221053
ENSBTAG00000008893	ANO10	-0.650832	0.036146
ENSBTAG00000047599	GHRHR	-0.664749	0.0366718
ENSBTAG00000033254	PJVK	-0.670882	0.0345966
ENSBTAG00000027375	DUSP22	-0.674746	0.00860347
ENSBTAG00000021708	CEP128	-0.685425	0.032816
ENSBTAG00000037882	ZNF584	-0.687208	0.000118723
ENSBTAG00000020406	GPC3	-0.689829	0.0471264
ENSBTAG00000024932	FSCN2	-0.690497	0.00221825
ENSBTAG00000000632	RAD54B	-0.692498	0.000383805
ENSBTAG00000010389	STBD1	-0.701509	0.00855645
ENSBTAG00000053436	HSBP1	-0.705325	0.00789912
ENSBTAG00000011908	CPQ	-0.717858	0.0369234
ENSBTAG00000021484	TSPAN18	-0.721816	0.00615282
ENSBTAG00000010881	AKAP14	-0.723347	0.0369234
ENSBTAG00000051259	bta-mir-2315	-0.725274	0.0295335
ENSBTAG00000001747	PEX3	-0.729369	0.0459712
ENSBTAG00000002049	HADH	-0.734064	0.0198699
ENSBTAG00000011139	BCHE	-0.734863	0.0411899
ENSBTAG00000000251	ALAD	-0.735938	0.0337037
ENSBTAG00000001068	ZCWPW1	-0.736529	0.00730687
ENSBTAG00000017655	PALMD	-0.739573	0.00413592
ENSBTAG00000050808	CPLX1	-0.740624	0.0201686
ENSBTAG00000008161	CLCA1	-0.749908	0.0183494
ENSBTAG00000053938	0	-0.758086	3.5951e-08
ENSBTAG00000012994	LOX	-0.759179	0.00492201
ENSBTAG00000051164	WDR35	-0.764611	0.000939593
ENSBTAG00000010967	CABCOCO1	-0.775896	0.0166315
ENSBTAG00000014835	SPARC	-0.794457	0.0430242
ENSBTAG00000002477	MRM2	-0.802276	0.0337037
ENSBTAG00000054702	0	-0.802914	0.0165365
ENSBTAG00000016590	0	-0.804097	0.0263947
ENSBTAG00000000795	NMNAT2	-0.808269	0.0121609
ENSBTAG00000021934	RETSAT	-0.809347	0.00172553
ENSBTAG00000007190	THAP6	-0.813543	0.0499015
ENSBTAG00000033319	CD200	-0.817697	0.0335229
ENSBTAG00000013004	ITIH5	-0.825672	0.0427419
ENSBTAG00000013855	ORMDL3	-0.832245	0.0448949
ENSBTAG00000053510	CCDC92B	-0.838707	0.00785163
ENSBTAG00000015358	ALDOB	-0.839802	0.000118723
ENSBTAG00000010647	NTRK2	-0.840874	0.00100416
ENSBTAG00000005965	ADGRA1	-0.840992	0.0334277
ENSBTAG00000011779	MAL2	-0.841404	0.0495279
ENSBTAG00000004094	SPARCL1	-0.850884	0.0396376
ENSBTAG00000043100	U5	-0.866469	9.8181e-05
ENSBTAG00000016515	EFNA5	-0.869808	0.00125634
ENSBTAG00000007000	ENOSF1	-0.884173	0.00197748
ENSBTAG00000001001	ANKRD55	-0.884207	0.0202972
ENSBTAG00000055280	U6	-0.892462	0.00294352
ENSBTAG00000047904	0	-0.897001	0.0106141
ENSBTAG00000038702	0	-0.912576	0.0160241
ENSBTAG00000032774	ADIRF	-0.957957	0.0176016
ENSBTAG00000010339	ABHD11	-0.970923	2.53297e-07
ENSBTAG00000004051	SBDS	-0.985578	0.00226918
ENSBTAG00000034373	CDH13	-0.995497	0.00846371
ENSBTAG00000053969	0	-0.996267	8.15604e-10
ENSBTAG00000002739	PDE1C	-0.998155	0.00126363
ENSBTAG00000000442	RBP4	-1.00099	6.3152e-06
ENSBTAG00000025167	ABHD15	-1.00546	0.0126237
ENSBTAG00000011461	ADORA1	-1.01059	0.0241257
ENSBTAG00000007379	ALK	-1.03767	3.51983e-07
ENSBTAG00000016177	FGL1	-1.04245	0.0411899
ENSBTAG00000052520	0	-1.05395	0.0157867
ENSBTAG00000040018	0	-1.07349	1.88646e-18
ENSBTAG00000024545	DCHS2	-1.07503	0.00238156
ENSBTAG00000010179	COL5A3	-1.07774	0.0328303
ENSBTAG00000033109	0	-1.08305	0.00729007
ENSBTAG00000052155	0	-1.08618	3.29395e-05
ENSBTAG00000013239	CAPN12	-1.10977	0.0212151
ENSBTAG00000001374	METTL27	-1.11375	0.0201686
ENSBTAG00000003508	CFAP69	-1.12185	0.00650558
ENSBTAG00000004860	SLC27A6	-1.16868	0.0381448
ENSBTAG00000016296	GPD1	-1.22647	0.0402281
ENSBTAG00000009002	0	-1.22829	0.0189781
ENSBTAG00000006745	FGG	-1.23955	0.00450797
ENSBTAG00000023806	COBL	-1.24456	0.0276523
ENSBTAG00000011290	0	-1.2774	0.00227882
ENSBTAG00000048983	0	-1.28555	0.000243531
ENSBTAG00000014469	NBEAL1	-1.29454	4.93831e-07
ENSBTAG00000045602	EXOC1L	-1.29648	0.0141804
ENSBTAG00000014064	FGFR2	-1.30561	0.0262778
ENSBTAG00000001866	EMX1	-1.32564	0.0430378
ENSBTAG00000003829	HPN	-1.33972	0.0239239
ENSBTAG00000013763	C26H10orf82	-1.35929	6.91884e-06
ENSBTAG00000014882	0	-1.36158	0.0203112
ENSBTAG00000034626	FBXO16	-1.37251	0.0147902
ENSBTAG00000001936	PCK1	-1.42907	0.015692
ENSBTAG00000051541	COLQ	-1.43896	0.00452583
ENSBTAG00000008363	EXD1	-1.47187	0.0289686
ENSBTAG00000010821	ACER2	-1.48443	0.0375328
ENSBTAG00000048635	0	-1.50191	0.0337037
ENSBTAG00000053871	0	-1.50469	0.0376022
ENSBTAG00000024878	ANKRD31	-1.50725	0.029339
ENSBTAG00000008095	ACER1	-1.51037	0.0347348
ENSBTAG00000003349	JAKMIP2	-1.54856	3.1093e-11
ENSBTAG00000040193	COLQ	-1.5573	0.00768035
ENSBTAG00000036113	RSPH14	-1.57185	6.52452e-17
ENSBTAG00000048736	0	-1.57695	0.00840384
ENSBTAG00000048329	0	-1.58496	0.0314542
ENSBTAG00000049013	0	-1.62641	0.019487
ENSBTAG00000021161	CREG2	-1.6664	0.00132401
ENSBTAG00000011666	THRSP	-1.77855	0.0324053
ENSBTAG00000048873	0	-1.82543	0.00652379
ENSBTAG00000052299	0	-1.84379	0.0319823
ENSBTAG00000040547	UBXN10	-1.86449	3.31073e-12
ENSBTAG00000046004	0	-1.87809	0.0016392
ENSBTAG00000017233	0	-1.88466	0.0154362
ENSBTAG00000049987	0	-1.8965	0.00243672
ENSBTAG00000013877	HORMAD2	-1.997	0.000821652
ENSBTAG00000051693	0	-2.06832	3.22486e-05
ENSBTAG00000054995	0	-2.09204	0.0231562
ENSBTAG00000011101	EML6	-2.11713	0.0157867
ENSBTAG00000013256	LGR5	-2.13669	0.0158433
ENSBTAG00000008368	0	-2.17497	0.00177641
ENSBTAG00000017785	FRMPD4	-2.1878	2.3282e-07
ENSBTAG00000019276	0	-2.20681	0.000716466
ENSBTAG00000017105	FSTL4	-2.21488	0.0245435
ENSBTAG00000049815	0	-2.2194	0.0047265
ENSBTAG00000031115	0	-2.23067	0.00789912
ENSBTAG00000040208	0	-2.28156	6.0856e-76
ENSBTAG00000045234	U6	-2.28172	9.03458e-05
ENSBTAG00000052522	0	-2.34834	0.000217689
ENSBTAG00000054912	0	-2.41903	0.000993056
ENSBTAG00000044113	0	-2.43116	0.045821
ENSBTAG00000002998	MELTF	-2.4365	0.0149053
ENSBTAG00000020250	SLC28A1	-2.44142	2.62071e-06
ENSBTAG00000015727	0	-2.46498	0.0427119
ENSBTAG00000050669	0	-2.50268	0.000108812
ENSBTAG00000038548	SLC47A2	-2.53015	0.0212233
ENSBTAG00000006043	0	-2.55771	0.00135595
ENSBTAG00000002188	C25H16orf89	-2.60136	0.00333996
ENSBTAG00000016148	0	-2.62733	2.91831e-07
ENSBTAG00000048481	0	-2.64981	0.00916711
ENSBTAG00000008127	RBP5	-2.66679	3.89664e-06
ENSBTAG00000052703	0	-2.67788	0.00899434
ENSBTAG00000004770	SCN4A	-2.67889	0.0271783
ENSBTAG00000006278	FAM83C	-2.69911	1.78699e-145
ENSBTAG00000000731	WFIKKN2	-2.72979	0.0451826
ENSBTAG00000054080	PSMB11	-2.79382	0.0100732
ENSBTAG00000014197	SLC38A4	-2.82333	1.19016e-07
ENSBTAG00000003101	SALL4	-2.82391	4.06401e-10
ENSBTAG00000052187	0	-2.84347	0.000993056
ENSBTAG00000023920	GPR158	-2.88587	0.0113759
ENSBTAG00000001279	MPP2	-3.10606	7.77598e-06
ENSBTAG00000040000	CHST6	-3.13569	1.07858e-50
ENSBTAG00000021340	POU2F3	-3.14829	0.0249474
ENSBTAG00000027715	0	-3.17689	0.0229734
ENSBTAG00000055293	0	-3.22083	0.0211072
ENSBTAG00000055313	bta-mir-12025	-3.3353	0.0270608
ENSBTAG00000021283	KCNF1	-3.37522	2.47358e-08
ENSBTAG00000000634	MLPH	-3.40161	0.04175
ENSBTAG00000022837	0	-3.42662	0.00138498
ENSBTAG00000054050	0	-3.46886	0.000192133
ENSBTAG00000043105	0	-3.54657	1.67299e-10
ENSBTAG00000052759	0	-3.59138	5.33399e-56
ENSBTAG00000051147	0	-3.59938	0.0096758
ENSBTAG00000052747	0	-3.77791	4.98311e-08
ENSBTAG00000050477	H3C3	-3.78671	4.55621e-09
ENSBTAG00000002751	VSTM5	-3.8214	5.42463e-05
ENSBTAG00000014580	FCRLB	-3.82941	0.000498949
ENSBTAG00000019448	CLDN7	-4.13918	3.16783e-25
ENSBTAG00000030898	MS4A13	-4.4787	1.80452e-05
ENSBTAG00000003409	FKBP1B	-4.54377	0.00392598
ENSBTAG00000044066	0	-4.95994	6.90358e-08
ENSBTAG00000054331	COLEC10	-5.20882	4.30738e-10

## Sheet: SCK VAT X SCK SAT
GeneID	GeneSymbol	Log2 FC SCK VAT/SCK SAT	Robust FDR PValue
ENSBTAG00000049549	0	6.72756	1.06e-13
ENSBTAG00000000161	TMEM40	6.17241	1.62e-14
ENSBTAG00000054274	0	5.97409	0.0106687
ENSBTAG00000011616	MPO	5.90734	2.93e-06
ENSBTAG00000019524	ITGAD	5.76758	3.1e-205
ENSBTAG00000009769	0	5.63305	0.000397899
ENSBTAG00000040321	SDR16C6	5.53118	0
ENSBTAG00000006566	FFAR2	5.36723	0.00231129
ENSBTAG00000048334	0	5.33435	8.17e-06
ENSBTAG00000007741	CRLF1	5.32746	3.56e-06
ENSBTAG00000053785	0	5.24423	0.00243566
ENSBTAG00000039234	LIPK	5.14368	0.0399308
ENSBTAG00000048875	0	4.88044	1.84533e-05
ENSBTAG00000006689	TECTB	4.80183	4.03e-29
ENSBTAG00000021322	TM4SF20	4.79651	3.73e-14
ENSBTAG00000055190	0	4.74246	4.3e-06
ENSBTAG00000054257	bta-mir-2887-1	4.73618	9.41e-08
ENSBTAG00000052363	0	4.67471	0.000878633
ENSBTAG00000002290	0	4.63095	3.06e-08
ENSBTAG00000037856	0	4.58976	5.94e-06
ENSBTAG00000004574	UGT8	4.55491	0.0274329
ENSBTAG00000037786	NALCN	4.54503	5.55e-17
ENSBTAG00000016446	GOT1L1	4.53461	1e-05
ENSBTAG00000007698	TMEM59L	4.49799	0.0189124
ENSBTAG00000045656	0	4.45721	5.49e-35
ENSBTAG00000045901	CLDN6	4.41176	1.11e-59
ENSBTAG00000033153	GRIK2	4.40724	0.0165812
ENSBTAG00000020474	NOXRED1	4.30614	0.00041443
ENSBTAG00000048088	0	4.28844	0.00629503
ENSBTAG00000017981	ADRB3	4.28328	3.48e-07
ENSBTAG00000004562	CD207	4.26702	1.19e-11
ENSBTAG00000031107	HS3ST3A1	4.23163	0.0265402
ENSBTAG00000013799	0	4.19732	0.0110984
ENSBTAG00000049168	0	4.19315	0.013356
ENSBTAG00000049109	0	4.16988	4.28e-06
ENSBTAG00000054818	KIR3DL2	4.14134	0.0328282
ENSBTAG00000008017	UNC79	4.1287	0.000262584
ENSBTAG00000045905	PCDH15	4.12583	1.12e-119
ENSBTAG00000037890	0	4.08187	0.0272295
ENSBTAG00000005456	TTK	4.05949	0.00312416
ENSBTAG00000021827	TCF21	4.05123	0.000980575
ENSBTAG00000051078	CD40LG	4.00082	0.000329269
ENSBTAG00000048659	0	3.95812	0.0158459
ENSBTAG00000016761	NOX1	3.95221	5.39e-14
ENSBTAG00000048775	TRBV15	3.86174	0.0211264
ENSBTAG00000006539	SIRPB2	3.82679	0.0258183
ENSBTAG00000002620	DNA2	3.8252	0.00115977
ENSBTAG00000008479	CXCL13	3.81116	2.89e-10
ENSBTAG00000050719	0	3.68873	0.00204951
ENSBTAG00000039355	MADCAM1	3.68497	0.00878137
ENSBTAG00000042803	0	3.67865	0.0259579
ENSBTAG00000033221	CCDC152	3.65117	0.00221501
ENSBTAG00000016097	CACNA1F	3.64286	0.000918336
ENSBTAG00000052522	0	3.63723	3.35e-65
ENSBTAG00000043904	0	3.63631	9.29e-14
ENSBTAG00000003137	PLPPR1	3.62764	0.00818685
ENSBTAG00000031261	REPS2	3.62136	0.00933925
ENSBTAG00000004296	MORN5	3.61825	0.00338688
ENSBTAG00000002858	ACBD7	3.52749	0.000407677
ENSBTAG00000021525	RAB42	3.52157	1.57e-08
ENSBTAG00000012991	PRUNE2	3.51228	0.000115765
ENSBTAG00000021566	PAX2	3.47082	0.00284303
ENSBTAG00000020676	MMP9	3.43851	0.00278807
ENSBTAG00000010828	0	3.43762	0.000318518
ENSBTAG00000047616	ZNF114	3.40924	9.6e-08
ENSBTAG00000034776	DDAH1	3.40163	5.96e-08
ENSBTAG00000000273	IL5RA	3.39623	0.0340502
ENSBTAG00000005825	NEIL3	3.37207	0.00964175
ENSBTAG00000007445	CD28	3.35679	7.54e-10
ENSBTAG00000019440	PROZ	3.30728	0.0320348
ENSBTAG00000020242	0	3.25418	0.000347266
ENSBTAG00000013536	P2RY11	3.25145	0.0459175
ENSBTAG00000053542	MMP12	3.25069	0.0107406
ENSBTAG00000024814	B4GALNT4	3.2298	1.18897e-05
ENSBTAG00000049459	0	3.22154	0.0422616
ENSBTAG00000012061	POU3F1	3.22129	0.00590421
ENSBTAG00000005704	IL1RL2	3.20385	0.0422616
ENSBTAG00000007001	SLC26A1	3.18667	7.23e-14
ENSBTAG00000039513	0	3.17942	0.000398338
ENSBTAG00000053320	0	3.17689	0.00547974
ENSBTAG00000000977	CADM1	3.16947	9.91e-06
ENSBTAG00000044063	B4GALT6	3.15952	1.04e-11
ENSBTAG00000005657	CAMK2N2	3.14699	4.42e-07
ENSBTAG00000009704	CECR2	3.14172	0.0337182
ENSBTAG00000003212	NNAT	3.13518	1.01e-16
ENSBTAG00000049013	0	3.12328	0.00171751
ENSBTAG00000001235	CD200R1L	3.12284	0.000634074
ENSBTAG00000054574	0	3.11189	0.000580551
ENSBTAG00000051401	0	3.0673	0.000376024
ENSBTAG00000022715	0	3.05302	0.00206804
ENSBTAG00000007275	TREM2	3.05289	0.00041443
ENSBTAG00000014546	CLEC7A	3.04894	8.02e-06
ENSBTAG00000047088	0	3.02708	0.0033
ENSBTAG00000027534	0	3.02693	4.61e-18
ENSBTAG00000052386	0	3.02149	0.0368559
ENSBTAG00000050387	0	3.01346	0.040992
ENSBTAG00000005700	MAP3K9	3.01318	0.000578182
ENSBTAG00000027327	OCSTAMP	3.00938	0.000158095
ENSBTAG00000055238	0	2.99993	0.00092034
ENSBTAG00000025782	TNFSF8	2.98358	7.62e-07
ENSBTAG00000049900	0	2.98218	0.0290692
ENSBTAG00000017391	HS3ST2	2.9752	0.0150567
ENSBTAG00000009786	SCIN	2.9702	0.000564514
ENSBTAG00000039366	0	2.95887	1.64e-09
ENSBTAG00000005260	SPP1	2.92867	0.00675459
ENSBTAG00000020453	CLEC5A	2.92027	0.000593231
ENSBTAG00000038490	CLEC4A	2.91961	0.000802172
ENSBTAG00000021359	0	2.91845	1.78304e-05
ENSBTAG00000002576	GLDN	2.91668	0.017336
ENSBTAG00000010458	0	2.91599	2.61506e-05
ENSBTAG00000053365	CD300E	2.91543	1.58e-08
ENSBTAG00000018189	0	2.90995	0.0110984
ENSBTAG00000047560	C2CD4C	2.90552	0.00522365
ENSBTAG00000046769	0	2.89302	1.37e-08
ENSBTAG00000014247	FAM83F	2.87187	0.0461508
ENSBTAG00000004560	CLEC4F	2.86108	0.0158028
ENSBTAG00000027684	FOLR2	2.84991	1.45e-06
ENSBTAG00000033545	EBD	2.82842	0.029422
ENSBTAG00000019033	CD84	2.81714	0.000280192
ENSBTAG00000009051	MMP19	2.81591	0.00117701
ENSBTAG00000049367	0	2.81332	0.00148609
ENSBTAG00000014248	MIER3	2.8002	0.00689864
ENSBTAG00000049507	0	2.79893	0.0367138
ENSBTAG00000046153	0	2.76462	0.0117017
ENSBTAG00000010943	SLC22A23	2.75144	0.00575034
ENSBTAG00000007288	CDK19	2.7266	0.0272671
ENSBTAG00000004547	OLR1	2.72305	0.000290881
ENSBTAG00000019993	APLN	2.71938	1.97543e-05
ENSBTAG00000055120	OPHN1	2.70798	0.0044891
ENSBTAG00000051637	0	2.70676	0.000352124
ENSBTAG00000004588	KCNN4	2.70216	0.00069476
ENSBTAG00000017140	CIP2A	2.69357	0.000353513
ENSBTAG00000052544	TMEM72	2.67976	0.0272588
ENSBTAG00000017943	GALNT6	2.67323	1.01e-06
ENSBTAG00000003636	LIPA	2.67106	0.000594391
ENSBTAG00000049722	TSACC	2.66941	5.88e-07
ENSBTAG00000004826	ACP5	2.65377	0.00356779
ENSBTAG00000003403	PADI2	2.64046	1.1e-07
ENSBTAG00000001903	C11H2orf50	2.62774	0.0376953
ENSBTAG00000047944	GATA5	2.61589	0.0382727
ENSBTAG00000038797	0	2.6137	0.0164821
ENSBTAG00000054538	0	2.612	5.22e-08
ENSBTAG00000037888	LYPD5	2.59967	0.0163081
ENSBTAG00000023186	0	2.58983	0.00616008
ENSBTAG00000002885	MSR1	2.58902	2.08e-08
ENSBTAG00000014199	TBX21	2.56208	2.6e-09
ENSBTAG00000050262	0	2.54804	8.36e-11
ENSBTAG00000007237	BUB1B	2.53787	0.000141849
ENSBTAG00000015638	IL20RA	2.53074	0.0382727
ENSBTAG00000047699	0	2.51034	0.011948
ENSBTAG00000014599	LRRC66	2.50885	0.00249118
ENSBTAG00000017659	BFSP2	2.50663	0.00378828
ENSBTAG00000014470	ALDH1L1	2.50652	0.0217199
ENSBTAG00000040161	0	2.481	0.00192504
ENSBTAG00000002092	PI16	2.47573	0.00203318
ENSBTAG00000047238	ITGAM	2.47533	0.000119976
ENSBTAG00000054081	0	2.46963	0.0314353
ENSBTAG00000003539	ROPN1L	2.46395	0.00281651
ENSBTAG00000054461	0	2.4589	1.63e-08
ENSBTAG00000021358	BLNK	2.45699	0.00286223
ENSBTAG00000017060	ITGB2	2.45617	0.00039189
ENSBTAG00000027676	IL18BP	2.43261	0.000115765
ENSBTAG00000020535	PYCARD	2.42473	2.22e-06
ENSBTAG00000014898	HK3	2.41955	0.000564365
ENSBTAG00000001085	FAM20A	2.39743	7.61e-08
ENSBTAG00000001197	SLAMF7	2.3934	0.000383707
ENSBTAG00000050064	0	2.39274	0.0161331
ENSBTAG00000000133	CD68	2.37805	0.00352595
ENSBTAG00000025250	CCL3	2.35374	0.00150404
ENSBTAG00000005498	SQLE	2.34756	7.08e-10
ENSBTAG00000055017	SCIMP	2.34674	0.00216954
ENSBTAG00000006619	MATK	2.33743	0.0025204
ENSBTAG00000016982	MCOLN3	2.33335	0.000655567
ENSBTAG00000054949	0	2.33233	0.00656883
ENSBTAG00000049178	0	2.32713	0.00179027
ENSBTAG00000019337	ACVR1C	2.31901	0.0312915
ENSBTAG00000049511	GNRH2	2.31439	0.00168162
ENSBTAG00000053611	0	2.31194	0.0096632
ENSBTAG00000008592	0	2.30762	8.04e-07
ENSBTAG00000054302	TCF23	2.28335	1.07e-25
ENSBTAG00000054194	SH2D1B	2.27885	0.0222527
ENSBTAG00000009618	NEK2	2.2742	2.6094e-05
ENSBTAG00000016477	PEAK3	2.27211	1.45e-17
ENSBTAG00000052744	C18H16orf74	2.2682	2.12282e-05
ENSBTAG00000011932	PRG4	2.26139	9.72186e-05
ENSBTAG00000020450	CLDND2	2.2613	0.00791211
ENSBTAG00000004862	TUB	2.26088	0.0141671
ENSBTAG00000019953	CYBB	2.24606	0.000145601
ENSBTAG00000020394	TNFAIP8L2	2.23602	4.55488e-05
ENSBTAG00000008124	GK	2.23559	0.000484265
ENSBTAG00000007615	CNTN3	2.23439	0.0084909
ENSBTAG00000008554	NINJ2	2.23267	0.0074895
ENSBTAG00000014988	0	2.2247	0.00147294
ENSBTAG00000015769	VSIG4	2.21201	0.00102488
ENSBTAG00000039413	0	2.20857	0.00433834
ENSBTAG00000008004	NCF2	2.20819	0.00112181
ENSBTAG00000013215	MREG	2.18686	1.99e-09
ENSBTAG00000020144	GPR34	2.18632	0.0305548
ENSBTAG00000004652	LPAR2	2.17062	0.0364022
ENSBTAG00000011971	NRP2	2.1703	4.13e-14
ENSBTAG00000014239	CCNB1	2.16152	0.0254161
ENSBTAG00000016819	FABP3	2.14289	0.00470837
ENSBTAG00000002266	NPL	2.13661	0.00031603
ENSBTAG00000011702	ENTPD3	2.12146	0.00682114
ENSBTAG00000025554	LRRC73	2.10857	0.0323014
ENSBTAG00000002326	LGALS3	2.10705	0.00236677
ENSBTAG00000003341	DOK2	2.09424	0.000927259
ENSBTAG00000005477	LAPTM5	2.09407	0.000165309
ENSBTAG00000003438	ZBTB43	2.09392	0.0402454
ENSBTAG00000050767	0	2.09083	0.0122734
ENSBTAG00000007166	CAMKK1	2.085	2.28e-06
ENSBTAG00000022294	FADS1	2.08333	1.85e-10
ENSBTAG00000007338	TYROBP	2.07416	0.00378828
ENSBTAG00000017592	GPAT3	2.07307	0.000386488
ENSBTAG00000013917	0	2.07205	0.00833524
ENSBTAG00000018808	SLC25A35	2.06089	0.00762612
ENSBTAG00000022161	TLR7	2.0524	0.000124737
ENSBTAG00000011238	CD48	2.04869	0.00106079
ENSBTAG00000000962	STAP1	2.04797	0.000347108
ENSBTAG00000004541	LPAR5	2.04775	0.0200294
ENSBTAG00000019872	PIK3AP1	2.04191	1.35e-07
ENSBTAG00000010256	TMEM170B	2.03818	0.0213639
ENSBTAG00000004767	SYK	2.02911	6.8e-08
ENSBTAG00000019977	PCDH10	2.02534	0.0250618
ENSBTAG00000009421	CD1E	2.02225	0.00217621
ENSBTAG00000013569	CD38	2.01551	0.000250952
ENSBTAG00000043602	7SK	2.01112	0.0423415
ENSBTAG00000048562	0	2.00345	0.000293549
ENSBTAG00000002596	VSTM1	2.00061	2.22516e-05
ENSBTAG00000016072	SHC2	1.999	0.00103044
ENSBTAG00000047794	DNAH1	1.99321	0.0198745
ENSBTAG00000009489	CACNA2D2	1.98317	0.0433491
ENSBTAG00000019250	BTK	1.98071	0.000778373
ENSBTAG00000000842	UBASH3B	1.97769	0.00293582
ENSBTAG00000002331	DLGAP5	1.97728	0.00165063
ENSBTAG00000049561	0	1.97247	3.58e-16
ENSBTAG00000012442	CTSB	1.96373	1.21594e-05
ENSBTAG00000019072	PSD4	1.96359	1.94e-07
ENSBTAG00000019669	CD163	1.96206	1.38e-07
ENSBTAG00000002923	CX3CR1	1.96201	1.04e-07
ENSBTAG00000012223	TNFSF14	1.95671	0.00873954
ENSBTAG00000008216	RRM2	1.94974	0.00942753
ENSBTAG00000014228	TFEC	1.9453	0.000988328
ENSBTAG00000022007	SAMHD1	1.94511	0.000150265
ENSBTAG00000047621	0	1.93719	0.000122788
ENSBTAG00000024901	0	1.92673	0.00255829
ENSBTAG00000004950	BRB	1.921	5.55e-06
ENSBTAG00000045862	FERMT3	1.91531	0.000123593
ENSBTAG00000014713	RARRES1	1.91358	0.000643133
ENSBTAG00000050566	0	1.90734	0.0429653
ENSBTAG00000052916	0	1.90681	0.00566931
ENSBTAG00000014313	PYROXD2	1.90477	2.26425e-05
ENSBTAG00000001838	LRRC36	1.89751	0.0184833
ENSBTAG00000013802	DAB1	1.89673	0.020813
ENSBTAG00000039462	PCLAF	1.89639	0.00414397
ENSBTAG00000007578	SHTN1	1.89602	1.98101e-05
ENSBTAG00000020590	FZD2	1.89121	0.00545788
ENSBTAG00000005104	MGAT5B	1.89082	0.0149985
ENSBTAG00000013496	CPM	1.88148	0.000718533
ENSBTAG00000039080	SLC22A3	1.87794	0.0401583
ENSBTAG00000038422	0	1.87674	0.00154685
ENSBTAG00000046979	LGMN	1.87503	0.00120933
ENSBTAG00000019777	CDCA3	1.87037	0.0251936
ENSBTAG00000007079	LCP1	1.86772	0.000504222
ENSBTAG00000012184	PTTG1	1.86735	0.0180746
ENSBTAG00000001219	0	1.86389	0.0305548
ENSBTAG00000030845	0	1.85799	8.02e-06
ENSBTAG00000012314	LDLR	1.85552	3.16062e-05
ENSBTAG00000023028	WDFY4	1.85254	0.00184596
ENSBTAG00000001195	KCNH4	1.85041	0.0106837
ENSBTAG00000007909	NOTCH2	1.84218	2.36989e-05
ENSBTAG00000008849	SORT1	1.84127	0.00370463
ENSBTAG00000014555	CASS4	1.83694	1.65e-10
ENSBTAG00000039738	TMIGD3	1.83512	0.000215117
ENSBTAG00000008223	NLRC4	1.83423	0.00157423
ENSBTAG00000019428	0	1.83035	0.00914288
ENSBTAG00000017071	0	1.82846	0.000122788
ENSBTAG00000011543	PDCD1	1.8252	0.00742067
ENSBTAG00000012771	CSF1R	1.82481	3.27e-08
ENSBTAG00000026585	ELOA	1.82106	0.0385987
ENSBTAG00000049547	0	1.81533	0.0195349
ENSBTAG00000021709	SPI1	1.81505	0.00117162
ENSBTAG00000021775	SLC4A9	1.8117	0.00144414
ENSBTAG00000026326	SPN	1.80986	1.84533e-05
ENSBTAG00000040398	CRACD	1.8095	0.0276
ENSBTAG00000019686	NCKAP1L	1.8085	0.000619322
ENSBTAG00000022813	TMEM150B	1.7941	0.000383707
ENSBTAG00000019975	IL7R	1.79216	3.43e-06
ENSBTAG00000016867	HSD17B3	1.78998	0.00236867
ENSBTAG00000017273	LRRC25	1.78021	0.00880218
ENSBTAG00000018563	SFRP2	1.77298	0.0130163
ENSBTAG00000010175	COL8A2	1.76544	0.00616542
ENSBTAG00000012737	GPR65	1.76288	0.000394908
ENSBTAG00000003474	RAB15	1.76242	0.00553318
ENSBTAG00000004059	SOAT1	1.7622	3.84388e-05
ENSBTAG00000000604	GPNMB	1.76021	0.00174929
ENSBTAG00000006990	MYRF	1.75434	0.00477721
ENSBTAG00000013669	KIF22	1.75396	0.0129422
ENSBTAG00000013118	CD86	1.75325	0.000486489
ENSBTAG00000014494	0	1.75081	0.000364435
ENSBTAG00000009873	NRN1	1.74858	0.00546212
ENSBTAG00000004750	VSTM2L	1.74724	1e-10
ENSBTAG00000015520	SLC11A1	1.74671	0.0321515
ENSBTAG00000003848	ATRN	1.74548	0.000606126
ENSBTAG00000049215	SHISA3	1.74497	0.0255497
ENSBTAG00000024449	CENPF	1.74377	0.00446489
ENSBTAG00000008607	ARID3A	1.74279	9.73e-07
ENSBTAG00000026080	0	1.73868	0.000374527
ENSBTAG00000001829	SLC17A9	1.73069	0.00330427
ENSBTAG00000008099	CCR5	1.73038	0.00616542
ENSBTAG00000012855	LPL	1.7244	0.000380624
ENSBTAG00000003079	TIGD3	1.72411	0.036046
ENSBTAG00000027051	PTAFR	1.71983	0.0013498
ENSBTAG00000015815	CFP	1.71755	0.00089181
ENSBTAG00000014246	CENPH	1.71617	0.0162451
ENSBTAG00000014612	DOCK2	1.70698	0.00309296
ENSBTAG00000023635	CLEC6A	1.70678	0.0370779
ENSBTAG00000012815	CLEC12A	1.70448	0.00267313
ENSBTAG00000004237	BTC	1.70392	1.35048e-05
ENSBTAG00000011563	TNFSF13B	1.69731	0.0288246
ENSBTAG00000005105	PAFAH2	1.69553	0.000514856
ENSBTAG00000017794	CCDC153	1.69405	2.56e-07
ENSBTAG00000008160	MBOAT2	1.69293	0.0161654
ENSBTAG00000040331	0	1.68977	0.0288825
ENSBTAG00000020127	TKTL1	1.68845	0.0142956
ENSBTAG00000010253	SYTL1	1.68678	0.0111392
ENSBTAG00000040496	KCNB2	1.68435	0.0338473
ENSBTAG00000016704	SLC37A2	1.6826	0.0131845
ENSBTAG00000046666	TTC9B	1.68214	0.000194143
ENSBTAG00000005269	CCNB2	1.67599	0.0325404
ENSBTAG00000009658	PLEK	1.67541	0.00937292
ENSBTAG00000018823	GRN	1.67416	0.00179027
ENSBTAG00000051832	0	1.67308	0.000691461
ENSBTAG00000016385	F10	1.66857	3.78e-61
ENSBTAG00000015032	CD14	1.66076	0.0145297
ENSBTAG00000002942	SLC2A10	1.65741	0.00532326
ENSBTAG00000001066	0	1.65659	0.00805914
ENSBTAG00000047675	0	1.6562	3.47675e-05
ENSBTAG00000017135	CTSS	1.65455	0.0016706
ENSBTAG00000001717	AURKB	1.65294	0.0115004
ENSBTAG00000004877	TRAIP	1.65159	0.0226825
ENSBTAG00000054400	NKAIN3	1.65142	1.93708e-05
ENSBTAG00000037756	TET1	1.65086	0.0204686
ENSBTAG00000048555	0	1.6477	0.0264729
ENSBTAG00000005129	CEP55	1.64438	0.011268
ENSBTAG00000013825	BCAT1	1.64098	0.00291137
ENSBTAG00000014969	CILP2	1.63815	0.0329069
ENSBTAG00000015426	PDLIM4	1.63611	0.00944979
ENSBTAG00000003434	CERS4	1.63186	0.0201686
ENSBTAG00000023765	C18H16orf46	1.6315	0.0320348
ENSBTAG00000008758	KIF20A	1.62477	0.000392839
ENSBTAG00000021318	SCAMP5	1.62038	0.000311462
ENSBTAG00000009354	0	1.61441	0.00339419
ENSBTAG00000000524	CSTB	1.61396	0.00268366
ENSBTAG00000012409	POSTN	1.61245	0.00357306
ENSBTAG00000019533	ADTRP	1.61125	4.45e-06
ENSBTAG00000004688	DHCR24	1.60282	8.12e-06
ENSBTAG00000019694	ADAM23	1.60215	0.0397484
ENSBTAG00000013343	FTL	1.59949	0.00799303
ENSBTAG00000011043	RAC2	1.59635	0.00509778
ENSBTAG00000019331	KATNAL2	1.59485	0.0496341
ENSBTAG00000054595	0	1.59127	0.00688593
ENSBTAG00000013439	ARHGEF26	1.58746	0.00878704
ENSBTAG00000007661	MYO1F	1.58624	0.0032776
ENSBTAG00000050239	CASP1	1.58096	0.0263043
ENSBTAG00000010866	BMPER	1.57832	0.0452957
ENSBTAG00000018941	CPXM2	1.57828	0.0422522
ENSBTAG00000015991	CDH1	1.57715	0.0176411
ENSBTAG00000001745	LUM	1.56944	0.00583694
ENSBTAG00000008897	BIN2	1.56621	0.0189829
ENSBTAG00000034529	HMGA1	1.5596	0.00288666
ENSBTAG00000048631	0	1.55781	0.014296
ENSBTAG00000007103	ITGAL	1.55496	0.00234971
ENSBTAG00000001992	CYP51A1	1.55303	1.2036e-05
ENSBTAG00000009983	KIF23	1.53593	2.40486e-05
ENSBTAG00000017063	EPB41L4B	1.53473	0.000112349
ENSBTAG00000018691	RHOU	1.5317	0.0107958
ENSBTAG00000050474	RUNX3	1.52616	0.00529689
ENSBTAG00000050526	0	1.52475	0.00031603
ENSBTAG00000013791	0	1.5227	0.00092034
ENSBTAG00000019150	PLD3	1.52164	0.00968061
ENSBTAG00000025622	DEF6	1.51239	0.00798637
ENSBTAG00000020214	LRRC8B	1.50924	0.000117156
ENSBTAG00000009137	NKG7	1.50806	0.00333213
ENSBTAG00000045717	ADO	1.5078	0.0120888
ENSBTAG00000013009	AURKA	1.50644	0.0113352
ENSBTAG00000013960	PSAT1	1.50594	5.91719e-05
ENSBTAG00000008792	RNASE6	1.50579	0.00105646
ENSBTAG00000000005	GRK3	1.50342	5.23e-09
ENSBTAG00000006870	RASGEF1A	1.49979	6.81e-08
ENSBTAG00000016345	IL2RB	1.49756	0.0145874
ENSBTAG00000038476	H2AC18	1.497	0.0114771
ENSBTAG00000039520	0	1.49395	0.0288251
ENSBTAG00000008937	CELF2	1.49203	0.000865545
ENSBTAG00000006957	SLC2A8	1.49107	0.0105055
ENSBTAG00000032277	KYNU	1.49106	0.00894827
ENSBTAG00000023832	ADAM8	1.49023	0.030491
ENSBTAG00000034871	0	1.49003	0.00127678
ENSBTAG00000005952	CEBPE	1.48774	0.0266935
ENSBTAG00000054776	TXNDC17	1.48771	0.0046696
ENSBTAG00000005390	GMFG	1.48622	0.00418572
ENSBTAG00000007127	0	1.48595	0.0194836
ENSBTAG00000017313	ADA2	1.48532	0.0225289
ENSBTAG00000016347	0	1.48383	0.00680493
ENSBTAG00000002947	LY9	1.48286	0.0169569
ENSBTAG00000008008	TLR2	1.4811	0.0182736
ENSBTAG00000016649	CCND2	1.47385	0.00378828
ENSBTAG00000021829	GM2A	1.47295	0.00248504
ENSBTAG00000008057	PARVG	1.47142	0.0259579
ENSBTAG00000036260	LPXN	1.46859	0.000488973
ENSBTAG00000007393	RND2	1.46822	5.03893e-05
ENSBTAG00000047277	0	1.4653	0.0394218
ENSBTAG00000035998	CKB	1.46403	1.15569e-05
ENSBTAG00000007837	SELENOI	1.46253	4.26e-06
ENSBTAG00000011245	PLXNC1	1.45996	0.00279238
ENSBTAG00000011193	C1QC	1.4595	0.00144414
ENSBTAG00000006377	MYO1G	1.45895	0.0309607
ENSBTAG00000054450	0	1.45403	0.0392318
ENSBTAG00000016997	0	1.45357	0.0105735
ENSBTAG00000009086	LOXL1	1.45019	1.93e-06
ENSBTAG00000025283	0	1.45016	0.0200983
ENSBTAG00000011545	GDA	1.44925	0.000243725
ENSBTAG00000005137	LPGAT1	1.44859	0.0245548
ENSBTAG00000003014	TRPV2	1.44479	0.0170139
ENSBTAG00000002848	C16H1orf74	1.44239	0.00703315
ENSBTAG00000005115	SLC31A2	1.43626	0.00551191
ENSBTAG00000008642	POLR1D	1.42982	4.3104e-05
ENSBTAG00000014821	SLC7A7	1.4144	0.00976811
ENSBTAG00000009226	SCUBE3	1.41176	0.0157178
ENSBTAG00000013573	BIRC5	1.41047	0.0130744
ENSBTAG00000006466	CD53	1.40854	0.00259665
ENSBTAG00000011007	TTYH2	1.40522	0.0255235
ENSBTAG00000019741	C3AR1	1.4038	0.000160422
ENSBTAG00000011196	C1QB	1.40377	0.00341937
ENSBTAG00000003880	EMILIN2	1.40312	0.000284905
ENSBTAG00000023471	0	1.39952	0.00423339
ENSBTAG00000008063	PPARA	1.39752	0.00833223
ENSBTAG00000005496	RP2	1.39612	0.00272007
ENSBTAG00000020745	HIVEP3	1.38678	0.0473139
ENSBTAG00000015050	HCN2	1.38628	0.000231345
ENSBTAG00000017733	CA2	1.38327	0.0133321
ENSBTAG00000006208	ADCY7	1.38304	0.00015888
ENSBTAG00000004542	FAM78A	1.38077	0.000577281
ENSBTAG00000003629	ASPA	1.37947	0.00304539
ENSBTAG00000014448	VKORC1L1	1.37933	0.00337675
ENSBTAG00000010444	ERBB3	1.3791	0.00712055
ENSBTAG00000014150	BBLN	1.37813	0.0170971
ENSBTAG00000007409	MILR1	1.37712	0.00883304
ENSBTAG00000007374	LHFPL2	1.36814	0.00332948
ENSBTAG00000004427	OSBPL8	1.36726	0.00109237
ENSBTAG00000018430	GSAP	1.36706	0.00930996
ENSBTAG00000054594	0	1.36685	0.00647627
ENSBTAG00000004943	CCNA2	1.3663	0.0125544
ENSBTAG00000021291	STXBP6	1.36538	9.66767e-05
ENSBTAG00000020665	GFRA2	1.36287	0.0317505
ENSBTAG00000047591	C23H6orf141	1.35174	0.0108897
ENSBTAG00000020407	MTSS1	1.35156	1.28062e-05
ENSBTAG00000050420	0	1.35041	0.0332189
ENSBTAG00000003788	RCC1	1.34767	6.33e-08
ENSBTAG00000006397	0	1.34736	0.00624797
ENSBTAG00000013534	GFAP	1.34281	0.0103911
ENSBTAG00000002647	RGS10	1.33897	5.94e-06
ENSBTAG00000017875	ARHGAP30	1.32715	0.0103694
ENSBTAG00000009290	FAM161A	1.32619	3.23e-08
ENSBTAG00000007153	C1QA	1.32494	0.00957392
ENSBTAG00000010550	EIF5A2	1.323	0.0360155
ENSBTAG00000006082	DNASE2	1.32186	0.0138303
ENSBTAG00000018869	IGSF6	1.32151	0.0447122
ENSBTAG00000009841	CNDP2	1.31872	0.00192504
ENSBTAG00000013185	TIMD4	1.31826	0.00888664
ENSBTAG00000001101	IFNLR1	1.31784	0.00541696
ENSBTAG00000008513	RHEX	1.31604	0.0214055
ENSBTAG00000054811	0	1.31603	0.0318244
ENSBTAG00000014237	CYTH4	1.31477	0.00920382
ENSBTAG00000052999	0	1.3126	1.84e-11
ENSBTAG00000039160	VAV1	1.31174	0.000599454
ENSBTAG00000007142	CPPED1	1.31063	6.46256e-05
ENSBTAG00000002669	RASSF4	1.31029	0.0212782
ENSBTAG00000001273	NLRP3	1.30661	0.0270873
ENSBTAG00000052073	SPATA17	1.30632	0.0383188
ENSBTAG00000048268	0	1.30607	0.00739075
ENSBTAG00000008227	LIPT2	1.30522	0.0213993
ENSBTAG00000013996	SH3BP2	1.30214	0.00175386
ENSBTAG00000009359	0	1.30178	4.04387e-05
ENSBTAG00000018784	CTSZ	1.3005	0.000536553
ENSBTAG00000040078	FLVCR2	1.29755	6.87289e-05
ENSBTAG00000045898	0	1.29696	0.00303659
ENSBTAG00000001242	ADRB1	1.29601	0.0145297
ENSBTAG00000025005	0	1.29565	0.000632916
ENSBTAG00000050858	0	1.29517	0.0356665
ENSBTAG00000031178	SLC9A9	1.29488	1.91e-06
ENSBTAG00000020848	PIK3CG	1.29437	0.000264668
ENSBTAG00000019107	GAS7	1.29347	1.92e-07
ENSBTAG00000031941	PEPD	1.28648	3.95e-08
ENSBTAG00000039588	0	1.28259	0.046962
ENSBTAG00000054195	GPX1	1.27281	0.0111377
ENSBTAG00000011895	PANK3	1.27233	0.00376751
ENSBTAG00000051907	CYBA	1.27232	0.0323998
ENSBTAG00000024407	0	1.26997	2.84459e-05
ENSBTAG00000018186	PDXK	1.2629	1.55299e-05
ENSBTAG00000020772	ARHGAP45	1.26203	0.00119534
ENSBTAG00000020931	CHN2	1.26172	0.000231887
ENSBTAG00000002827	ACAT2	1.26115	0.00199429
ENSBTAG00000007070	BLOC1S3	1.25926	0.00166423
ENSBTAG00000003202	OPRD1	1.25879	0.00328701
ENSBTAG00000015894	WWOX	1.25803	0.0030206
ENSBTAG00000018101	AHCY	1.25558	0.000514856
ENSBTAG00000006223	THEMIS2	1.25169	0.000691461
ENSBTAG00000005571	PHF20	1.25118	0.00914288
ENSBTAG00000015094	VNN1	1.24819	0.035895
ENSBTAG00000006499	PIP4K2B	1.24764	0.000109458
ENSBTAG00000031355	0	1.2444	0.0309197
ENSBTAG00000007865	GNPDA1	1.24002	0.00283177
ENSBTAG00000009783	0	1.23998	0.0366331
ENSBTAG00000016691	LACC1	1.23747	0.000369401
ENSBTAG00000008783	HTR7	1.23661	0.0237036
ENSBTAG00000031018	0	1.23658	0.00400325
ENSBTAG00000005718	PLIN2	1.23575	0.0214019
ENSBTAG00000000413	NRTN	1.23481	0.0235738
ENSBTAG00000007994	OSCP1	1.23439	0.00612152
ENSBTAG00000007550	OLFM2	1.23001	0.00331755
ENSBTAG00000044192	MAF	1.22756	0.00911445
ENSBTAG00000007626	IL2RG	1.22705	0.00221571
ENSBTAG00000017761	SMC1A	1.22385	0.0376953
ENSBTAG00000019079	PLCB2	1.22102	0.0173551
ENSBTAG00000001009	HCLS1	1.21984	0.00557414
ENSBTAG00000019814	PGBD2	1.21786	9.83e-10
ENSBTAG00000053098	0	1.21754	0.00538096
ENSBTAG00000021673	NDC80	1.21284	0.0402935
ENSBTAG00000014447	RPS6KA1	1.21022	0.0056426
ENSBTAG00000031809	DENND1C	1.20858	0.00532326
ENSBTAG00000008778	CHST13	1.20803	0.0195218
ENSBTAG00000015483	CCR8	1.20539	0.0438745
ENSBTAG00000015144	GMIP	1.1995	0.00021774
ENSBTAG00000005395	0	1.19884	0.0390152
ENSBTAG00000014402	GIMAP8	1.19769	0.0241228
ENSBTAG00000003707	GRAP	1.19645	0.000156213
ENSBTAG00000016801	RXRG	1.1934	0.0218078
ENSBTAG00000006026	BEX3	1.18916	0.011948
ENSBTAG00000048143	TCEAL9	1.18788	0.0402645
ENSBTAG00000054259	0	1.18324	0.0217642
ENSBTAG00000048671	0	1.1823	0.00410367
ENSBTAG00000017722	F5	1.18059	0.00440933
ENSBTAG00000004273	CST7	1.17815	0.0209593
ENSBTAG00000034496	0	1.17783	0.0231804
ENSBTAG00000024503	FCER1G	1.17696	0.00231527
ENSBTAG00000002435	PTPRE	1.17606	0.0203728
ENSBTAG00000006860	VWA2	1.17605	0.0422926
ENSBTAG00000026088	LYZ2	1.17537	0.0399154
ENSBTAG00000009476	VEGFD	1.17486	0.0397529
ENSBTAG00000035144	0	1.1734	0.00577506
ENSBTAG00000011766	C7	1.1731	0.0380816
ENSBTAG00000011363	EVI5	1.16937	0.00441986
ENSBTAG00000011658	PTPN18	1.16882	1.03809e-05
ENSBTAG00000002719	ORC1	1.16684	0.000531609
ENSBTAG00000047531	ARHGAP4	1.16641	0.00549015
ENSBTAG00000003602	RBPJ	1.16248	4.67e-09
ENSBTAG00000007268	F13A1	1.16015	0.0119386
ENSBTAG00000000495	0	1.15975	0.000472479
ENSBTAG00000039980	0	1.15951	0.017336
ENSBTAG00000001507	CLCN5	1.15681	0.00776828
ENSBTAG00000000830	GPR137B	1.14688	0.0018097
ENSBTAG00000053073	0	1.14288	0.00442025
ENSBTAG00000050763	PXYLP1	1.14121	0.00985915
ENSBTAG00000006928	OAT	1.1359	0.00060624
ENSBTAG00000021215	VWA5A	1.13008	8.84e-06
ENSBTAG00000037775	0	1.1293	0.0138417
ENSBTAG00000020554	AIF1	1.12745	0.0130744
ENSBTAG00000010971	LIMS1	1.12425	0.000390935
ENSBTAG00000014782	STAB1	1.12248	0.00729097
ENSBTAG00000000812	CD300A	1.12154	0.032482
ENSBTAG00000015582	HMOX1	1.11977	0.0243111
ENSBTAG00000002041	SASH3	1.11329	0.000257051
ENSBTAG00000001446	ABRACL	1.11174	0.0166216
ENSBTAG00000015403	TPP1	1.11044	0.000514856
ENSBTAG00000013367	PPT1	1.1087	0.00149273
ENSBTAG00000015089	LGALS1	1.10809	0.00279621
ENSBTAG00000023144	PTPRC	1.10408	0.00575034
ENSBTAG00000049993	0	1.10205	0.00443686
ENSBTAG00000052007	LRMDA	1.10199	0.000234666
ENSBTAG00000010659	CUX1	1.10003	3.27e-06
ENSBTAG00000001822	SNX10	1.09947	0.00532701
ENSBTAG00000044195	SDK2	1.09718	0.000885538
ENSBTAG00000019988	GNA15	1.09614	0.0267556
ENSBTAG00000013544	LGALS8	1.0955	0.00821075
ENSBTAG00000007467	MIB1	1.09354	2.44e-06
ENSBTAG00000003196	PAPSS2	1.09331	0.00270906
ENSBTAG00000040106	CHADL	1.0916	0.0158312
ENSBTAG00000019251	EPB41L3	1.08464	0.000758204
ENSBTAG00000002951	CD244	1.08447	0.00246473
ENSBTAG00000038048	MRC1	1.08314	0.00713779
ENSBTAG00000004989	IRF5	1.08222	0.00731228
ENSBTAG00000000260	ZNRF2	1.08148	4.60788e-05
ENSBTAG00000010992	CTSH	1.07923	0.0013451
ENSBTAG00000011044	TACC3	1.07752	0.03622
ENSBTAG00000012526	APBB1IP	1.07749	0.000944038
ENSBTAG00000006776	KIAA0930	1.07542	0.0419765
ENSBTAG00000024851	TRIM14	1.07441	0.00410742
ENSBTAG00000019711	IRAG2	1.07152	0.00352228
ENSBTAG00000009091	RNASEL	1.068	0.00730917
ENSBTAG00000011987	ERG28	1.06524	0.000474157
ENSBTAG00000003068	MSMO1	1.06483	0.00010724
ENSBTAG00000046357	SLC29A3	1.06328	0.000722265
ENSBTAG00000010514	ASB7	1.0613	2.45e-15
ENSBTAG00000014685	HPRT1	1.05567	0.0145292
ENSBTAG00000013462	L1CAM	1.05377	0.00134922
ENSBTAG00000045767	LAT2	1.0521	0.0199015
ENSBTAG00000004685	SRGAP3	1.05113	0.00985432
ENSBTAG00000038496	CR2	1.04628	0.00395593
ENSBTAG00000016795	RUFY3	1.04319	1.12e-13
ENSBTAG00000015716	ERO1A	1.03946	0.00426773
ENSBTAG00000020457	TGFB1	1.03944	0.014777
ENSBTAG00000009667	SLC25A46	1.03899	0.00144414
ENSBTAG00000031778	H2BC5	1.0378	3.63494e-05
ENSBTAG00000014265	SREBF2	1.03702	5.11e-14
ENSBTAG00000014472	LCMT2	1.03522	0.00437202
ENSBTAG00000021145	MAP4K1	1.03435	0.0106612
ENSBTAG00000001938	CKS2	1.03416	0.0315525
ENSBTAG00000013096	UNC119	1.0263	0.00915582
ENSBTAG00000018366	SLC15A3	1.02469	0.0347156
ENSBTAG00000054615	0	1.02417	0.036505
ENSBTAG00000002580	MYH14	1.02345	0.0455448
ENSBTAG00000012060	LPIN2	1.02038	0.00799202
ENSBTAG00000055013	0	1.01996	0.024874
ENSBTAG00000001592	INSIG1	1.01843	0.0133321
ENSBTAG00000005979	HELLS	1.0177	0.00031518
ENSBTAG00000027337	CTSA	1.01478	0.000115333
ENSBTAG00000046555	WAS	1.01102	0.000351928
ENSBTAG00000021444	TWIST2	1.00563	0.00119795
ENSBTAG00000013926	FCGRT	0.995125	2.61e-08
ENSBTAG00000005453	FGD4	0.99464	0.00708287
ENSBTAG00000021902	ALDH5A1	0.991596	0.00272007
ENSBTAG00000010542	SPIRE1	0.99051	0.0381988
ENSBTAG00000008852	SIGLEC10	0.990333	0.000257837
ENSBTAG00000012026	0	0.990046	0.011948
ENSBTAG00000002724	HORMAD1	0.985959	0.0110216
ENSBTAG00000015878	RHNO1	0.984008	0.000294346
ENSBTAG00000004261	SPON2	0.982586	0.0191286
ENSBTAG00000019044	BAIAP2	0.97735	0.000221652
ENSBTAG00000011642	RBM27	0.975713	0.00248196
ENSBTAG00000000532	EXO5	0.974694	0.0184596
ENSBTAG00000019929	ITGAV	0.973955	0.00707222
ENSBTAG00000038116	0	0.967154	0.00422157
ENSBTAG00000021240	DCSTAMP	0.966751	0.00381342
ENSBTAG00000003607	FAM20C	0.965763	0.00878073
ENSBTAG00000039594	ZNF862	0.963636	0.0422687
ENSBTAG00000052845	ZBED3	0.960961	0.00370377
ENSBTAG00000009104	SERP1	0.957504	4.37e-06
ENSBTAG00000009381	LCP2	0.957469	0.0444179
ENSBTAG00000019652	STK26	0.957406	0.029422
ENSBTAG00000004394	PKIB	0.956632	0.00553114
ENSBTAG00000000421	EEA1	0.953263	0.00239108
ENSBTAG00000022714	HSPB3	0.95319	0.0438565
ENSBTAG00000046569	CISD3	0.948152	0.000186058
ENSBTAG00000015742	ICAM3	0.94698	0.000823593
ENSBTAG00000016259	KIAA1958	0.946589	0.00511814
ENSBTAG00000050871	0	0.945005	0.0495385
ENSBTAG00000012030	TTLL1	0.935771	0.0223455
ENSBTAG00000007531	NCF4	0.934634	0.0159423
ENSBTAG00000013127	LPCAT3	0.930919	8.71026e-05
ENSBTAG00000004011	GALK2	0.930722	0.000301692
ENSBTAG00000013505	IQCA1	0.928318	0.0392034
ENSBTAG00000039993	0	0.926782	0.00840909
ENSBTAG00000025496	SORD	0.926727	0.0390113
ENSBTAG00000027654	EIF4EBP1	0.923598	0.0099413
ENSBTAG00000024715	PTPRJ	0.923011	0.00725284
ENSBTAG00000003396	MAFB	0.92085	0.00613819
ENSBTAG00000009178	STXBP2	0.920593	7.49001e-05
ENSBTAG00000000791	CALY	0.919578	0.0131654
ENSBTAG00000023976	ARHGAP25	0.919292	0.019451
ENSBTAG00000053105	TMEM263	0.916687	0.00163739
ENSBTAG00000004787	METRNL	0.914826	0.0233609
ENSBTAG00000051801	0	0.914736	0.0259579
ENSBTAG00000050559	0	0.910602	0.00410048
ENSBTAG00000011824	OGN	0.909519	0.0488546
ENSBTAG00000016823	CSNK1G1	0.908818	0.0483062
ENSBTAG00000004075	IDI1	0.908639	0.00670256
ENSBTAG00000014979	MFSD12	0.90831	0.0125089
ENSBTAG00000035958	0	0.90764	0.00421017
ENSBTAG00000017074	ANO8	0.906645	0.000169271
ENSBTAG00000015911	RWDD2A	0.90622	2.07975e-05
ENSBTAG00000008201	ODAD3	0.905524	0.0319778
ENSBTAG00000046671	WFS1	0.905471	0.0223714
ENSBTAG00000032914	0	0.904743	0.0367138
ENSBTAG00000009125	ALDH1A3	0.904425	0.0156257
ENSBTAG00000050749	0	0.903704	0.010742
ENSBTAG00000003726	MTMR9	0.900593	0.0182825
ENSBTAG00000019939	SLC35D2	0.900208	0.00378504
ENSBTAG00000018936	LSS	0.897458	0.000719366
ENSBTAG00000020050	MLEC	0.89612	0.00294485
ENSBTAG00000005828	MERTK	0.887454	0.00940722
ENSBTAG00000012637	ECRG4	0.887143	0.0429769
ENSBTAG00000016139	TMEM120A	0.886214	9.052e-05
ENSBTAG00000002101	GDE1	0.885279	0.00403061
ENSBTAG00000013369	COL14A1	0.883708	0.0220833
ENSBTAG00000019465	ITPKC	0.882923	3.25e-07
ENSBTAG00000012289	0	0.87934	7.47e-06
ENSBTAG00000022003	NSUN6	0.878412	0.0130744
ENSBTAG00000002703	ATP6V1A	0.877703	0.000829705
ENSBTAG00000014215	CCDC86	0.875527	0.0148794
ENSBTAG00000006998	RASGRP4	0.874395	0.00231304
ENSBTAG00000020173	INPP5D	0.873847	0.00234971
ENSBTAG00000051755	ARF3	0.872261	2.01e-16
ENSBTAG00000009022	DNAJC30	0.871629	0.027879
ENSBTAG00000045948	CSF2RA	0.868687	0.0395705
ENSBTAG00000003546	TFAM	0.867452	0.0108945
ENSBTAG00000008307	PLCH1	0.86684	0.011113
ENSBTAG00000052393	0	0.865425	1.07937e-05
ENSBTAG00000020172	DENND2D	0.86446	0.0277205
ENSBTAG00000009216	HVCN1	0.861818	0.0258537
ENSBTAG00000016473	NAT1	0.859975	0.0173324
ENSBTAG00000012687	INSR	0.859642	0.000500625
ENSBTAG00000011102	TPCN1	0.858694	0.0290692
ENSBTAG00000048571	0	0.858149	0.00355184
ENSBTAG00000015764	EML2	0.857904	0.00249118
ENSBTAG00000011421	CD37	0.857779	0.0114293
ENSBTAG00000003021	SP1	0.85445	0.000231345
ENSBTAG00000011589	CDC14B	0.854356	0.040808
ENSBTAG00000004259	HPCAL1	0.853221	0.0013968
ENSBTAG00000054188	CMTM3	0.852864	0.0307204
ENSBTAG00000011100	CTSC	0.851251	0.00122123
ENSBTAG00000006197	ZDHHC21	0.851086	0.0128916
ENSBTAG00000008448	MEIS1	0.850314	0.0189495
ENSBTAG00000011354	NUDT9	0.848573	0.00321301
ENSBTAG00000011184	FTH1	0.848349	0.0134033
ENSBTAG00000030198	TMEM232	0.847866	0.0111357
ENSBTAG00000004783	CORO1B	0.847279	0.00035458
ENSBTAG00000012784	RACGAP1	0.844085	8.85e-06
ENSBTAG00000001932	CRAT	0.843536	0.00189673
ENSBTAG00000004291	SEPTIN6	0.842851	0.000161045
ENSBTAG00000021162	CKAP2	0.841675	0.0132923
ENSBTAG00000005650	SKAP2	0.840466	6.1e-06
ENSBTAG00000010508	BLVRB	0.840435	0.00824816
ENSBTAG00000035587	ARRB2	0.839707	0.000539931
ENSBTAG00000010956	SCARB2	0.837619	0.00234971
ENSBTAG00000053129	ARL16	0.834999	0.0212782
ENSBTAG00000004280	SRPX	0.83477	0.0444588
ENSBTAG00000011839	HMGCS1	0.833572	0.0339196
ENSBTAG00000014564	XXYLT1	0.831909	0.000468429
ENSBTAG00000008719	PRKCD	0.830304	0.000660538
ENSBTAG00000000428	BAK1	0.830245	0.00237114
ENSBTAG00000000454	TMEM106C	0.827623	0.0424744
ENSBTAG00000008341	ARSB	0.827188	0.0173462
ENSBTAG00000007644	GNG7	0.825679	2.5e-08
ENSBTAG00000006243	GCNT7	0.82439	3.44e-13
ENSBTAG00000006572	CARD9	0.823803	0.0295594
ENSBTAG00000003043	GNG2	0.821007	0.0103226
ENSBTAG00000014849	GPATCH3	0.820763	0.00361769
ENSBTAG00000012251	MTR	0.820352	0.0404637
ENSBTAG00000011593	QKI	0.81798	0.00253594
ENSBTAG00000023920	GPR158	0.817395	0.000154626
ENSBTAG00000032996	P4HA1	0.816905	0.00160893
ENSBTAG00000053284	0	0.815736	0.000296836
ENSBTAG00000003359	ELOVL5	0.813628	0.000150265
ENSBTAG00000018761	SLC35F6	0.813374	1.17e-06
ENSBTAG00000021830	ENPP1	0.812741	1.86e-09
ENSBTAG00000003727	SH3KBP1	0.810739	0.0164821
ENSBTAG00000052830	0	0.810537	0.0423951
ENSBTAG00000009984	SGPL1	0.808928	0.00228274
ENSBTAG00000002817	SLC46A1	0.807321	0.00418545
ENSBTAG00000009655	TNS3	0.805277	0.000105992
ENSBTAG00000010328	KCNK17	0.805146	3.69711e-05
ENSBTAG00000017243	GATA3	0.805054	0.03905
ENSBTAG00000009231	NSDHL	0.804686	0.000138774
ENSBTAG00000017459	DUSP18	0.803992	0.0194836
ENSBTAG00000002107	FZD1	0.803959	0.0386652
ENSBTAG00000020334	ENTPD5	0.803725	0.0145182
ENSBTAG00000005100	TMEM30A	0.801563	1.33273e-05
ENSBTAG00000055198	0	0.801284	0.0429195
ENSBTAG00000021102	GALM	0.800441	0.000106783
ENSBTAG00000002190	DOCK8	0.798711	0.00117162
ENSBTAG00000012246	ANO2	0.796441	0.0376135
ENSBTAG00000012880	DNLZ	0.7959	0.00575754
ENSBTAG00000009888	DRAM2	0.795856	1.93e-12
ENSBTAG00000000638	CDT1	0.79535	0.038149
ENSBTAG00000015996	GPC1	0.795345	4e-06
ENSBTAG00000014432	HNMT	0.794801	0.0195727
ENSBTAG00000031069	SNX24	0.794213	0.00773459
ENSBTAG00000014611	SORL1	0.793876	0.0263168
ENSBTAG00000052243	0	0.793684	0.0321754
ENSBTAG00000054066	0	0.791447	0.0431362
ENSBTAG00000013749	RHOQ	0.791412	0.0399915
ENSBTAG00000019417	ARMCX2	0.791151	0.0393583
ENSBTAG00000012029	KLRB1	0.788972	0.0113462
ENSBTAG00000030881	TMEM260	0.788229	5.83e-17
ENSBTAG00000027610	0	0.787848	1.51e-06
ENSBTAG00000003948	FDPS	0.787182	0.000932258
ENSBTAG00000006364	GLMP	0.786173	0.0116797
ENSBTAG00000026963	NCALD	0.785438	0.00508795
ENSBTAG00000020958	LRRC8D	0.785417	0.00128455
ENSBTAG00000040244	0	0.785328	0.0313778
ENSBTAG00000002296	STING1	0.780184	8.53e-08
ENSBTAG00000015952	ADAP1	0.778538	0.0397501
ENSBTAG00000012349	LAX1	0.776297	0.00924369
ENSBTAG00000014841	GBA	0.774742	4.57653e-05
ENSBTAG00000013721	PSMD10	0.773673	0.0366423
ENSBTAG00000021499	PSAP	0.772832	0.00475551
ENSBTAG00000000704	0	0.77232	0.046681
ENSBTAG00000009517	DBI	0.771706	0.00481239
ENSBTAG00000026825	TMEM37	0.770493	0.00927919
ENSBTAG00000004901	PIK3C2A	0.770355	0.0465927
ENSBTAG00000009897	AGPS	0.769645	4.87e-11
ENSBTAG00000013535	0	0.767914	0.0473862
ENSBTAG00000018176	CYBC1	0.766551	4.09383e-05
ENSBTAG00000050445	RAB44	0.766102	5.28241e-05
ENSBTAG00000008772	SMC2	0.762898	0.023687
ENSBTAG00000018646	ATP6V1B2	0.760987	0.00378678
ENSBTAG00000017469	CCDC88A	0.759627	9.53e-07
ENSBTAG00000045022	SNORA21B	0.756599	0.0202431
ENSBTAG00000019630	RGL1	0.755853	0.0008917
ENSBTAG00000007438	STT3B	0.75016	0.000224595
ENSBTAG00000021301	ACSF2	0.749277	0.0117052
ENSBTAG00000022032	CHCHD10	0.748364	0.0371237
ENSBTAG00000003450	ATP6V1H	0.74802	0.00211332
ENSBTAG00000001133	VWA8	0.747547	0.00145469
ENSBTAG00000053951	SPX	0.746214	0.00130041
ENSBTAG00000045703	COX15	0.746145	0.000615459
ENSBTAG00000012069	CCDC167	0.7442	0.0329724
ENSBTAG00000008613	TCP11L1	0.7439	0.00312416
ENSBTAG00000023562	KCNK6	0.74308	0.0158094
ENSBTAG00000012697	PGAM1	0.74295	1.93887e-05
ENSBTAG00000047694	0	0.742192	0.00442006
ENSBTAG00000011455	POLA2	0.737612	0.00215906
ENSBTAG00000012981	HEXA	0.73545	0.0165513
ENSBTAG00000011389	TMEM104	0.735187	0.0120263
ENSBTAG00000003401	ACTR3	0.735154	0.012572
ENSBTAG00000025458	DPF3	0.73396	0.0435614
ENSBTAG00000017527	CRYBG1	0.733957	7.63189e-05
ENSBTAG00000019603	LDHB	0.73354	0.0407606
ENSBTAG00000004956	CHEK2	0.731454	1.0945e-05
ENSBTAG00000007329	SETDB2	0.729075	0.00937819
ENSBTAG00000007577	UBXN7	0.729051	0.025505
ENSBTAG00000017267	COX5A	0.728712	0.000982508
ENSBTAG00000004736	GRB2	0.728167	1.84052e-05
ENSBTAG00000009664	0	0.725885	0.0118939
ENSBTAG00000003642	PRDX1	0.725118	0.00112853
ENSBTAG00000007489	NCOA3	0.724972	0.00449637
ENSBTAG00000006307	HSD17B11	0.724968	0.00272007
ENSBTAG00000040055	CAB39	0.72432	0.0104695
ENSBTAG00000010989	PIK3R1	0.721565	0.0390113
ENSBTAG00000007898	CYBRD1	0.718368	0.0176989
ENSBTAG00000047265	0	0.718182	0.0112043
ENSBTAG00000002298	CKAP2L	0.717819	0.0441495
ENSBTAG00000015596	SLCO2B1	0.716941	0.000500625
ENSBTAG00000026375	RMI2	0.716452	0.0248913
ENSBTAG00000031886	H2BC15	0.715811	0.00157639
ENSBTAG00000037757	EBF4	0.715599	0.00186923
ENSBTAG00000020456	AGPAT3	0.707374	0.00421017
ENSBTAG00000002049	HADH	0.707267	0.027007
ENSBTAG00000002658	STAM	0.707008	0.000347108
ENSBTAG00000014430	CDC26	0.705458	0.00666898
ENSBTAG00000014592	AFG1L	0.703187	0.0468278
ENSBTAG00000000555	ACO1	0.70253	0.0248669
ENSBTAG00000053822	0	0.700206	0.0123341
ENSBTAG00000017514	CCND1	0.697217	0.0059285
ENSBTAG00000001872	ORC6	0.697187	0.00830939
ENSBTAG00000054746	NBDY	0.695603	0.0374427
ENSBTAG00000017856	TSTD1	0.695187	0.0222159
ENSBTAG00000025632	NOP10	0.693543	0.0040076
ENSBTAG00000054074	0	0.693259	0.0374307
ENSBTAG00000005715	FUOM	0.692554	0.00260938
ENSBTAG00000019463	SLC25A39	0.691722	0.00023168
ENSBTAG00000009614	NRROS	0.690094	0.0169363
ENSBTAG00000019819	FUT8	0.689899	0.0158521
ENSBTAG00000021607	NDUFAF2	0.686579	0.0218229
ENSBTAG00000006506	GIT2	0.684564	6.55785e-05
ENSBTAG00000008082	CEP350	0.682616	0.0166216
ENSBTAG00000014982	C7H19orf71	0.681121	0.0161882
ENSBTAG00000055088	0	0.677796	0.0253402
ENSBTAG00000012804	REEP5	0.67617	0.00337641
ENSBTAG00000016038	GCC2	0.675221	0.00805366
ENSBTAG00000037523	B3GALT6	0.672811	0.00352595
ENSBTAG00000000197	TRMT10A	0.672511	0.00889515
ENSBTAG00000024318	0	0.669472	0.0228171
ENSBTAG00000016532	MAPKAPK3	0.668775	0.010806
ENSBTAG00000015752	SP110	0.667561	0.0309493
ENSBTAG00000044083	LIMK1	0.665851	0.0263043
ENSBTAG00000043951	IMPA2	0.665055	0.0355383
ENSBTAG00000017108	OTUD3	0.66438	0.0158312
ENSBTAG00000017801	ATP6AP2	0.663575	0.0104497
ENSBTAG00000016495	LINS1	0.662896	0.00125171
ENSBTAG00000015075	HSCB	0.659907	1.57e-08
ENSBTAG00000038540	0	0.659018	0.0385292
ENSBTAG00000055257	RAP2B	0.655177	2.19175e-05
ENSBTAG00000016103	CBFB	0.651194	2.76262e-05
ENSBTAG00000036087	ARMC2	0.651153	0.00429126
ENSBTAG00000012225	KPNA2	0.649571	0.0349749
ENSBTAG00000007840	HMGCR	0.649444	0.0340659
ENSBTAG00000015195	NPC1	0.648933	0.000338623
ENSBTAG00000011257	ASAH1	0.648785	0.0354722
ENSBTAG00000005766	IL4I1	0.647157	0.00284303
ENSBTAG00000006672	SYNCRIP	0.646383	0.0385292
ENSBTAG00000043989	EYA3	0.645552	0.00504654
ENSBTAG00000014074	SNX13	0.644125	0.0372264
ENSBTAG00000002352	GGA2	0.644012	0.000239944
ENSBTAG00000017580	RFX5	0.643063	0.0406053
ENSBTAG00000001420	ABHD12	0.642742	0.0223383
ENSBTAG00000011541	RBL1	0.641523	0.0141529
ENSBTAG00000002495	BRD4	0.641477	0.0279748
ENSBTAG00000017992	CD164	0.641045	0.0238701
ENSBTAG00000008579	RCC2	0.63831	0.0124383
ENSBTAG00000048054	UAP1L1	0.6379	0.00575034
ENSBTAG00000007567	TMX3	0.636048	0.019227
ENSBTAG00000014553	ATP6V0D1	0.63521	0.0173668
ENSBTAG00000046623	0	0.634124	0.00015888
ENSBTAG00000016046	GOPC	0.633831	0.00308668
ENSBTAG00000011212	EIF3K	0.632931	1.84354e-05
ENSBTAG00000008938	SRC	0.632175	0.0181278
ENSBTAG00000038186	GLRX	0.6317	0.0206341
ENSBTAG00000013274	CENPV	0.630836	0.00708287
ENSBTAG00000010207	NUDT21	0.629712	0.0287764
ENSBTAG00000017850	ARHGEF6	0.627192	0.0173551
ENSBTAG00000017368	YBX1	0.626079	0.000160637
ENSBTAG00000032686	HOMEZ	0.624414	0.00252746
ENSBTAG00000019924	DDHD1	0.621187	0.0435614
ENSBTAG00000015913	MFHAS1	0.616576	0.0460076
ENSBTAG00000007522	RAP1GDS1	0.616165	0.00148609
ENSBTAG00000049133	0	0.615783	0.03031
ENSBTAG00000009351	ATXN10	0.614999	0.0104497
ENSBTAG00000000202	SLC25A19	0.614769	0.00181509
ENSBTAG00000007622	CTSD	0.613258	0.0207921
ENSBTAG00000012589	HSPE1	0.61077	0.00667096
ENSBTAG00000012586	HSPD1	0.609286	0.0300762
ENSBTAG00000012059	MVD	0.608881	0.0442845
ENSBTAG00000020294	PTPN6	0.604353	0.00505201
ENSBTAG00000015147	S100A10	0.602847	0.00961497
ENSBTAG00000021250	RALBP1	0.602134	0.0131642
ENSBTAG00000006259	MOB1A	0.601721	0.0066858
ENSBTAG00000002082	MARCKS	0.600951	2.07258e-05
ENSBTAG00000036418	bta-mir-223	0.600775	6.12e-08
ENSBTAG00000020073	NCEH1	0.600302	0.0193451
ENSBTAG00000046172	0	0.599363	0.000685199
ENSBTAG00000013912	TXNRD1	0.599154	0.00765021
ENSBTAG00000046358	PABPC1	0.597954	0.000468429
ENSBTAG00000001189	AP1B1	0.597216	8.03e-06
ENSBTAG00000018987	0	0.595343	1.6e-09
ENSBTAG00000002993	0	0.592635	0.0127425
ENSBTAG00000014324	ANTXR2	0.592384	0.0380786
ENSBTAG00000007213	SIRPA	0.59185	0.0114293
ENSBTAG00000009251	SZRD1	0.591341	0.00689864
ENSBTAG00000017706	SLC39A3	0.590761	0.00602765
ENSBTAG00000015164	SLC27A5	0.589739	0.0473139
ENSBTAG00000016387	GDAP2	0.589609	0.00656883
ENSBTAG00000006072	LRRC59	0.587447	0.0220199
ENSBTAG00000022520	BRCA1	0.586732	0.0331437
ENSBTAG00000015381	ARHGAP18	0.586691	0.000112349
ENSBTAG00000032684	DYNLT2B	0.586678	0.00501915
ENSBTAG00000008931	CREG1	0.585971	0.0192399
ENSBTAG00000022825	BRI3	0.584923	0.000115328
ENSBTAG00000016851	RPS6KB1	0.583386	0.00347736
ENSBTAG00000030769	KPTN	0.582816	0.0129422
ENSBTAG00000013298	PLA2G4A	0.582749	0.0047635
ENSBTAG00000004991	ELP1	0.581578	0.0372854
ENSBTAG00000029920	MIR25	0.581418	0.0295594
ENSBTAG00000012899	IFNGR2	0.581251	3.07579e-05
ENSBTAG00000015588	TMEM209	0.580636	0.038149
ENSBTAG00000010812	P2RX4	0.579492	0.00259036
ENSBTAG00000006410	DCTN5	0.57813	0.0272584
ENSBTAG00000019550	TBC1D2	0.57611	0.00881147
ENSBTAG00000005978	PIK3R5	0.576058	0.00332948
ENSBTAG00000050802	0	0.57593	0.00133378
ENSBTAG00000021955	NPC2	0.574707	0.0401068
ENSBTAG00000017143	PDIA4	0.573605	0.0116612
ENSBTAG00000026114	UBE2F	0.569595	0.000864379
ENSBTAG00000010723	PFDN6	0.569259	0.0332938
ENSBTAG00000020130	CLCN3	0.569115	0.043791
ENSBTAG00000001781	TOMM40	0.567271	0.00765111
ENSBTAG00000012276	0	0.566241	0.0113755
ENSBTAG00000008167	TTC3	0.56493	0.0305941
ENSBTAG00000007390	VAT1	0.563747	0.000383707
ENSBTAG00000026429	DECR2	0.557951	0.00132603
ENSBTAG00000012567	TERT	0.557229	4.33e-10
ENSBTAG00000007964	ARPC4	0.556114	0.00601331
ENSBTAG00000012003	PPIA	0.555084	0.00413391
ENSBTAG00000007979	TNPO1	0.553383	2.19175e-05
ENSBTAG00000007988	STX2	0.551465	0.0446758
ENSBTAG00000011532	MLLT6	0.551154	0.011516
ENSBTAG00000012902	ARL8B	0.550804	0.0474951
ENSBTAG00000006607	CCNG1	0.54813	0.00920382
ENSBTAG00000047956	NAGLU	0.546195	0.00941603
ENSBTAG00000010243	RBM33	0.546098	0.0100356
ENSBTAG00000054227	0	0.543997	0.00608222
ENSBTAG00000018546	LRBA	0.543429	0.046912
ENSBTAG00000019877	DOCK7	0.542072	0.0213484
ENSBTAG00000014643	EEF1D	0.540715	0.000366166
ENSBTAG00000006048	DCAKD	0.540205	0.0131223
ENSBTAG00000010339	ABHD11	0.539045	0.0292066
ENSBTAG00000008399	ATRIP	0.537323	0.0310456
ENSBTAG00000049286	0	0.536484	3.35e-09
ENSBTAG00000002094	ATP5MF	0.536305	0.018346
ENSBTAG00000010015	NMRAL1	0.535498	0.00226698
ENSBTAG00000052297	GVQW3	0.534478	1.21e-08
ENSBTAG00000003189	CCDC6	0.533901	0.0363769
ENSBTAG00000004922	AGPAT5	0.533198	0.0180994
ENSBTAG00000045568	0	0.532969	0.0231804
ENSBTAG00000009761	ACTR2	0.529672	4.57735e-05
ENSBTAG00000021020	RIF1	0.527328	0.000722265
ENSBTAG00000002010	PI4K2A	0.526651	0.0237036
ENSBTAG00000020309	G3BP1	0.523283	0.00121964
ENSBTAG00000007413	CEP41	0.52207	0.01106
ENSBTAG00000001585	WIPF1	0.519763	0.00301359
ENSBTAG00000053687	MRPL11	0.51948	0.00612152
ENSBTAG00000009948	TRIM25	0.518277	0.0189572
ENSBTAG00000018801	SNX3	0.517949	0.000108849
ENSBTAG00000003072	ACADVL	0.515173	5.43e-08
ENSBTAG00000014668	NAGK	0.515167	0.0276
ENSBTAG00000005933	CTNNBIP1	0.515166	0.0390113
ENSBTAG00000035230	TOR1AIP2	0.513013	0.0325958
ENSBTAG00000052337	RPS29	0.511651	0.0258544
ENSBTAG00000016098	BRK1	0.510601	0.000488973
ENSBTAG00000003001	LAMTOR1	0.51004	0.0175619
ENSBTAG00000051745	LZIC	0.509732	0.000826081
ENSBTAG00000013593	SNRPA1	0.508542	1.02889e-05
ENSBTAG00000021583	TPGS2	0.508443	0.00244437
ENSBTAG00000047362	RCN1	0.507694	4.5e-06
ENSBTAG00000009899	CHID1	0.507557	2.08867e-05
ENSBTAG00000021675	PJA2	0.507313	0.00129726
ENSBTAG00000000250	HDHD3	0.507016	0.0429653
ENSBTAG00000012961	PAPSS1	0.506097	0.000615337
ENSBTAG00000003510	MMRN2	0.505736	0.0189852
ENSBTAG00000013723	MRPS25	0.501855	0.034598
ENSBTAG00000039916	SMAD2	0.501854	0.000496518
ENSBTAG00000006969	TUBB	0.50066	0.0408308
ENSBTAG00000004066	PARP8	0.500659	0.0430953
ENSBTAG00000000941	PLEKHB2	0.500618	0.0240631
ENSBTAG00000005769	NPHP3	0.500167	0.0387194
ENSBTAG00000030539	KRT222	0.500066	0.0305548
ENSBTAG00000017233	0	0.499716	4.27681e-05
ENSBTAG00000012678	COLGALT1	0.497092	0.000147572
ENSBTAG00000000212	NADK	0.496005	0.000302366
ENSBTAG00000046672	ZDHHC18	0.495916	0.00380536
ENSBTAG00000005492	CCNY	0.4949	2.55e-07
ENSBTAG00000023614	NUDT19	0.494553	0.0277462
ENSBTAG00000011284	SLC39A1	0.493498	0.0128206
ENSBTAG00000002474	MAD1L1	0.493477	0.00177737
ENSBTAG00000002944	ATP5MC3	0.490706	0.0200963
ENSBTAG00000021979	EEF1B2	0.490671	0.0101515
ENSBTAG00000006883	EIF4B	0.489797	9.43327e-05
ENSBTAG00000023551	MOB3C	0.489789	0.00338688
ENSBTAG00000046959	CGGBP1	0.489671	0.00997255
ENSBTAG00000003388	DPM2	0.489666	0.000150265
ENSBTAG00000018846	CLN5	0.488459	0.0110651
ENSBTAG00000021052	GNB1L	0.488424	0.00871925
ENSBTAG00000017457	STK10	0.487564	1.04752e-05
ENSBTAG00000002639	ZDHHC7	0.482856	0.0263043
ENSBTAG00000018297	PLEKHH1	0.482265	1.29e-23
ENSBTAG00000006241	MAN2B1	0.482161	0.000641161
ENSBTAG00000004281	ACSS1	0.477703	6.21e-07
ENSBTAG00000003422	SNX5	0.476715	0.00478727
ENSBTAG00000015267	SGSH	0.476567	0.0255405
ENSBTAG00000010422	MDM2	0.476388	0.0164525
ENSBTAG00000034495	GTF2F2	0.475203	0.0224735
ENSBTAG00000044113	0	0.474464	5.38e-36
ENSBTAG00000017095	DENND4A	0.473486	0.0189852
ENSBTAG00000020345	CNN3	0.471669	0.000747354
ENSBTAG00000010191	PAK1	0.469305	0.0096552
ENSBTAG00000034785	DNAJC15	0.468664	0.0221598
ENSBTAG00000009902	AKR1B1	0.467033	0.0096552
ENSBTAG00000005536	MEA1	0.466887	0.00905523
ENSBTAG00000014772	NUDCD2	0.466821	6.67516e-05
ENSBTAG00000014380	MCM2	0.465953	0.0155588
ENSBTAG00000051386	AP3S1	0.465084	0.00149036
ENSBTAG00000000099	CERS2	0.465058	0.00487693
ENSBTAG00000004436	PPT2	0.464079	0.0382053
ENSBTAG00000021580	HNRNPA3	0.462839	0.00383583
ENSBTAG00000003199	SLC35C1	0.46206	0.0443453
ENSBTAG00000001440	PMM2	0.45897	0.0133321
ENSBTAG00000015611	TBC1D9B	0.458704	0.0342376
ENSBTAG00000015955	ERGIC1	0.456709	0.0197481
ENSBTAG00000021455	CFL1	0.455932	0.0351935
ENSBTAG00000015100	ATP6V0E1	0.455847	0.0448925
ENSBTAG00000023343	RPL28	0.454765	0.00366071
ENSBTAG00000044019	KAT2A	0.454668	9.81765e-05
ENSBTAG00000008314	SDHB	0.454301	0.0117924
ENSBTAG00000011382	SLC9A3R1	0.453912	0.00448973
ENSBTAG00000006370	CCT3	0.449278	0.0492896
ENSBTAG00000025929	0	0.44924	0.0180332
ENSBTAG00000011726	CRYL1	0.44912	0.0331804
ENSBTAG00000008648	PRDX5	0.447299	0.0133284
ENSBTAG00000002209	JPT2	0.445443	5.65529e-05
ENSBTAG00000018207	M6PR	0.444895	0.00368412
ENSBTAG00000003644	HSPBP1	0.444649	0.0236326
ENSBTAG00000048059	TMEM86A	0.444647	0.00994029
ENSBTAG00000005441	ZMAT2	0.443972	3.98467e-05
ENSBTAG00000009541	SUCLG2	0.441817	6.3759e-05
ENSBTAG00000014648	RPN2	0.440776	0.0245904
ENSBTAG00000011843	EEF1G	0.43993	0.0107841
ENSBTAG00000052601	0	0.439708	0.00235542
ENSBTAG00000000480	IFRD2	0.439422	0.0465978
ENSBTAG00000015720	WWP1	0.438535	0.024874
ENSBTAG00000008120	TMEM199	0.437254	0.0363387
ENSBTAG00000003908	MAPRE1	0.437153	0.020371
ENSBTAG00000018922	TRMT10B	0.437083	0.000372025
ENSBTAG00000006481	POLR1A	0.437065	0.0223383
ENSBTAG00000021779	MGST2	0.4353	0.0196921
ENSBTAG00000007305	VPS41	0.434883	0.000806063
ENSBTAG00000000985	RAB10	0.433626	0.0128907
ENSBTAG00000011698	TYK2	0.43362	0.0265824
ENSBTAG00000007867	STAT1	0.432816	0.0323998
ENSBTAG00000020108	LETM1	0.431985	0.00667464
ENSBTAG00000002376	PPIL1	0.430247	0.0130163
ENSBTAG00000013924	RPS11	0.429849	0.0255497
ENSBTAG00000002493	VPS35	0.42773	0.000983876
ENSBTAG00000011823	CLSTN1	0.427648	0.0253921
ENSBTAG00000007335	0	0.427161	0.00032903
ENSBTAG00000010692	SND1	0.426942	0.0103413
ENSBTAG00000031723	RPL6	0.426902	0.0103921
ENSBTAG00000011125	MYO9B	0.426676	0.0456464
ENSBTAG00000044138	METTL23	0.426104	0.0238701
ENSBTAG00000010136	CMAS	0.425341	0.000456412
ENSBTAG00000011885	NNT	0.425202	0.0276
ENSBTAG00000001928	PDIA6	0.422257	0.0147175
ENSBTAG00000038477	GGCX	0.421313	0.0489997
ENSBTAG00000021260	GALNT11	0.42124	0.00192249
ENSBTAG00000009915	AP2A2	0.421063	0.00031603
ENSBTAG00000025121	EMC6	0.419315	0.000240054
ENSBTAG00000052986	0	0.418345	0.043744
ENSBTAG00000010322	HYOU1	0.417187	0.0213376
ENSBTAG00000012361	ARHGEF11	0.415478	0.000630732
ENSBTAG00000001136	ELAPOR1	0.414081	7.37e-19
ENSBTAG00000018381	CRLF3	0.4136	0.0245626
ENSBTAG00000026953	TRIP11	0.412224	0.0345089
ENSBTAG00000019237	TXNDC5	0.411911	0.0493834
ENSBTAG00000000831	CTNS	0.41191	0.00907936
ENSBTAG00000021134	DPP9	0.411356	0.0297473
ENSBTAG00000038949	MRPL30	0.411137	0.0353802
ENSBTAG00000005191	0	0.410311	0.00199173
ENSBTAG00000013425	COPS2	0.410274	0.0315242
ENSBTAG00000008933	MFSD5	0.408475	0.0371237
ENSBTAG00000003556	ZFYVE21	0.40835	0.0292122
ENSBTAG00000016527	FAM241B	0.406522	0.0395369
ENSBTAG00000055033	RAN	0.406121	0.048498
ENSBTAG00000003015	SESN1	0.40474	0.025242
ENSBTAG00000008815	WDR89	0.403993	0.0497555
ENSBTAG00000039728	0	0.403339	0.025505
ENSBTAG00000013832	TRIT1	0.401834	0.0314353
ENSBTAG00000005793	PEA15	0.39776	0.0261935
ENSBTAG00000010227	CPSF2	0.395335	0.00424886
ENSBTAG00000013624	LMNB2	0.393118	0.0401282
ENSBTAG00000005694	TMED10	0.392828	0.000398338
ENSBTAG00000026371	SNX29	0.392647	0.00838127
ENSBTAG00000007954	CDIPT	0.391973	0.00481691
ENSBTAG00000048488	0	0.391395	0.00458569
ENSBTAG00000001565	MESD	0.390025	0.000111317
ENSBTAG00000017951	POLD4	0.388412	0.0226825
ENSBTAG00000010465	0	0.387778	0.021122
ENSBTAG00000010157	TOMM22	0.387662	0.00339879
ENSBTAG00000004755	SHKBP1	0.387582	0.00327628
ENSBTAG00000005384	COPZ1	0.387433	0.00296185
ENSBTAG00000009087	GNG10	0.38676	0.0364022
ENSBTAG00000017120	PHB	0.386402	0.047525
ENSBTAG00000011179	PDCD2	0.385514	0.0164821
ENSBTAG00000012797	DCUN1D1	0.384051	0.046962
ENSBTAG00000002350	PIK3R2	0.382169	4.52968e-05
ENSBTAG00000005180	RBMS1	0.381743	2.32e-06
ENSBTAG00000011070	RTCB	0.381698	0.0444969
ENSBTAG00000006985	TM7SF3	0.381599	0.00760059
ENSBTAG00000006909	PIK3CB	0.381514	1.39e-08
ENSBTAG00000021253	PRDM15	0.38144	0.0323998
ENSBTAG00000018522	OAZ1	0.380653	0.00328152
ENSBTAG00000016708	CLTC	0.37992	0.0243384
ENSBTAG00000008528	SLC25A1	0.379904	0.0144305
ENSBTAG00000015354	ZDHHC9	0.379581	0.046912
ENSBTAG00000023218	UBE2V2	0.379126	0.0117017
ENSBTAG00000013284	SGK3	0.379114	0.00290516
ENSBTAG00000013708	SNX8	0.376975	0.0175596
ENSBTAG00000005028	HIRIP3	0.374309	0.0298721
ENSBTAG00000014295	CAPZA1	0.372541	0.0229063
ENSBTAG00000007170	SLC38A7	0.372401	0.00648846
ENSBTAG00000016252	LSM12	0.37212	0.0332194
ENSBTAG00000000622	RPS17	0.371095	0.00433949
ENSBTAG00000002052	PLOD1	0.371009	0.016552
ENSBTAG00000018951	TBC1D9	0.369723	0.042521
ENSBTAG00000000675	PGS1	0.369308	0.00970401
ENSBTAG00000032114	0	0.367683	0.0380786
ENSBTAG00000005961	CDC42SE2	0.366905	0.0467228
ENSBTAG00000009747	RNFT1	0.366783	0.046681
ENSBTAG00000013277	CCDC22	0.366776	0.0418209
ENSBTAG00000013859	SCYL2	0.361789	3.4349e-05
ENSBTAG00000040076	ILF3	0.359867	0.00531051
ENSBTAG00000007605	FKBP4	0.359416	0.0206716
ENSBTAG00000008396	MRPL54	0.352715	0.0190968
ENSBTAG00000015758	USB1	0.351427	0.0346393
ENSBTAG00000019362	NOA1A	0.350147	0.0415859
ENSBTAG00000020733	RPS15A	0.349741	0.0251936
ENSBTAG00000009965	ECI1	0.34949	0.00252561
ENSBTAG00000000050	PSMG3	0.348426	0.0333814
ENSBTAG00000005577	RNASEH2C	0.347251	0.0311376
ENSBTAG00000017547	DBNL	0.347126	0.00211703
ENSBTAG00000020142	LMBRD2	0.343559	0.00836358
ENSBTAG00000016782	SLC39A10	0.343154	0.0411135
ENSBTAG00000027635	PLPP5	0.342887	0.00673393
ENSBTAG00000008034	LMAN2	0.342797	0.00693285
ENSBTAG00000002381	ZDHHC5	0.341257	0.00184596
ENSBTAG00000006547	CCDC25	0.340676	0.0195218
ENSBTAG00000009916	NTAQ1	0.339908	0.0125544
ENSBTAG00000007866	HS3ST3B1	0.338093	3.36e-06
ENSBTAG00000011699	CDC37	0.337878	0.0151714
ENSBTAG00000033672	JMJD8	0.337095	0.0350289
ENSBTAG00000013363	CAP1	0.334362	0.0110651
ENSBTAG00000022167	DERA	0.334132	0.0305548
ENSBTAG00000012600	GTF3A	0.334024	0.043949
ENSBTAG00000001942	SNX27	0.333138	0.024874
ENSBTAG00000006920	ABCF3	0.332952	0.0315146
ENSBTAG00000012344	RPL26	0.332853	0.01588
ENSBTAG00000039246	TRIM11	0.332791	0.0202431
ENSBTAG00000006235	INTS3	0.33251	0.00186688
ENSBTAG00000031875	BANF1	0.330071	0.00742434
ENSBTAG00000008743	ALDH2	0.328112	9.18915e-05
ENSBTAG00000030942	MRPL3	0.327973	0.038149
ENSBTAG00000018834	PPP1R37	0.32704	0.00129987
ENSBTAG00000001289	MRPL18	0.325709	0.0258544
ENSBTAG00000015490	HS1BP3	0.323422	0.0164525
ENSBTAG00000006955	CPNE1	0.322465	0.0146064
ENSBTAG00000012957	SERBP1	0.321237	0.020514
ENSBTAG00000010613	NUP188	0.317812	0.0111647
ENSBTAG00000033891	MGAT2	0.316961	0.0265402
ENSBTAG00000046775	MAN1B1	0.316907	0.0151069
ENSBTAG00000010566	TMEM11	0.31668	0.0107958
ENSBTAG00000001537	TSKU	0.316484	0.0287962
ENSBTAG00000002412	CYB5B	0.311653	0.0189572
ENSBTAG00000001977	YIPF6	0.311296	0.0196647
ENSBTAG00000012380	HK1	0.309369	0.0336676
ENSBTAG00000020316	AP2B1	0.306981	0.0317554
ENSBTAG00000009548	MAD2L1BP	0.30476	0.0164525
ENSBTAG00000019937	WDR3	0.304663	0.00124607
ENSBTAG00000001776	SIRT2	0.301826	0.0177247
ENSBTAG00000012341	CSNK2A1	0.301033	0.0255497
ENSBTAG00000005016	AP3B1	0.300815	0.00221637
ENSBTAG00000010181	GRPEL1	0.299056	0.0390113
ENSBTAG00000015598	RPS10	0.298392	0.0236498
ENSBTAG00000038696	RAB8A	0.298209	0.000134857
ENSBTAG00000050765	0	0.295172	5.83e-45
ENSBTAG00000004705	ILDR1	0.294981	0.000225703
ENSBTAG00000039705	HGH1	0.293731	0.0279481
ENSBTAG00000016592	CAPN15	0.292361	0.0067344
ENSBTAG00000013951	CHFR	0.291106	0.00999713
ENSBTAG00000016744	CAPRIN1	0.290662	0.0335323
ENSBTAG00000003652	TMEM128	0.286351	0.00357908
ENSBTAG00000000705	COX7A2L	0.285863	0.0355383
ENSBTAG00000050645	0	0.279141	0.00352228
ENSBTAG00000001522	MTERF3	0.277501	0.0419765
ENSBTAG00000000966	0	0.276076	0.000362305
ENSBTAG00000010598	EIF4E2	0.275811	0.00348131
ENSBTAG00000005493	TBC1D14	0.274949	0.0431187
ENSBTAG00000020530	MTIF3	0.274298	0.0194341
ENSBTAG00000012975	VDAC2	0.274157	0.0305548
ENSBTAG00000007882	CACNA1B	0.273507	5.67e-38
ENSBTAG00000019564	SMU1	0.269594	0.0325404
ENSBTAG00000023795	VAC14	0.26572	0.00914288
ENSBTAG00000015136	AARSD1	0.264357	0.0452957
ENSBTAG00000004199	DIABLO	0.264267	0.00320782
ENSBTAG00000015860	FGD1	0.260463	0.0319778
ENSBTAG00000034992	MCTS1	0.257301	0.00120855
ENSBTAG00000010188	RDH8	0.256965	0.00099127
ENSBTAG00000002327	TMEM208	0.255858	0.0314331
ENSBTAG00000012063	E2F4	0.254944	0.01697
ENSBTAG00000013581	LEPROTL1	0.251769	0.0332189
ENSBTAG00000010158	NOS1AP	0.249379	0.000780266
ENSBTAG00000020149	RNASEH2B	0.244292	0.00401392
ENSBTAG00000004334	NCSTN	0.243647	0.0200182
ENSBTAG00000009034	AP3D1	0.239618	0.0207136
ENSBTAG00000006744	TMEM131	0.237754	0.0475356
ENSBTAG00000035744	TRIM26	0.236818	0.029422
ENSBTAG00000014423	RPL22	0.233237	0.0302483
ENSBTAG00000020106	AP2M1	0.227609	0.0128907
ENSBTAG00000022530	TMEM186	0.226173	0.0374307
ENSBTAG00000039714	0	0.22617	4.69e-09
ENSBTAG00000007975	ALDH8A1	0.224963	0.0157458
ENSBTAG00000008202	PRKCSH	0.224504	0.0244878
ENSBTAG00000050406	0	0.223435	2.56e-14
ENSBTAG00000003307	IMMT	0.222232	0.0161187
ENSBTAG00000024311	0	0.205154	5.56506e-05
ENSBTAG00000010193	RAB7A	0.203621	0.039985
ENSBTAG00000046936	MRFAP1L1	0.203617	0.0402768
ENSBTAG00000002014	SNX1	0.201062	0.0127441
ENSBTAG00000002633	SEPTIN9	0.199371	0.00509471
ENSBTAG00000003585	CD47	0.199038	0.0304421
ENSBTAG00000012350	MAT2B	0.198878	0.0146648
ENSBTAG00000002591	GLTP	0.198027	0.0265824
ENSBTAG00000020759	NCLN	0.189437	0.0262108
ENSBTAG00000001962	MRPS27	0.178734	0.000257051
ENSBTAG00000001329	CLPTM1L	0.176988	0.00914288
ENSBTAG00000006517	DRG2	0.176618	0.0323014
ENSBTAG00000002939	FURIN	0.167883	0.0393641
ENSBTAG00000011780	SLITRK4	0.165564	0.0324711
ENSBTAG00000016984	PTPN9	0.164555	0.0402935
ENSBTAG00000016729	KCNT2	0.164332	0.0415255
ENSBTAG00000049245	0	0.155101	0.0290692
ENSBTAG00000006085	DDOST	0.147526	0.0107159
ENSBTAG00000029989	bta-mir-10174	0.142367	5.29e-11
ENSBTAG00000051851	0	0.140766	0.000575418
ENSBTAG00000019522	PPM1G	0.134067	0.0179488
ENSBTAG00000023007	0	0.122408	0.0122402
ENSBTAG00000050161	LY6K	0.119228	0.0253596
ENSBTAG00000046928	0	0.11348	0.0410947
ENSBTAG00000045493	0	0.111625	0.000549279
ENSBTAG00000001815	ARHGEF5	0.0884586	0.0144305
ENSBTAG00000054531	SANBR	0.0803521	0.0036628
ENSBTAG00000043315	SNORA61	0.0516233	0.00272063
ENSBTAG00000052664	0	0.041854	0
ENSBTAG00000051909	0	0.0408514	6.36e-06
ENSBTAG00000042916	SNORD15	0.039624	0.0114293
ENSBTAG00000025345	ARL10	0.0395842	0.0217342
ENSBTAG00000042289	0	0.0191721	2.03e-28
ENSBTAG00000017762	GNG8	0.01338	0.0178299
ENSBTAG00000054527	0	0.0119642	2.64e-08
ENSBTAG00000032509	FAM166B	0.00896175	0.0333315
ENSBTAG00000049122	0	0.00538329	0.0069288
ENSBTAG00000045223	bta-mir-2419	-0.00618054	0.0301136
ENSBTAG00000021643	EFCAB12	-0.0339487	9.74e-34
ENSBTAG00000052078	0	-0.0351353	0.033082
ENSBTAG00000008127	RBP5	-0.0376843	0
ENSBTAG00000003313	TNFRSF9	-0.0515721	1.38e-55
ENSBTAG00000036113	RSPH14	-0.0583715	2.74e-171
ENSBTAG00000006722	FGF16	-0.0819245	0.00142142
ENSBTAG00000052179	5S_rRNA	-0.0830448	6.7e-18
ENSBTAG00000035777	0	-0.130415	0.00252926
ENSBTAG00000019748	TASOR	-0.137631	0.0298757
ENSBTAG00000050209	H3C2	-0.141947	2.33e-11
ENSBTAG00000045817	BAP1	-0.14639	0.0410697
ENSBTAG00000031852	TBC1D10B	-0.158878	0.0342623
ENSBTAG00000016818	0	-0.16312	0.00523867
ENSBTAG00000007913	CWC15	-0.163745	0.0414967
ENSBTAG00000049023	0	-0.174106	0.0360973
ENSBTAG00000017395	CERS5	-0.17827	0.0166979
ENSBTAG00000002657	NKIRAS2	-0.181785	0.0441865
ENSBTAG00000018375	ATCAY	-0.184224	4.61e-08
ENSBTAG00000009305	ANKRD27	-0.192223	0.0449112
ENSBTAG00000016024	MYL12A	-0.192259	0.00356638
ENSBTAG00000015169	UBXN4	-0.1961	0.0325404
ENSBTAG00000013455	SPOPL	-0.196103	0.00240262
ENSBTAG00000054325	0	-0.201174	0.0112679
ENSBTAG00000053679	ZFP14	-0.203563	0.0452114
ENSBTAG00000001326	SLC44A5	-0.203966	0.0104308
ENSBTAG00000019013	HECTD3	-0.205404	0.0216841
ENSBTAG00000013440	RBM42	-0.20768	0.0156903
ENSBTAG00000020942	RNF166	-0.210942	0.0376892
ENSBTAG00000010111	TCF7L1	-0.211968	0.048604
ENSBTAG00000017545	FCHO2	-0.213954	0.0113755
ENSBTAG00000012698	HDAC1	-0.214352	3.07338e-05
ENSBTAG00000014376	ANKRD13A	-0.21707	0.030491
ENSBTAG00000015240	UBR4	-0.218074	0.0440946
ENSBTAG00000048273	C6H4orf3	-0.2196	0.00335568
ENSBTAG00000052126	0	-0.219787	0.0125911
ENSBTAG00000006755	C15H11orf58	-0.222435	0.0407455
ENSBTAG00000005733	CHD6	-0.222971	0.0462564
ENSBTAG00000000848	SNRNP200	-0.224559	0.038149
ENSBTAG00000013302	R3HDM1	-0.224628	0.0332189
ENSBTAG00000053390	RAC1	-0.224752	0.00231694
ENSBTAG00000018921	USP19	-0.226086	0.0132923
ENSBTAG00000016769	CDK16	-0.227143	0.0386903
ENSBTAG00000038620	CIR1	-0.232907	0.0441351
ENSBTAG00000019857	OTUD4	-0.237826	0.0468
ENSBTAG00000018258	SRSF2	-0.239231	0.0018769
ENSBTAG00000012865	DEK	-0.241911	0.0229549
ENSBTAG00000048622	TMOD3	-0.243813	0.0188792
ENSBTAG00000000340	ADNP	-0.244377	0.0232433
ENSBTAG00000007113	TRRAP	-0.244589	0.000347108
ENSBTAG00000046223	ANAPC2	-0.244864	0.0385357
ENSBTAG00000017776	CHD2	-0.247301	0.0358624
ENSBTAG00000007479	CCDC90B	-0.248916	0.00464874
ENSBTAG00000022160	NAP1L4	-0.249932	0.0134033
ENSBTAG00000006122	HUWE1	-0.250885	0.00792049
ENSBTAG00000012671	TNIP1	-0.25143	3.61661e-05
ENSBTAG00000010402	MYH9	-0.254181	0.0452957
ENSBTAG00000011757	PSEN1	-0.254341	0.0139807
ENSBTAG00000009584	PPP6R3	-0.256099	0.00994029
ENSBTAG00000054536	0	-0.256153	0.00867995
ENSBTAG00000006225	RPA2	-0.257728	0.00343557
ENSBTAG00000007189	RCHY1	-0.25989	0.0152902
ENSBTAG00000014471	PALM2	-0.260097	0.0179237
ENSBTAG00000011595	IP6K1	-0.261319	0.00138586
ENSBTAG00000020382	RIN2	-0.261511	3.19477e-05
ENSBTAG00000009278	MSL3	-0.261527	0.0283561
ENSBTAG00000024450	MAP2K2	-0.263328	0.000362305
ENSBTAG00000014060	LSM6	-0.264092	0.045181
ENSBTAG00000004512	MKRN2	-0.267522	0.0366663
ENSBTAG00000011425	PTPRA	-0.268171	0.005968
ENSBTAG00000015369	MLLT11	-0.268692	0.0238807
ENSBTAG00000013169	LCMT1	-0.269672	0.00863954
ENSBTAG00000004942	EXOSC9	-0.270648	1.0945e-05
ENSBTAG00000011414	EIF2B5	-0.270826	0.000141345
ENSBTAG00000018307	SEMA3F	-0.271774	0.0263029
ENSBTAG00000015042	WDR55	-0.271904	0.0264294
ENSBTAG00000021115	ZNF692	-0.273698	0.0399308
ENSBTAG00000010789	ANKRD54	-0.274125	0.0443213
ENSBTAG00000011621	IZUMO1	-0.274628	9.39e-91
ENSBTAG00000013981	SPTSSA	-0.275997	9.51995e-05
ENSBTAG00000014204	S100A16	-0.276501	0.0399308
ENSBTAG00000006186	KCTD3	-0.277651	0.0118362
ENSBTAG00000009098	POLG	-0.277934	0.0446254
ENSBTAG00000032024	KATNA1	-0.278529	0.0404637
ENSBTAG00000018717	DDX20	-0.280062	0.00621921
ENSBTAG00000020653	FIP1L1	-0.281919	0.0418209
ENSBTAG00000003748	CNOT2	-0.282314	0.0243153
ENSBTAG00000027274	0	-0.286786	4.21e-08
ENSBTAG00000018973	COPS3	-0.287528	0.00927195
ENSBTAG00000020782	CNOT1	-0.287551	0.0339196
ENSBTAG00000000602	RXRB	-0.288278	0.0293669
ENSBTAG00000010509	CDK3	-0.288814	0.03031
ENSBTAG00000012575	MAEA	-0.288856	0.00930654
ENSBTAG00000017321	SUMO3	-0.288859	0.0434252
ENSBTAG00000003695	WDR45B	-0.289125	0.000947988
ENSBTAG00000008964	DTD1	-0.29004	1.34043e-05
ENSBTAG00000003064	PAXBP1	-0.292733	0.0195727
ENSBTAG00000020303	FBXO38	-0.293402	0.000653465
ENSBTAG00000027357	FGF22	-0.294397	2.00076e-05
ENSBTAG00000001424	MSH6	-0.295082	0.0291101
ENSBTAG00000010130	ZNF335	-0.295151	0.0193451
ENSBTAG00000004194	0	-0.295606	0.00176346
ENSBTAG00000001968	TTC14	-0.295637	0.0340546
ENSBTAG00000009887	DDX17	-0.295916	0.0143884
ENSBTAG00000008915	SF3B1	-0.295978	0.00529981
ENSBTAG00000052516	CDA	-0.296058	0.0354073
ENSBTAG00000008736	CUL1	-0.296394	0.0107234
ENSBTAG00000007880	RAB40C	-0.296558	0.00924369
ENSBTAG00000031846	SART3	-0.297489	0.00565106
ENSBTAG00000019427	KIAA0232	-0.297617	0.00308682
ENSBTAG00000002516	YJU2B	-0.298149	0.04003
ENSBTAG00000005166	CHTOP	-0.299317	1.28062e-05
ENSBTAG00000010132	NAE1	-0.30007	0.00155196
ENSBTAG00000001847	CNTLN	-0.300103	0.0216841
ENSBTAG00000007089	0	-0.301301	0.0356618
ENSBTAG00000001435	ARL6IP6	-0.301432	0.0360213
ENSBTAG00000026523	PLAGL1	-0.301609	0.0351935
ENSBTAG00000021472	ZC3H3	-0.301616	0.0129208
ENSBTAG00000013515	INTS13	-0.301713	0.0367247
ENSBTAG00000005160	GTF2H1	-0.302125	0.0325404
ENSBTAG00000011815	SMG9	-0.304813	0.025277
ENSBTAG00000001632	NBR1	-0.305487	0.00289493
ENSBTAG00000000646	ANAPC4	-0.306995	0.00167715
ENSBTAG00000016894	CYFIP1	-0.307961	0.000311129
ENSBTAG00000049505	0	-0.308652	2.6e-57
ENSBTAG00000000878	RB1CC1	-0.309037	0.0160745
ENSBTAG00000011946	ODR4	-0.310138	0.0268649
ENSBTAG00000043956	UBE2E3	-0.310457	0.0275242
ENSBTAG00000040334	MEX3D	-0.312385	0.0255537
ENSBTAG00000002820	RBBP7	-0.313252	0.000833429
ENSBTAG00000003208	RAB33B	-0.313416	0.0109472
ENSBTAG00000010534	MPRIP	-0.313563	0.00424925
ENSBTAG00000021521	BFAR	-0.314505	0.0129028
ENSBTAG00000000895	TAF9B	-0.315966	0.0103226
ENSBTAG00000014079	GIGYF2	-0.316651	1.63e-06
ENSBTAG00000006611	NUP93	-0.317022	0.0402454
ENSBTAG00000030744	NFYB	-0.317291	0.0449027
ENSBTAG00000016456	CDC42BPB	-0.317491	0.0170356
ENSBTAG00000019502	MED4	-0.317501	0.00273002
ENSBTAG00000009912	PAN3	-0.31792	0.0153004
ENSBTAG00000000455	CREBZF	-0.319955	0.0297725
ENSBTAG00000019869	DGCR8	-0.321665	0.0109271
ENSBTAG00000005458	TBC1D24	-0.32184	0.00340283
ENSBTAG00000010393	TRNAU1AP	-0.322043	0.0116797
ENSBTAG00000009990	EPS15L1	-0.322245	0.0208164
ENSBTAG00000037457	MBD2	-0.322787	0.0121109
ENSBTAG00000003288	CCZ1	-0.323167	1.01e-06
ENSBTAG00000003711	EPAS1	-0.323879	0.0168998
ENSBTAG00000003316	SYAP1	-0.325753	0.047132
ENSBTAG00000018060	WDR13	-0.327199	0.0279301
ENSBTAG00000005780	LDB1	-0.327532	0.00240797
ENSBTAG00000000013	PRKAA1	-0.327796	0.0106687
ENSBTAG00000004933	KLHDC2	-0.327922	1.87282e-05
ENSBTAG00000039321	SAO	-0.328226	0.0456464
ENSBTAG00000002211	MAPK8IP3	-0.328804	0.031295
ENSBTAG00000020856	HFM1	-0.328938	0.00306891
ENSBTAG00000005819	CCDC61	-0.329514	0.0436387
ENSBTAG00000007961	TADA3	-0.330308	0.0033301
ENSBTAG00000010805	POMT1	-0.331266	0.025505
ENSBTAG00000004310	UBR7	-0.332348	0.00741184
ENSBTAG00000007217	TMEM94	-0.332709	0.00084255
ENSBTAG00000008825	POLR3F	-0.333386	0.0196921
ENSBTAG00000001035	SF1	-0.334686	0.0492749
ENSBTAG00000018639	UNC45A	-0.336423	0.00460982
ENSBTAG00000017325	ATG13	-0.33668	0.0427137
ENSBTAG00000003928	ATG16L1	-0.337006	0.036696
ENSBTAG00000047035	TBC1D17	-0.338018	5.81e-09
ENSBTAG00000033136	COX20	-0.338646	4.92402e-05
ENSBTAG00000018254	CDKN1B	-0.339407	0.0121717
ENSBTAG00000005796	DCAF8	-0.339436	0.0265824
ENSBTAG00000011588	RNF123	-0.340699	0.0475536
ENSBTAG00000034598	0	-0.341079	0.00373994
ENSBTAG00000007875	0	-0.341256	0.0323014
ENSBTAG00000017423	TMEM214	-0.341351	0.00021774
ENSBTAG00000003857	SUSD6	-0.342009	0.0289596
ENSBTAG00000002948	SETD2	-0.342892	0.00830869
ENSBTAG00000021036	MARCHF2	-0.344226	0.013258
ENSBTAG00000001741	DLGAP4	-0.344917	0.0197481
ENSBTAG00000006114	ZCCHC8	-0.345006	0.00325512
ENSBTAG00000017002	RBCK1	-0.345764	0.00766323
ENSBTAG00000005573	SCAND1	-0.345879	0.00302292
ENSBTAG00000020009	CCDC81	-0.346109	0.005968
ENSBTAG00000020451	USP1	-0.346753	0.0258544
ENSBTAG00000026972	MYF5	-0.347399	0.000210178
ENSBTAG00000020644	GPC4	-0.347475	0.0431287
ENSBTAG00000005967	UBR2	-0.34796	0.0275527
ENSBTAG00000007709	SHOC2	-0.34955	0.0336747
ENSBTAG00000010432	EIF2D	-0.349818	0.00778378
ENSBTAG00000002809	CAPN10	-0.350657	0.0465978
ENSBTAG00000020122	USP16	-0.350767	0.012702
ENSBTAG00000005869	SENP6	-0.350856	0.0383179
ENSBTAG00000009886	KDELR3	-0.350936	0.0206652
ENSBTAG00000021894	PPOX	-0.352308	0.00198705
ENSBTAG00000020517	MED9	-0.35325	0.000209584
ENSBTAG00000004625	PYGB	-0.353499	0.025181
ENSBTAG00000007930	NCOA6	-0.353969	3.90251e-05
ENSBTAG00000014744	TXNDC15	-0.356613	1.20197e-05
ENSBTAG00000013735	TBCE	-0.357402	0.00660794
ENSBTAG00000014299	RHOC	-0.358609	0.0222139
ENSBTAG00000021896	NUP214	-0.359166	0.00165063
ENSBTAG00000018636	CCNK	-0.361086	2.35e-07
ENSBTAG00000001528	CDK13	-0.361113	0.0399308
ENSBTAG00000027442	NFIB	-0.361678	0.0325404
ENSBTAG00000006417	EDC4	-0.361768	0.00322005
ENSBTAG00000011241	HPDL	-0.363933	1.46e-06
ENSBTAG00000052551	0	-0.36404	0.00777381
ENSBTAG00000011986	PLSCR4	-0.365815	0.0114988
ENSBTAG00000023907	COL18A1	-0.365816	1.29761e-05
ENSBTAG00000010919	USP47	-0.366686	0.015773
ENSBTAG00000021351	MED12	-0.36731	0.00628783
ENSBTAG00000019805	RHBDF1	-0.368544	0.0100326
ENSBTAG00000014966	PLXNB2	-0.370241	0.00694151
ENSBTAG00000011715	RECQL5	-0.370398	0.030029
ENSBTAG00000044719	0	-0.371775	0.0263536
ENSBTAG00000013063	ITGB1BP1	-0.371955	1.67e-09
ENSBTAG00000013309	SRSF4	-0.372635	4.61e-16
ENSBTAG00000010073	FLOT2	-0.373806	0.0355383
ENSBTAG00000006395	TUBGCP2	-0.373924	0.000947185
ENSBTAG00000018130	MAP2	-0.376359	0.011212
ENSBTAG00000005318	RNF6	-0.376419	0.0355383
ENSBTAG00000011851	FYN	-0.376441	0.0258544
ENSBTAG00000026613	MSTO1	-0.376753	3.73e-06
ENSBTAG00000000054	SNAPC4	-0.376991	0.00825809
ENSBTAG00000016076	TRAK1	-0.377606	0.0178964
ENSBTAG00000012102	TCF25	-0.378137	0.00366428
ENSBTAG00000019133	ZNF326	-0.380066	9.71374e-05
ENSBTAG00000018192	ALG8	-0.380327	0.00507808
ENSBTAG00000000799	ICA1	-0.380512	0.0065942
ENSBTAG00000006135	MAP1LC3A	-0.380689	0.0293777
ENSBTAG00000020761	USP33	-0.381062	0.0141529
ENSBTAG00000013187	DLG5	-0.381234	0.0382727
ENSBTAG00000019552	PGRMC1	-0.381291	0.00933639
ENSBTAG00000047930	UBE2E2	-0.381742	0.0390859
ENSBTAG00000002907	C2CD3	-0.382886	0.0309197
ENSBTAG00000020757	PCBP2	-0.383137	2.36e-10
ENSBTAG00000002655	ZWINT	-0.38445	0.0281201
ENSBTAG00000019459	CHAC2	-0.385299	0.0390113
ENSBTAG00000015481	MTIF2	-0.385348	0.0255691
ENSBTAG00000018862	EIF4E3	-0.386349	0.0053991
ENSBTAG00000006640	RB1	-0.386474	0.000497041
ENSBTAG00000010481	UBXN1	-0.386549	1.367e-05
ENSBTAG00000005008	WSB1	-0.386594	0.0317821
ENSBTAG00000046273	TLCD3A	-0.387635	0.000260635
ENSBTAG00000002835	SMAD1	-0.388519	0.0225289
ENSBTAG00000017255	ATAD2B	-0.388881	0.0189249
ENSBTAG00000018828	ATN1	-0.38936	0.00915806
ENSBTAG00000012241	POLD2	-0.389966	0.00202566
ENSBTAG00000000056	STRADA	-0.390066	0.00487764
ENSBTAG00000009458	METTL2A	-0.390414	0.0342716
ENSBTAG00000012197	AP5Z1	-0.390571	0.00105646
ENSBTAG00000016967	RARS2	-0.391237	0.0324039
ENSBTAG00000055286	MACIR	-0.391438	0.0469784
ENSBTAG00000030670	PCNT	-0.391839	0.0372479
ENSBTAG00000019509	NUDT5	-0.393479	0.00776828
ENSBTAG00000045664	LRRC41	-0.393647	0.018228
ENSBTAG00000012193	TTC28	-0.393743	0.0085149
ENSBTAG00000040116	H1-10	-0.395195	0.0358807
ENSBTAG00000007370	EIF2AK1	-0.395748	0.000364539
ENSBTAG00000006087	COG1	-0.395878	0.00915582
ENSBTAG00000020174	HBS1L	-0.396027	0.0280581
ENSBTAG00000009293	EVL	-0.397559	3.46e-06
ENSBTAG00000006816	ABHD17B	-0.398284	0.00115977
ENSBTAG00000002210	LAS1L	-0.39977	1.09113e-05
ENSBTAG00000050033	0	-0.399851	0.0300479
ENSBTAG00000009744	FAM193A	-0.401057	0.0342722
ENSBTAG00000008089	AMMECR1L	-0.402276	0.00653792
ENSBTAG00000008373	ITGA10	-0.403486	0.000541694
ENSBTAG00000047450	SFR1	-0.403853	0.0173668
ENSBTAG00000004193	VEZF1	-0.40443	1.78264e-05
ENSBTAG00000011507	NUP88	-0.404708	5.8e-06
ENSBTAG00000003950	PROC	-0.406901	0.000151041
ENSBTAG00000003215	KIF3B	-0.407994	6.21949e-05
ENSBTAG00000010571	PPAT	-0.408268	0.0190395
ENSBTAG00000011683	NUMB	-0.408702	0.000758302
ENSBTAG00000011479	INPP5K	-0.409	0.0397529
ENSBTAG00000013011	PLAA	-0.409238	0.0213993
ENSBTAG00000008502	0	-0.409826	0.00306819
ENSBTAG00000018848	FBXL3	-0.411104	0.000238912
ENSBTAG00000031890	DOCK1	-0.412044	0.00824816
ENSBTAG00000015002	POLR2I	-0.41205	0.00698894
ENSBTAG00000012622	TRA2A	-0.412059	0.000466616
ENSBTAG00000019511	CDC123	-0.412358	0.0202488
ENSBTAG00000038698	0	-0.412416	0.0151775
ENSBTAG00000009394	NSMCE2	-0.412573	0.047525
ENSBTAG00000004571	PRPF4	-0.413586	0.0155972
ENSBTAG00000021974	SMUG1	-0.413706	0.000130222
ENSBTAG00000027991	ANAPC1	-0.414545	0.0354073
ENSBTAG00000024708	CABIN1	-0.415462	0.00717008
ENSBTAG00000001840	0	-0.415665	0.00924369
ENSBTAG00000012041	SPG7	-0.416155	0.00187715
ENSBTAG00000043325	SNORD14	-0.416329	2.59e-11
ENSBTAG00000007187	0	-0.417059	0.0190968
ENSBTAG00000001637	FUNDC1	-0.417923	3.79582e-05
ENSBTAG00000000393	SSPN	-0.418596	0.00350338
ENSBTAG00000014779	NISCH	-0.418896	7.52486e-05
ENSBTAG00000017087	TOP3A	-0.418935	0.012824
ENSBTAG00000030898	MS4A13	-0.420187	0
ENSBTAG00000016758	MLH1	-0.420372	0.00824816
ENSBTAG00000017999	TNRC6A	-0.420584	0.00432472
ENSBTAG00000016762	SLC25A12	-0.420789	0.0460076
ENSBTAG00000004873	CCNL2	-0.420939	0.00559635
ENSBTAG00000027766	C1QTNF5	-0.422346	0.0296239
ENSBTAG00000003417	PHKG2	-0.423956	0.0213223
ENSBTAG00000019971	CDC16	-0.425925	0.000124895
ENSBTAG00000020043	ARHGAP17	-0.425954	2.86e-06
ENSBTAG00000019414	CLK4	-0.426173	0.0398318
ENSBTAG00000010381	PRMT9	-0.426753	0.043744
ENSBTAG00000013856	SSBP2	-0.428214	0.00162546
ENSBTAG00000019329	LYL1	-0.428696	0.0431327
ENSBTAG00000017747	PLSCR3	-0.429308	0.039174
ENSBTAG00000014171	NAPEPLD	-0.430305	0.00616542
ENSBTAG00000006170	ZNF76	-0.430317	0.0496341
ENSBTAG00000014512	WDR19	-0.430406	0.00137697
ENSBTAG00000000539	LRRC28	-0.431227	2.70662e-05
ENSBTAG00000003942	PIP4K2C	-0.43244	0.00378504
ENSBTAG00000020332	OSBP	-0.43286	0.0141146
ENSBTAG00000009985	SIN3A	-0.432932	0.0112043
ENSBTAG00000003185	ASAP1	-0.432976	0.00234902
ENSBTAG00000001634	PHF1	-0.433136	0.0318107
ENSBTAG00000013961	MYSM1	-0.433627	0.040808
ENSBTAG00000020356	GON4L	-0.434681	0.0218229
ENSBTAG00000007654	CHST7	-0.435606	0.0440634
ENSBTAG00000018431	NAV2	-0.436005	0.0193451
ENSBTAG00000007367	AIMP2	-0.436149	0.000265922
ENSBTAG00000007966	TTLL3	-0.436393	0.00602765
ENSBTAG00000021504	TIRAP	-0.436507	0.0223714
ENSBTAG00000005089	RHBDD2	-0.437092	0.0229549
ENSBTAG00000047434	TSNAX	-0.437523	0.00304539
ENSBTAG00000000275	PARP11	-0.437594	0.00403722
ENSBTAG00000026915	NEK1	-0.437858	0.0356364
ENSBTAG00000046837	ZNF358	-0.438397	0.00680659
ENSBTAG00000019754	CAVIN3	-0.438976	3.26201e-05
ENSBTAG00000011643	SOS1	-0.439006	0.0316999
ENSBTAG00000030172	PRPSAP1	-0.439733	0.000432298
ENSBTAG00000002720	PRPF38A	-0.441447	0.000947185
ENSBTAG00000015457	FGFR1	-0.44174	0.0333769
ENSBTAG00000005668	SLC39A8	-0.442069	0.0373649
ENSBTAG00000009165	LPIN3	-0.442227	0.00463984
ENSBTAG00000015379	UBOX5	-0.442718	1.57e-06
ENSBTAG00000001763	NR2C2AP	-0.443259	0.00100416
ENSBTAG00000008755	MARCHF7	-0.444032	0.000954348
ENSBTAG00000011872	EML3	-0.444602	0.0288138
ENSBTAG00000013491	EML1	-0.445663	0.0262108
ENSBTAG00000013084	NAPA	-0.445846	4.27e-06
ENSBTAG00000016369	TSEN15	-0.446027	0.020514
ENSBTAG00000000108	KHDC4	-0.446679	3.01e-06
ENSBTAG00000016516	CYB5R3	-0.446752	0.00252835
ENSBTAG00000004930	DNAAF2	-0.447047	0.000121787
ENSBTAG00000010982	UBE2B	-0.449387	0.00185147
ENSBTAG00000013530	DDAH2	-0.44979	0.00660794
ENSBTAG00000015766	ZFPM1	-0.451224	0.044123
ENSBTAG00000031981	LRRC57	-0.451236	0.0200963
ENSBTAG00000007266	DDX55	-0.451339	0.0366423
ENSBTAG00000000580	LY6G6F	-0.451994	1.07937e-05
ENSBTAG00000015318	NECTIN2	-0.452063	0.0148794
ENSBTAG00000015023	TRAPPC6B	-0.452398	0.0065942
ENSBTAG00000013580	KDM3A	-0.453522	4.5513e-05
ENSBTAG00000020384	WDR47	-0.455385	0.00198705
ENSBTAG00000020262	PSME4	-0.455772	0.00418572
ENSBTAG00000023978	0	-0.457649	0.03622
ENSBTAG00000015212	IFNAR2	-0.458483	0.0263168
ENSBTAG00000006479	CAPN7	-0.458611	0.00227912
ENSBTAG00000051794	0	-0.459069	0.0219528
ENSBTAG00000011619	RASIP1	-0.459559	0.0223455
ENSBTAG00000006056	HEXIM1	-0.459734	0.00125682
ENSBTAG00000050644	0	-0.460015	0.0436387
ENSBTAG00000000287	GNPDA2	-0.460383	0.0335323
ENSBTAG00000016316	ZZEF1	-0.462845	0.0111012
ENSBTAG00000030424	CLEC1A	-0.462887	0.000258391
ENSBTAG00000016470	NADSYN1	-0.463626	0.00482566
ENSBTAG00000009432	PMF1	-0.464186	0.00317733
ENSBTAG00000003565	TRIM3	-0.465143	0.0267556
ENSBTAG00000010698	VARS2	-0.46678	0.00663308
ENSBTAG00000012768	HMGXB3	-0.466843	0.028321
ENSBTAG00000007093	DDX11	-0.469654	0.0488896
ENSBTAG00000013740	SP2	-0.471257	0.0418142
ENSBTAG00000015296	PTPRB	-0.471523	0.021122
ENSBTAG00000005497	RPRD1A	-0.47188	0.0245293
ENSBTAG00000020066	ZW10	-0.47302	3.14e-07
ENSBTAG00000004706	SUV39H1	-0.47381	4.11e-06
ENSBTAG00000050007	0	-0.473944	1.92e-07
ENSBTAG00000022656	KCTD6	-0.47659	0.0190968
ENSBTAG00000008219	RBM7	-0.476953	0.000668997
ENSBTAG00000025149	RPAIN	-0.478238	0.0243384
ENSBTAG00000002917	PRKAG2	-0.47836	0.0030206
ENSBTAG00000018213	TBCEL	-0.478392	0.0474951
ENSBTAG00000016140	PPFIBP2	-0.478406	0.00746615
ENSBTAG00000014777	FBXO6	-0.479969	0.000296872
ENSBTAG00000053238	0	-0.48004	0.0460076
ENSBTAG00000018979	PUM1	-0.480102	6.13e-09
ENSBTAG00000000725	USP42	-0.480592	2.62e-08
ENSBTAG00000013226	HUS1	-0.484123	0.00437337
ENSBTAG00000020311	USP20	-0.484764	0.00167158
ENSBTAG00000001282	RALGAPA1	-0.486562	0.000771656
ENSBTAG00000010153	ANXA3	-0.487961	0.00734086
ENSBTAG00000008819	BTBD16	-0.487983	6.8892e-05
ENSBTAG00000009292	TMEM100	-0.488348	0.0193985
ENSBTAG00000022022	GUCD1	-0.489506	0.0217834
ENSBTAG00000017976	ABL1	-0.489726	0.0231355
ENSBTAG00000026309	ZHX2	-0.490606	0.00219242
ENSBTAG00000008787	FAM171A1	-0.490693	0.00532701
ENSBTAG00000004552	PBXIP1	-0.492242	3.39e-07
ENSBTAG00000054665	NKX6-2	-0.492464	1.82e-06
ENSBTAG00000002422	BCL9	-0.49425	0.002819
ENSBTAG00000018437	SMC5	-0.494652	0.0287565
ENSBTAG00000021948	ZMYM6	-0.495688	0.000514856
ENSBTAG00000026172	LRATD2	-0.49624	0.0221618
ENSBTAG00000000933	CCDC183	-0.496446	0.000750805
ENSBTAG00000008153	CAMSAP2	-0.497441	8.08e-06
ENSBTAG00000031590	SSH3	-0.498276	0.00964175
ENSBTAG00000009624	SGSM3	-0.499139	0.0182257
ENSBTAG00000021808	CACNB3	-0.500074	0.00737149
ENSBTAG00000008860	RIPOR1	-0.500352	0.00755949
ENSBTAG00000012607	NCAPH2	-0.501012	0.00503204
ENSBTAG00000006330	RBM5	-0.501818	0.00959803
ENSBTAG00000006108	MMP11	-0.504119	0.00351222
ENSBTAG00000015527	MYO1D	-0.504461	0.0157962
ENSBTAG00000050476	0	-0.50522	0.00707368
ENSBTAG00000002996	SHROOM4	-0.507148	0.00858731
ENSBTAG00000000182	SPINT2	-0.508538	0.0309197
ENSBTAG00000001551	PLEKHG3	-0.508796	0.00506351
ENSBTAG00000012753	BRF1	-0.510073	1.21594e-05
ENSBTAG00000005753	PARP6	-0.510091	0.00336848
ENSBTAG00000020607	ABCB6	-0.510196	0.0484334
ENSBTAG00000002315	RNF34	-0.510738	0.00322164
ENSBTAG00000004969	LRRC14	-0.510974	0.00445994
ENSBTAG00000003837	RSPO1	-0.511219	0.028321
ENSBTAG00000046320	CXCR5	-0.511253	0.0208164
ENSBTAG00000013772	SRRM1	-0.512752	0.000425114
ENSBTAG00000024107	INPP5B	-0.512758	0.0240154
ENSBTAG00000012747	FAM3A	-0.513151	0.000237612
ENSBTAG00000031561	RSRC1	-0.513192	0.000683392
ENSBTAG00000009439	EDRF1	-0.513332	0.0152902
ENSBTAG00000020121	RWDD2B	-0.51385	0.000933784
ENSBTAG00000002479	PANK4	-0.514468	0.0229025
ENSBTAG00000005751	CDAN1	-0.514901	0.00717246
ENSBTAG00000002843	0	-0.516181	0.0317708
ENSBTAG00000006771	FRY	-0.516613	0.00731228
ENSBTAG00000015655	APBB1	-0.516791	0.00774916
ENSBTAG00000010126	PCIF1	-0.516969	0.00378432
ENSBTAG00000024958	FAM214A	-0.5171	0.01106
ENSBTAG00000038283	TMEM243	-0.517423	3.66e-11
ENSBTAG00000006904	TNS2	-0.517654	0.0146648
ENSBTAG00000015599	PRKD2	-0.517795	0.024314
ENSBTAG00000019915	GSN	-0.518043	0.0124531
ENSBTAG00000038141	ADGRG1	-0.518258	0.0182736
ENSBTAG00000003295	GORAB	-0.518768	0.0134033
ENSBTAG00000000942	SIPA1L2	-0.520045	0.00117701
ENSBTAG00000020701	MEF2C	-0.520958	0.0185562
ENSBTAG00000005915	SFMBT2	-0.522531	0.015113
ENSBTAG00000012450	RAPGEF2	-0.522767	0.0108515
ENSBTAG00000011249	MOB2	-0.523906	0.0187686
ENSBTAG00000008530	SLC36A4	-0.524917	0.00151945
ENSBTAG00000001793	HSD11B1L	-0.528035	0.0413272
ENSBTAG00000021537	RWDD3	-0.528164	0.00599912
ENSBTAG00000004378	IL23A	-0.528548	0.000619322
ENSBTAG00000034206	EMCN	-0.529344	0.0356364
ENSBTAG00000012629	ZNF362	-0.529994	0.0333814
ENSBTAG00000018420	POLG2	-0.531004	0.0179501
ENSBTAG00000032130	CATSPER2	-0.531485	0.00395335
ENSBTAG00000015329	MINDY1	-0.53241	1.48e-07
ENSBTAG00000038777	MSMP	-0.533392	0.0249383
ENSBTAG00000047715	TPRN	-0.533708	0.00742549
ENSBTAG00000020873	MAT2A	-0.534237	0.0255691
ENSBTAG00000011400	DBN1	-0.534749	0.00332948
ENSBTAG00000003264	NR1H2	-0.535514	2.6e-09
ENSBTAG00000017371	RELL2	-0.536643	0.0477114
ENSBTAG00000046774	ZNF182	-0.537984	0.0440141
ENSBTAG00000016568	LUC7L	-0.538249	0.0206716
ENSBTAG00000015278	ARPC5L	-0.538512	0.00100322
ENSBTAG00000011126	STK38	-0.538554	1.02992e-05
ENSBTAG00000054588	0	-0.540412	0.0386652
ENSBTAG00000011613	PLS3	-0.540483	0.00674357
ENSBTAG00000022004	FLNB	-0.540876	0.00987197
ENSBTAG00000009488	NXF1	-0.54098	0.000885538
ENSBTAG00000005355	BAG2	-0.541212	0.0188257
ENSBTAG00000004286	CDC45	-0.542904	0.0432379
ENSBTAG00000005503	PRMT2	-0.543052	3.12e-06
ENSBTAG00000025822	CALML4	-0.545765	0.0444969
ENSBTAG00000017195	FANCC	-0.545824	0.00114027
ENSBTAG00000018578	LOXL3	-0.546295	0.00119252
ENSBTAG00000053132	INAFM1	-0.546855	0.00150024
ENSBTAG00000020314	COG2	-0.548387	0.030386
ENSBTAG00000021595	HIP1R	-0.549998	0.00583514
ENSBTAG00000004115	MYLIP	-0.550491	0.0215222
ENSBTAG00000037456	AHDC1	-0.550752	0.000884116
ENSBTAG00000039090	MAGEH1	-0.551539	0.000945574
ENSBTAG00000050825	0	-0.551679	0.00158259
ENSBTAG00000014502	BRAT1	-0.552363	0.00739075
ENSBTAG00000003176	JAM3	-0.552754	0.0018086
ENSBTAG00000002563	WDR45	-0.552805	0.000252869
ENSBTAG00000001173	PLXNA2	-0.552952	0.0182498
ENSBTAG00000009459	MTCL1	-0.55455	0.0438258
ENSBTAG00000008465	ACCS	-0.554835	0.0107841
ENSBTAG00000039335	ARRDC2	-0.554849	0.0330641
ENSBTAG00000013666	SLC25A29	-0.555396	0.0145292
ENSBTAG00000011765	GABARAPL1	-0.555463	5.89805e-05
ENSBTAG00000010123	APOE	-0.557256	0.0111131
ENSBTAG00000051704	TNFRSF10D	-0.558782	0.000225282
ENSBTAG00000002070	KLC3	-0.560296	0.0374009
ENSBTAG00000039337	0	-0.560375	5.38e-06
ENSBTAG00000008841	DCAF15	-0.560913	6.59e-08
ENSBTAG00000000621	CATSPERG	-0.562499	2.0718e-05
ENSBTAG00000012317	PNP	-0.562555	0.00564848
ENSBTAG00000021209	UBR5	-0.562746	3.71e-13
ENSBTAG00000016250	AKTIP	-0.563771	0.00220846
ENSBTAG00000049731	ZKSCAN5	-0.564836	0.00120545
ENSBTAG00000054727	0	-0.564966	0.012932
ENSBTAG00000009072	ZNF572	-0.566813	0.0339135
ENSBTAG00000009694	PUS10	-0.568394	0.00189943
ENSBTAG00000016442	MAP4K3	-0.569128	0.0168208
ENSBTAG00000009282	PORCN	-0.569397	0.0114293
ENSBTAG00000018732	HSPA12B	-0.569753	0.00284214
ENSBTAG00000001179	TEP1	-0.569807	0.0110289
ENSBTAG00000000955	RBM41	-0.5703	0.00179027
ENSBTAG00000015336	PRUNE1	-0.570346	0.00810791
ENSBTAG00000021303	RSAD1	-0.570385	5.15069e-05
ENSBTAG00000051481	FAM200A	-0.571944	6.88e-06
ENSBTAG00000017245	COPG2	-0.572259	1.28062e-05
ENSBTAG00000001468	SAMD4A	-0.572512	0.0477678
ENSBTAG00000021725	PCID2	-0.572672	0.00165304
ENSBTAG00000049275	0	-0.574919	1.34e-06
ENSBTAG00000003959	ARHGAP24	-0.575279	0.0200475
ENSBTAG00000012252	MOCOS	-0.57655	0.0385987
ENSBTAG00000013837	TUBE1	-0.576624	0.00610949
ENSBTAG00000011256	MYO1B	-0.576651	0.0273561
ENSBTAG00000005588	DXO	-0.576924	3.81e-11
ENSBTAG00000051831	CHD2	-0.577419	0.0036628
ENSBTAG00000038045	FLT3LG	-0.579712	0.00138716
ENSBTAG00000038115	FLYWCH2	-0.579816	0.00533978
ENSBTAG00000052388	HYAL3	-0.581918	0.0352866
ENSBTAG00000000710	PIP5K1C	-0.581957	0.00130328
ENSBTAG00000000032	ABI3	-0.582397	0.0247518
ENSBTAG00000052100	0	-0.58354	0.0290692
ENSBTAG00000020440	0	-0.584671	0.0204965
ENSBTAG00000019942	PABPC5	-0.58495	6.96633e-05
ENSBTAG00000021105	IRAK4	-0.585037	0.0221618
ENSBTAG00000031433	TEX9	-0.585315	0.0279357
ENSBTAG00000000137	FRYL	-0.587271	0.000394718
ENSBTAG00000032598	RP9	-0.587758	0.00181482
ENSBTAG00000018205	PHC1	-0.588604	0.0372264
ENSBTAG00000018604	SEMA4G	-0.590583	0.0465515
ENSBTAG00000023999	GTF2A1L	-0.590601	5.9e-06
ENSBTAG00000021879	VCL	-0.591085	0.0458231
ENSBTAG00000013392	PLD2	-0.59134	0.0452957
ENSBTAG00000051673	CRIP2	-0.593193	0.0329838
ENSBTAG00000017200	RHOJ	-0.5934	0.0259579
ENSBTAG00000049163	TSPAN9	-0.594762	0.00698613
ENSBTAG00000048478	H3C6	-0.595709	2.21e-11
ENSBTAG00000009410	TBRG1	-0.596052	4.44e-07
ENSBTAG00000012723	HAUS4	-0.597048	0.000356785
ENSBTAG00000005984	DAAM1	-0.598343	0.00041443
ENSBTAG00000016045	TRIB2	-0.598646	0.00271944
ENSBTAG00000042963	SNORA8	-0.59865	0.0195423
ENSBTAG00000018206	NIPAL2	-0.598817	0.00920382
ENSBTAG00000016564	NPRL3	-0.599854	0.00888884
ENSBTAG00000015314	ASL	-0.600761	0.0308365
ENSBTAG00000007584	INPP1	-0.602389	0.0134091
ENSBTAG00000006697	RICTOR	-0.604693	0.0354073
ENSBTAG00000020831	CHD1L	-0.6057	2.97e-07
ENSBTAG00000019303	MAFK	-0.606135	0.0316801
ENSBTAG00000010541	ZNF346	-0.606633	0.000361249
ENSBTAG00000051373	0	-0.607363	9.59e-09
ENSBTAG00000021343	ARHGEF12	-0.607801	5.47e-08
ENSBTAG00000012219	CSPG4	-0.607917	0.00398055
ENSBTAG00000042553	SNORD99	-0.608225	0.0489245
ENSBTAG00000010821	ACER2	-0.608942	2.97e-13
ENSBTAG00000005609	0	-0.610236	1.48e-10
ENSBTAG00000013483	TAF1A	-0.611022	0.0175426
ENSBTAG00000019369	TSPAN4	-0.61175	0.0155255
ENSBTAG00000019569	CD151	-0.613752	0.00613819
ENSBTAG00000007208	HDAC11	-0.614735	0.0212437
ENSBTAG00000017867	YPEL1	-0.621175	0.0134152
ENSBTAG00000021962	BCLAF3	-0.621846	0.000172942
ENSBTAG00000006214	LOXL2	-0.622609	0.0297725
ENSBTAG00000009725	AOX1	-0.623559	0.0288104
ENSBTAG00000010906	RPS6KA5	-0.62447	0.00102138
ENSBTAG00000001573	JMJD1C	-0.625302	0.00460635
ENSBTAG00000001077	OSBPL5	-0.626345	0.000268846
ENSBTAG00000020297	SLC66A3	-0.626489	0.00374606
ENSBTAG00000001889	C22H3orf14	-0.627775	1.18468e-05
ENSBTAG00000016274	CCDC38	-0.630277	0.00665468
ENSBTAG00000002603	PRPF39	-0.635607	8.26e-06
ENSBTAG00000012464	AFAP1	-0.635661	4.82e-09
ENSBTAG00000044099	ZSWIM7	-0.636041	0.0223383
ENSBTAG00000011727	ETAA1	-0.636322	0.00380536
ENSBTAG00000007594	CWF19L1	-0.636849	0.0138304
ENSBTAG00000020688	ARHGEF15	-0.637727	0.00937819
ENSBTAG00000002391	TGFB1I1	-0.640226	0.00251202
ENSBTAG00000049730	TCEAL1	-0.64116	0.000738352
ENSBTAG00000021880	COQ8A	-0.641518	0.0410226
ENSBTAG00000019321	CCDC57	-0.641832	0.0342872
ENSBTAG00000003238	MEOX2	-0.642028	0.00169724
ENSBTAG00000018688	CBR3	-0.642732	0.0151208
ENSBTAG00000017339	RUNX1T1	-0.643893	0.00362867
ENSBTAG00000005069	TM7SF2	-0.644656	0.0307103
ENSBTAG00000015087	KLHL35	-0.64521	0.000531609
ENSBTAG00000005275	PKIG	-0.645222	0.0255691
ENSBTAG00000014372	SMARCD3	-0.649026	2.54608e-05
ENSBTAG00000006647	RCBTB2	-0.649396	0.000115333
ENSBTAG00000009568	KANK2	-0.649776	0.00165063
ENSBTAG00000003470	TTYH1	-0.650082	0.0109826
ENSBTAG00000054384	0	-0.650098	0.000496518
ENSBTAG00000008981	USP49	-0.650629	0.0028692
ENSBTAG00000010881	AKAP14	-0.651765	0.0292656
ENSBTAG00000032121	SUGCT	-0.65214	0.0206652
ENSBTAG00000018252	ARRDC4	-0.652301	8.21e-06
ENSBTAG00000040001	MARVELD2	-0.653033	0.000304308
ENSBTAG00000011068	MON2	-0.653324	0.0312603
ENSBTAG00000020758	MAP3K12	-0.655576	0.00216179
ENSBTAG00000016981	FBXO4	-0.655945	0.0028692
ENSBTAG00000003083	SLC50A1	-0.658108	5.07845e-05
ENSBTAG00000003300	MFGE8	-0.659801	1.58305e-05
ENSBTAG00000010030	EPHA4	-0.661734	0.0498943
ENSBTAG00000020689	PPP1R13L	-0.662038	0.00774935
ENSBTAG00000050620	0	-0.663731	0.00620648
ENSBTAG00000011617	MAMSTR	-0.664199	0.00478727
ENSBTAG00000000820	GNG11	-0.665674	1.07937e-05
ENSBTAG00000008744	PDK2	-0.668472	0.040992
ENSBTAG00000018697	WDR44	-0.669792	2.93e-06
ENSBTAG00000019806	YPEL2	-0.670191	0.0437884
ENSBTAG00000033333	CDK10	-0.67074	0.0125795
ENSBTAG00000005908	0	-0.673794	0.0332194
ENSBTAG00000051982	0	-0.674909	0.0263359
ENSBTAG00000027431	ZNF227	-0.675609	0.0340546
ENSBTAG00000008533	GLCCI1	-0.676016	0.0434668
ENSBTAG00000051116	C23H6orf132	-0.676288	0.0156735
ENSBTAG00000016469	TNKS1BP1	-0.677925	3.73e-06
ENSBTAG00000015909	PDE8A	-0.678234	0.00384258
ENSBTAG00000012829	EBI3	-0.678603	0.0179501
ENSBTAG00000014002	CEP95	-0.68168	4.92e-07
ENSBTAG00000020226	CHRAC1	-0.68366	0.00593938
ENSBTAG00000024633	PIK3C2B	-0.683724	8.41627e-05
ENSBTAG00000047582	CSNK1E	-0.684083	0.00221235
ENSBTAG00000000222	ARID4B	-0.686199	2.25e-07
ENSBTAG00000014415	ZNF653	-0.686839	0.000347266
ENSBTAG00000003329	FST	-0.686917	0.0419765
ENSBTAG00000019418	UBE3D	-0.687675	0.0339196
ENSBTAG00000013686	WSCD2	-0.688574	0.000675888
ENSBTAG00000014354	FXYD6	-0.68957	0.000479941
ENSBTAG00000054150	0	-0.690793	0.000338623
ENSBTAG00000008884	MAPRE3	-0.691741	0.00194291
ENSBTAG00000048452	0	-0.693999	1.27e-10
ENSBTAG00000000668	SLC22A5	-0.694141	7.2751e-05
ENSBTAG00000018003	ARHGEF25	-0.696233	4.68e-06
ENSBTAG00000001014	MAPK7	-0.69641	2.48e-10
ENSBTAG00000002706	GSTZ1	-0.697724	0.00279918
ENSBTAG00000015450	CPEB3	-0.697947	0.0235607
ENSBTAG00000017685	JUP	-0.699129	0.000160422
ENSBTAG00000015375	SH2D3C	-0.699643	0.0101228
ENSBTAG00000019738	MDM1	-0.704088	1.45e-06
ENSBTAG00000006869	PHF20L1	-0.705053	0.0026475
ENSBTAG00000052998	0	-0.705629	0.0231355
ENSBTAG00000000699	AOPEP	-0.705859	5.28112e-05
ENSBTAG00000014828	CACNA1A	-0.705891	0.0457564
ENSBTAG00000051307	0	-0.7066	0.0243278
ENSBTAG00000016973	PRSS8	-0.707687	5.81e-10
ENSBTAG00000008032	ACTR3B	-0.708755	0.00244
ENSBTAG00000019592	MBD5	-0.711678	0.00947042
ENSBTAG00000005556	CYGB	-0.712867	0.0434189
ENSBTAG00000006262	LIMS2	-0.714505	0.0147248
ENSBTAG00000014679	DHX57	-0.715939	6.66e-06
ENSBTAG00000009020	CRIM1	-0.717857	0.00805366
ENSBTAG00000016502	0	-0.718109	3.19e-51
ENSBTAG00000003049	MICALL2	-0.71975	0.0106727
ENSBTAG00000001207	SERPINB8	-0.720428	0.00467036
ENSBTAG00000001068	ZCWPW1	-0.720707	0.000555132
ENSBTAG00000054053	0	-0.723438	0.0153357
ENSBTAG00000009418	FAM131B	-0.725567	0.0354203
ENSBTAG00000016197	PHLDB1	-0.725966	0.000361391
ENSBTAG00000013869	SH3BP4	-0.726747	4.16854e-05
ENSBTAG00000000918	ERMARD	-0.726767	0.00688813
ENSBTAG00000051091	0	-0.727801	0.0394292
ENSBTAG00000005750	TCF15	-0.729793	1.46e-33
ENSBTAG00000003100	SMTN	-0.730979	0.00157639
ENSBTAG00000003340	HDDC2	-0.732615	0.0158312
ENSBTAG00000003446	EPHB4	-0.732978	0.0402454
ENSBTAG00000009578	PTK2	-0.733033	2.71e-33
ENSBTAG00000039861	0	-0.733054	0.0477713
ENSBTAG00000045832	PHLPP1	-0.734155	1.9e-06
ENSBTAG00000003061	LAMA5	-0.734637	0.0125813
ENSBTAG00000020726	ARHGEF7	-0.735974	0.00398055
ENSBTAG00000011095	FAR2	-0.736281	0.0238733
ENSBTAG00000019039	ZNF239	-0.737337	0.00440406
ENSBTAG00000021378	S100A13	-0.742131	0.00189943
ENSBTAG00000009956	CENPM	-0.745339	0.0407606
ENSBTAG00000051201	0	-0.750236	0.000893349
ENSBTAG00000016095	PRICKLE3	-0.750618	0.00013106
ENSBTAG00000034033	LHFPL6	-0.750912	0.00140137
ENSBTAG00000049277	DISP1	-0.751249	0.0379376
[truncated: 724 more rows]

## Sheet: NK VAT x NK SAT
GeneID	GeneSymbol	Log2 FC NK VAT/NK SAT	Robust FDR PValue
ENSBTAG00000048678	0	8.45238	2.73891e-40
ENSBTAG00000046256	TMEM132C	8.24381	9.36409e-10
ENSBTAG00000037899	DLK1	7.80501	3.72105e-22
ENSBTAG00000047268	WT1	6.71227	6.71767e-62
ENSBTAG00000011056	IDS	6.69637	8.36532e-86
ENSBTAG00000021827	TCF21	6.37297	4.54837e-08
ENSBTAG00000002940	WNT16	6.22704	0.00825434
ENSBTAG00000021735	GALNT14	6.09154	0.00483157
ENSBTAG00000047560	C2CD4C	6.00785	2.45598e-05
ENSBTAG00000013090	NODAL	5.95935	2.1203e-11
ENSBTAG00000009769	0	5.84218	1.49333e-21
ENSBTAG00000047411	0	5.60053	1.85404e-08
ENSBTAG00000048916	LIPG	5.57065	1.70525e-14
ENSBTAG00000010177	GOLT1A	5.41389	4.46556e-10
ENSBTAG00000051401	0	5.36629	4.26637e-09
ENSBTAG00000010032	NTM	5.3595	8.91283e-09
ENSBTAG00000008017	UNC79	5.32341	1.87431e-07
ENSBTAG00000021420	EPHA7	5.14331	7.17808e-24
ENSBTAG00000016841	ATP10B	5.08434	1.03311e-32
ENSBTAG00000053611	0	5.04511	2.6487e-05
ENSBTAG00000023920	GPR158	5.00169	9.40698e-14
ENSBTAG00000052785	0	4.93876	2.80331e-05
ENSBTAG00000019210	ADCY2	4.91358	9.66174e-09
ENSBTAG00000051536	0	4.83957	0.00105654
ENSBTAG00000054274	0	4.80092	0.00483157
ENSBTAG00000025792	ARID3C	4.70044	1.10241e-06
ENSBTAG00000054818	KIR3DL2	4.62013	7.76464e-12
ENSBTAG00000019423	0	4.61071	8.3861e-08
ENSBTAG00000027841	0	4.5877	1.57034e-05
ENSBTAG00000002097	TMC5	4.49074	8.53517e-24
ENSBTAG00000011836	OMD	4.47868	0.0049758
ENSBTAG00000021216	HECW1	4.43356	7.92881e-25
ENSBTAG00000012529	IFNG	4.41903	0.00311842
ENSBTAG00000052522	0	4.39186	9.12108e-08
ENSBTAG00000047944	GATA5	4.37539	7.06546e-08
ENSBTAG00000034776	DDAH1	4.36288	9.3676e-08
ENSBTAG00000038495	DCLK1	4.34067	0.00788225
ENSBTAG00000024999	0	4.31465	0.0299037
ENSBTAG00000003137	PLPPR1	4.3116	0.0164293
ENSBTAG00000006043	0	4.27257	1.0438e-30
ENSBTAG00000014484	TMEM26	4.2646	5.27545e-09
ENSBTAG00000021000	USF3	4.24608	0.00131691
ENSBTAG00000054815	bta-mir-2384	4.24266	0.00336123
ENSBTAG00000008869	GPC2	4.20781	5.92035e-13
ENSBTAG00000006560	VANGL2	4.2005	0.000199559
ENSBTAG00000020289	ZNF214	4.17613	0.00699025
ENSBTAG00000007650	SLC38A11	4.12923	6.35947e-07
ENSBTAG00000013799	0	4.10562	2.96166e-05
ENSBTAG00000050199	0	4.01098	3.41806e-07
ENSBTAG00000051063	0	4.00098	5.33457e-23
ENSBTAG00000019291	GRB14	3.94846	0.0231339
ENSBTAG00000022714	HSPB3	3.94624	4.31325e-20
ENSBTAG00000052544	TMEM72	3.93107	0.00201732
ENSBTAG00000049552	0	3.92366	4.85472e-06
ENSBTAG00000009696	ACTN2	3.88616	0.00301218
ENSBTAG00000004082	0	3.85158	0.0439528
ENSBTAG00000014859	CAPS2	3.83447	0.00291079
ENSBTAG00000052384	0	3.80181	0.000738552
ENSBTAG00000006385	ADGRB1	3.76415	7.98309e-05
ENSBTAG00000049443	0	3.72671	1.52806e-09
ENSBTAG00000017981	ADRB3	3.70836	2.64061e-09
ENSBTAG00000033056	PLD5	3.69962	1.30808e-15
ENSBTAG00000010457	NUAK1	3.69823	1.55817e-07
ENSBTAG00000048334	0	3.68993	0.0242474
ENSBTAG00000052642	0	3.67972	2.13966e-05
ENSBTAG00000019440	PROZ	3.66688	2.70282e-17
ENSBTAG00000040147	SYNDIG1	3.62608	0.0344417
ENSBTAG00000008710	KCNH1	3.56097	0.00713623
ENSBTAG00000005396	XKR6	3.52876	0.022958
ENSBTAG00000046268	0	3.47259	0.0183446
ENSBTAG00000018703	OSTN	3.43319	2.80245e-15
ENSBTAG00000018808	SLC25A35	3.4289	2.74694e-16
ENSBTAG00000020409	SPATC1L	3.42054	4.17055e-24
ENSBTAG00000038462	TMEM182	3.33498	0.0155201
ENSBTAG00000012444	ADAM12	3.30644	0.020568
ENSBTAG00000050209	H3C2	3.27894	0.0467304
ENSBTAG00000017592	GPAT3	3.26853	3.34986e-11
ENSBTAG00000017338	FAM205C	3.14287	7.02091e-07
ENSBTAG00000040000	CHST6	3.12959	3.44216e-19
ENSBTAG00000003101	SALL4	3.12451	3.5191e-05
ENSBTAG00000020243	SVEP1	3.10569	0.00202745
ENSBTAG00000034681	CA10	3.01562	2.32076e-05
ENSBTAG00000003506	STEAP2	2.98695	7.77871e-11
ENSBTAG00000009824	0	2.97057	0.00424258
ENSBTAG00000006557	RHEBL1	2.95419	0.0019763
ENSBTAG00000045951	0	2.92581	0.0134197
ENSBTAG00000043602	7SK	2.88517	0.0212868
ENSBTAG00000019159	PVALB	2.87962	0.00790046
ENSBTAG00000016446	GOT1L1	2.87593	7.34614e-06
ENSBTAG00000014832	TMEFF2	2.87141	0.0472801
ENSBTAG00000054108	0	2.86598	0.00449658
ENSBTAG00000030505	0	2.83927	0.0191414
ENSBTAG00000018819	TENM1	2.82896	0.000812943
ENSBTAG00000046977	PLA2G2D5	2.82721	0.000205063
ENSBTAG00000011305	0	2.7909	1.76856e-33
ENSBTAG00000007503	STRC	2.70814	0.000357314
ENSBTAG00000009868	VGF	2.69712	6.91539e-08
ENSBTAG00000007638	PIF1	2.68437	0.0422332
ENSBTAG00000043490	0	2.65459	0.0130775
ENSBTAG00000026710	C2H2orf72	2.64236	0.00564729
ENSBTAG00000008554	NINJ2	2.63865	0.000338448
ENSBTAG00000020141	FREM1	2.63321	0.00759534
ENSBTAG00000033109	0	2.6284	5.10542e-06
ENSBTAG00000052514	0	2.61007	0.0093147
ENSBTAG00000001936	PCK1	2.56908	0.000403034
ENSBTAG00000003691	NTSR2	2.54286	9.54445e-07
ENSBTAG00000003212	NNAT	2.54248	1.56186e-06
ENSBTAG00000001874	DOCK3	2.53917	0.0168106
ENSBTAG00000010278	STPG1	2.53395	0.0017653
ENSBTAG00000053945	0	2.51225	0.0439602
ENSBTAG00000017071	0	2.48436	1.85832e-10
ENSBTAG00000031115	0	2.46975	0.0298845
ENSBTAG00000019791	GRHL3	2.45151	0.0156683
ENSBTAG00000012460	ELF5	2.44814	8.96332e-10
ENSBTAG00000055241	0	2.44656	8.32134e-09
ENSBTAG00000017663	GAST	2.44174	0.0261538
ENSBTAG00000014911	LEP	2.42796	0.000159968
ENSBTAG00000054302	TCF23	2.40558	1.56728e-06
ENSBTAG00000014100	BAIAP3	2.39865	0.00476231
ENSBTAG00000014054	CFAP206	2.38463	0.0249216
ENSBTAG00000048971	0	2.37361	6.15984e-10
ENSBTAG00000040496	KCNB2	2.37124	3.24182e-06
ENSBTAG00000049217	0	2.36361	1.79618e-06
ENSBTAG00000002515	TNNI3	2.35831	0.0173384
ENSBTAG00000011766	C7	2.35273	0.00103565
ENSBTAG00000001903	C11H2orf50	2.31423	0.0153029
ENSBTAG00000014470	ALDH1L1	2.30798	6.29343e-06
ENSBTAG00000000437	FFAR4	2.30404	4.13508e-06
ENSBTAG00000000818	PLEKHG7	2.29508	0.0196187
ENSBTAG00000005108	SLIT2	2.27753	0.0495094
ENSBTAG00000003515	SNCG	2.23598	3.33146e-06
ENSBTAG00000001639	TRPM1	2.23346	0.00950347
ENSBTAG00000019694	ADAM23	2.22167	0.00326521
ENSBTAG00000010564	ELOVL6	2.21424	0.00494234
ENSBTAG00000008099	CCR5	2.20811	7.59299e-05
ENSBTAG00000000457	CCDC89	2.20804	0.0175203
ENSBTAG00000014205	PRKAR2A	2.20292	0.000701618
ENSBTAG00000046769	0	2.20132	0.00032209
ENSBTAG00000011666	THRSP	2.19938	0.000374275
ENSBTAG00000015749	STEAP1	2.1752	0.0489055
ENSBTAG00000048977	0	2.15903	1.58993e-05
ENSBTAG00000015843	SLC6A3	2.15194	0.00601461
ENSBTAG00000039406	0	2.10763	4.30635e-07
ENSBTAG00000014958	PRKAR2B	2.10362	2.43029e-13
ENSBTAG00000051735	0	2.10288	0.011261
ENSBTAG00000046004	0	2.09736	0.000422765
ENSBTAG00000019002	SLC2A12	2.09194	0.000255001
ENSBTAG00000049718	0	2.08724	0.0370976
ENSBTAG00000007668	AGPAT4	2.08546	0.0127792
ENSBTAG00000018244	VSTM2B	2.08145	0.00869042
ENSBTAG00000049900	0	2.07012	3.11269e-05
ENSBTAG00000021833	GJA8	2.06823	0.0300826
ENSBTAG00000048088	0	2.0596	0.00230791
ENSBTAG00000003275	0	2.05957	0.0168064
ENSBTAG00000018519	GAS2L2	2.0435	0.000527143
ENSBTAG00000023177	CFH	2.04296	0.00142994
ENSBTAG00000026501	0	2.04185	1.4471e-06
ENSBTAG00000014143	ASB5	2.03772	9.64221e-08
ENSBTAG00000000755	ZFR2	2.03351	6.34304e-07
ENSBTAG00000005337	RAB3B	2.02352	0.000280635
ENSBTAG00000003299	LPAR4	2.01876	0.00952922
ENSBTAG00000004869	CXADR	2.00841	0.00683871
ENSBTAG00000043996	SAMD12	2.00102	0.000528639
ENSBTAG00000021594	TDRKH	1.9945	8.29859e-06
ENSBTAG00000015419	ARHGEF37	1.97988	0.00789807
ENSBTAG00000038461	0	1.96918	0.0468283
ENSBTAG00000053947	0	1.96526	0.000495001
ENSBTAG00000017761	SMC1A	1.96035	5.47259e-09
ENSBTAG00000054797	0	1.9471	0.00231351
ENSBTAG00000013802	DAB1	1.93852	0.0290585
ENSBTAG00000011932	PRG4	1.93703	1.14638e-11
ENSBTAG00000014517	KLB	1.93391	2.39516e-07
ENSBTAG00000000329	MEGF10	1.93321	8.07934e-05
ENSBTAG00000017785	FRMPD4	1.93089	0.0191414
ENSBTAG00000013779	HSPA12A	1.92013	0.000121603
ENSBTAG00000004750	VSTM2L	1.91952	2.5609e-09
ENSBTAG00000012809	PHF24	1.91661	3.853e-11
ENSBTAG00000008945	SDSL	1.90269	0.0197458
ENSBTAG00000049122	0	1.90214	0.00218944
ENSBTAG00000016072	SHC2	1.89933	2.55234e-05
ENSBTAG00000051850	0	1.85845	1.51908e-05
ENSBTAG00000046199	NRXN1	1.8536	0.00166362
ENSBTAG00000015670	PAK3	1.83897	0.044438
ENSBTAG00000009476	VEGFD	1.83125	0.0027483
ENSBTAG00000015387	RAB40B	1.82815	2.15278e-05
ENSBTAG00000052762	0	1.81975	0.0363275
ENSBTAG00000011882	SLC24A3	1.81021	0.000144727
ENSBTAG00000006121	SBK2	1.80717	0.0065485
ENSBTAG00000007534	GGH	1.80608	4.43903e-05
ENSBTAG00000046666	TTC9B	1.80074	0.00988095
ENSBTAG00000048876	FAM117B	1.78548	0.0232018
ENSBTAG00000016979	PCYT1A	1.76801	0.00174642
ENSBTAG00000053418	0	1.7604	9.12108e-08
ENSBTAG00000023270	0	1.72265	0.0288229
ENSBTAG00000050527	0	1.71842	0.000548654
ENSBTAG00000011101	EML6	1.71195	0.0187252
ENSBTAG00000016801	RXRG	1.70495	2.17569e-20
ENSBTAG00000040398	CRACD	1.70316	8.35562e-09
ENSBTAG00000053742	0	1.70008	0.0208276
ENSBTAG00000005498	SQLE	1.69914	1.63124e-08
ENSBTAG00000003508	CFAP69	1.69911	0.00747645
ENSBTAG00000011779	MAL2	1.69148	1.93421e-05
ENSBTAG00000050459	FAM222A	1.68851	0.037373
ENSBTAG00000027464	FGFRL1	1.67876	0.00948079
ENSBTAG00000018948	HIF3A	1.67655	0.0451828
ENSBTAG00000009733	FBP1	1.67531	1.45497e-05
ENSBTAG00000025161	AGPAT2	1.67198	0.0201624
ENSBTAG00000003313	TNFRSF9	1.66851	3.20228e-85
ENSBTAG00000018563	SFRP2	1.65744	0.0477535
ENSBTAG00000024340	TRIL	1.64638	0.00321979
ENSBTAG00000044153	SH3PXD2A	1.6424	0.0107293
ENSBTAG00000022471	TTPA	1.64126	0.00276476
ENSBTAG00000007550	OLFM2	1.61545	0.00121073
ENSBTAG00000003671	SOWAHA	1.61053	0.00038211
ENSBTAG00000004079	ZNF106	1.61036	1.95588e-05
ENSBTAG00000010345	XPNPEP2	1.60928	0.024169
ENSBTAG00000015505	FADS2	1.59906	0.0370496
ENSBTAG00000055120	OPHN1	1.59814	0.0347103
ENSBTAG00000016507	SERHL2	1.57956	0.0208543
ENSBTAG00000014885	MYOM3	1.57066	2.06141e-26
ENSBTAG00000004388	SLITRK6	1.57063	0.0178386
ENSBTAG00000039513	0	1.56325	0.0348557
ENSBTAG00000002783	PCYOX1	1.55777	0.00835964
ENSBTAG00000001335	GHR	1.55751	5.72145e-07
ENSBTAG00000043957	TDRP	1.54832	0.000363371
ENSBTAG00000005218	PDE3B	1.54799	0.000146235
ENSBTAG00000010175	COL8A2	1.54564	0.0252185
ENSBTAG00000002580	MYH14	1.54521	1.79618e-06
ENSBTAG00000020233	CCDC186	1.54166	0.0421094
ENSBTAG00000052796	0	1.54135	4.59807e-06
ENSBTAG00000053546	PCDHAC2	1.54053	0.0009211
ENSBTAG00000052213	ADIPOQ	1.53713	0.000837083
ENSBTAG00000001242	ADRB1	1.53342	2.67148e-06
ENSBTAG00000021019	SLC30A4	1.52629	5.68368e-06
ENSBTAG00000002834	CCDC69	1.52356	9.23904e-08
ENSBTAG00000013999	FAM20B	1.51599	0.00343812
ENSBTAG00000054370	0	1.51557	0.0470551
ENSBTAG00000039946	0	1.50617	0.0104793
ENSBTAG00000017280	C3	1.50462	0.0180732
ENSBTAG00000012855	LPL	1.50424	0.000940152
ENSBTAG00000016444	RETREG1	1.49806	0.00128785
ENSBTAG00000018294	DNASE1L3	1.49537	2.79117e-08
ENSBTAG00000052583	0	1.49163	3.46861e-06
ENSBTAG00000031778	H2BC5	1.48545	1.91839e-23
ENSBTAG00000019625	EHHADH	1.47297	6.11921e-06
ENSBTAG00000008448	MEIS1	1.47041	9.3676e-08
ENSBTAG00000012139	SIX1	1.46794	0.00211268
ENSBTAG00000034827	PDGFD	1.46435	0.000446813
ENSBTAG00000016615	ABHD6	1.46193	0.00427842
ENSBTAG00000004344	ACSL1	1.45882	4.28463e-13
ENSBTAG00000032217	0	1.45774	0.0194317
ENSBTAG00000006141	WDR93	1.45304	0.000229598
ENSBTAG00000006852	ACYP2	1.44961	1.75381e-17
ENSBTAG00000019297	GFRA1	1.449	0.0102616
ENSBTAG00000046574	FRMPD1	1.44327	4.24989e-05
ENSBTAG00000010339	ABHD11	1.44225	1.62634e-12
ENSBTAG00000032150	0	1.43929	0.00885187
ENSBTAG00000019633	SHROOM3	1.43743	0.0251834
ENSBTAG00000045602	EXOC1L	1.43394	0.000341735
ENSBTAG00000003494	DNAAF9	1.43174	1.23165e-06
ENSBTAG00000003447	0	1.426	0.0466298
ENSBTAG00000046494	CORT	1.42301	2.14037e-07
ENSBTAG00000002471	CHL1	1.42031	0.00583559
ENSBTAG00000015358	ALDOB	1.41939	0.00145678
ENSBTAG00000010284	ETNPPL	1.41417	0.00544789
ENSBTAG00000051680	0	1.41301	0.0194125
ENSBTAG00000009260	GPM6B	1.41016	0.00174317
ENSBTAG00000048722	0	1.40977	0.0207503
ENSBTAG00000005691	FGF2	1.40643	2.74158e-09
ENSBTAG00000013333	GYS2	1.40353	0.00134844
ENSBTAG00000020448	0	1.40036	0.0414722
ENSBTAG00000006667	EPB41	1.39979	0.00564729
ENSBTAG00000015361	CNTFR	1.39686	1.55461e-06
ENSBTAG00000013439	ARHGEF26	1.3966	0.00022377
ENSBTAG00000019230	PTGER3	1.39434	0.000563434
ENSBTAG00000021029	PRR5L	1.39346	0.0297506
ENSBTAG00000007577	UBXN7	1.38983	0.00156208
ENSBTAG00000008328	0	1.38878	0.00438206
ENSBTAG00000040193	COLQ	1.38602	0.0197629
ENSBTAG00000019916	CLMN	1.38405	0.00747645
ENSBTAG00000004720	SULF1	1.38324	1.07649e-10
ENSBTAG00000025167	ABHD15	1.37103	0.00428863
ENSBTAG00000017701	CYP2W1	1.36618	4.5882e-05
ENSBTAG00000020105	0	1.36344	6.35989e-06
ENSBTAG00000008063	PPARA	1.35823	0.000105972
ENSBTAG00000017069	GASK1B	1.35769	7.45019e-05
ENSBTAG00000001992	CYP51A1	1.35731	1.2912e-13
ENSBTAG00000018330	RAD9B	1.35719	0.000416847
ENSBTAG00000052188	0	1.35693	0.028011
ENSBTAG00000001274	PPM1L	1.35133	0.0026154
ENSBTAG00000049048	0	1.34414	0.000652628
ENSBTAG00000053310	C1QTNF9	1.3435	0.0176742
ENSBTAG00000010542	SPIRE1	1.34304	0.00378033
ENSBTAG00000016305	ATP13A4	1.3426	0.0369894
ENSBTAG00000025667	ASTN2	1.33924	0.0227877
ENSBTAG00000021607	NDUFAF2	1.33485	3.90933e-05
ENSBTAG00000012314	LDLR	1.33121	3.33882e-05
ENSBTAG00000018041	ACADSB	1.32882	0.0424846
ENSBTAG00000025853	HOMER1	1.32179	0.0147799
ENSBTAG00000050436	SPAAR	1.31726	0.000895499
ENSBTAG00000003043	GNG2	1.31634	0.000294504
ENSBTAG00000010579	ACADL	1.31525	4.6221e-08
ENSBTAG00000013923	QPCT	1.30919	0.000144123
ENSBTAG00000049919	TFPI	1.30711	1.69925e-05
ENSBTAG00000054005	0	1.30583	0.000422424
ENSBTAG00000009187	DNAJC28	1.30547	3.61317e-05
ENSBTAG00000051560	0	1.30409	8.56359e-20
ENSBTAG00000008493	AQP3	1.30296	9.77353e-14
ENSBTAG00000017162	STK39	1.30155	5.02885e-05
ENSBTAG00000044194	ZDHHC2	1.29786	5.308e-05
ENSBTAG00000021231	KCTD2	1.29674	8.23894e-08
ENSBTAG00000047468	FAM78B	1.2928	1.95751e-05
ENSBTAG00000027629	0	1.28984	0.00105552
ENSBTAG00000003877	ZCCHC24	1.28975	0.00926414
ENSBTAG00000017715	HOMER2	1.28843	8.66827e-08
ENSBTAG00000055158	TP53INP1	1.28785	0.0374964
ENSBTAG00000001592	INSIG1	1.2873	0.0201574
ENSBTAG00000000494	PDE4D	1.28329	0.0343873
ENSBTAG00000025496	SORD	1.28248	8.82977e-14
ENSBTAG00000002050	COA7	1.2779	0.0022234
ENSBTAG00000005847	ROCK2	1.27575	0.00017689
ENSBTAG00000037539	0	1.27429	6.27812e-05
ENSBTAG00000003887	ECHDC1	1.27199	2.29824e-05
ENSBTAG00000017804	BNIP3	1.26692	0.00174124
ENSBTAG00000026236	AZGP1	1.26635	0.00381038
ENSBTAG00000021444	TWIST2	1.25169	0.000221265
ENSBTAG00000016854	AK7	1.24849	0.00690847
ENSBTAG00000015094	VNN1	1.24145	0.00261918
ENSBTAG00000002938	CPED1	1.23947	0.000229642
ENSBTAG00000020172	DENND2D	1.23771	0.00365049
ENSBTAG00000004688	DHCR24	1.23523	0.0308561
ENSBTAG00000010328	KCNK17	1.23045	0.00903361
ENSBTAG00000054628	PMEPA1	1.22788	6.2444e-05
ENSBTAG00000017605	AK2	1.22488	4.60742e-05
ENSBTAG00000020143	RDH10	1.22385	5.52501e-08
ENSBTAG00000037488	JRKL	1.22237	0.0177501
ENSBTAG00000021272	ABCG1	1.22051	0.000592105
ENSBTAG00000027654	EIF4EBP1	1.22023	6.08124e-11
ENSBTAG00000050739	0	1.2125	0.0439528
ENSBTAG00000004950	BRB	1.21113	0.0262379
ENSBTAG00000015824	RNF141	1.21052	0.00838093
ENSBTAG00000015043	MFNG	1.20946	1.82944e-08
ENSBTAG00000019343	MDFI	1.206	0.00837915
ENSBTAG00000007444	MAP3K7CL	1.20209	1.73318e-06
ENSBTAG00000010882	ANKRD9	1.20202	0.00611215
ENSBTAG00000015402	GREB1	1.19866	0.00122903
ENSBTAG00000039886	0	1.19856	0.00353233
ENSBTAG00000018723	SLC25A34	1.19508	0.000779814
ENSBTAG00000021301	ACSF2	1.19353	5.25759e-09
ENSBTAG00000018570	SDR16C5	1.19297	0.0175045
ENSBTAG00000048903	PRNP	1.19281	0.0014672
ENSBTAG00000004849	IGSF3	1.1922	0.000152802
ENSBTAG00000049066	0	1.18712	0.00352032
ENSBTAG00000000555	ACO1	1.18634	3.08603e-08
ENSBTAG00000015588	TMEM209	1.18573	0.000197526
ENSBTAG00000051541	COLQ	1.18159	0.0070881
ENSBTAG00000000308	ITCH	1.18113	4.28434e-07
ENSBTAG00000019209	RAD1	1.18077	0.011758
ENSBTAG00000000511	CNST	1.17766	4.39452e-22
ENSBTAG00000002049	HADH	1.17761	4.43642e-13
ENSBTAG00000001745	LUM	1.17624	0.0229857
ENSBTAG00000020856	HFM1	1.17315	7.69627e-12
ENSBTAG00000000746	KAT2B	1.17108	2.02527e-07
ENSBTAG00000047416	HEPH	1.16772	0.0222016
ENSBTAG00000001279	MPP2	1.16566	0.0299037
ENSBTAG00000051910	FGF10	1.16048	0.0185061
ENSBTAG00000046821	0	1.15961	0.00925979
ENSBTAG00000009002	0	1.15671	0.0150544
ENSBTAG00000020126	MYO10	1.15649	5.08832e-10
ENSBTAG00000004051	SBDS	1.15575	3.55233e-09
ENSBTAG00000026283	ASPH	1.14977	0.00269842
ENSBTAG00000034626	FBXO16	1.14967	0.0392559
ENSBTAG00000010350	USP53	1.14922	0.0117262
ENSBTAG00000005339	VEGFA	1.14733	0.0353225
ENSBTAG00000047441	0	1.14509	6.96702e-05
ENSBTAG00000003200	CSPG4B	1.14234	0.00385865
ENSBTAG00000048546	0	1.13993	0.000534412
ENSBTAG00000003667	TLN2	1.13991	0.000142388
ENSBTAG00000018445	GRIN3A	1.13961	1.88628e-05
ENSBTAG00000009290	FAM161A	1.13929	1.40688e-05
ENSBTAG00000020277	PPP2R1B	1.13839	0.000482737
ENSBTAG00000004824	REEP1	1.13547	2.52979e-20
ENSBTAG00000013658	ERC1	1.12835	0.0118634
ENSBTAG00000054400	NKAIN3	1.12628	0.00449658
ENSBTAG00000054697	0	1.1249	0.0378812
ENSBTAG00000054102	0	1.12354	3.70653e-08
ENSBTAG00000017733	CA2	1.12339	0.000268332
ENSBTAG00000053767	0	1.12314	0.0458695
ENSBTAG00000031018	0	1.12233	0.0398322
ENSBTAG00000025263	FHIP1A	1.12018	0.00207108
ENSBTAG00000000535	PCNX2	1.11896	0.003619
ENSBTAG00000014382	KANK4	1.115	6.66633e-05
ENSBTAG00000013592	ZNF248	1.11371	0.018318
ENSBTAG00000018497	CAVIN2	1.11287	1.71e-09
ENSBTAG00000030592	0	1.10981	0.00753363
ENSBTAG00000033299	IGFALS	1.10841	0.0116014
ENSBTAG00000010659	CUX1	1.10841	1.44674e-07
ENSBTAG00000053302	0	1.10479	0.00583409
ENSBTAG00000011195	0	1.10447	0.049069
ENSBTAG00000002863	ACAA2	1.1038	6.91111e-06
ENSBTAG00000037673	GSTM5	1.10279	0.0068978
ENSBTAG00000054467	0	1.10208	0.0383355
ENSBTAG00000008361	PON2	1.10186	1.51674e-05
ENSBTAG00000007159	ESR1	1.1008	0.00152905
ENSBTAG00000013469	SRCIN1	1.09997	0.00161027
ENSBTAG00000008101	PCSK5	1.09789	0.000323564
ENSBTAG00000007884	SREBF1	1.09506	0.00148553
ENSBTAG00000021416	PRXL2A	1.08999	3.03289e-05
ENSBTAG00000036113	RSPH14	1.08993	0.00950347
ENSBTAG00000007962	ATP9A	1.08849	0.00344383
ENSBTAG00000008814	ADGRA2	1.088	1.20911e-05
ENSBTAG00000003880	EMILIN2	1.08552	0.00519747
ENSBTAG00000049001	0	1.08291	0.00170751
ENSBTAG00000021215	VWA5A	1.08263	9.96147e-30
ENSBTAG00000015350	PLIN1	1.08144	0.0341323
ENSBTAG00000018062	KIAA1522	1.08001	0.0189533
ENSBTAG00000019603	LDHB	1.07878	9.51534e-08
ENSBTAG00000002492	SYCP3	1.07865	0.000222097
ENSBTAG00000007806	MTPN	1.07826	0.0148325
ENSBTAG00000046677	RTN4R	1.07775	0.0239469
ENSBTAG00000023607	HACD2	1.07628	1.92997e-05
ENSBTAG00000021636	GPR155	1.07519	0.00264285
ENSBTAG00000005144	PNPLA2	1.07499	0.047672
ENSBTAG00000016277	MTARC2	1.07225	6.34061e-05
ENSBTAG00000001405	GLCE	1.07125	0.00473718
ENSBTAG00000010815	CAMKK2	1.07028	0.00132811
ENSBTAG00000014574	CFAP43	1.06807	0.0148325
ENSBTAG00000022294	FADS1	1.0666	0.00261918
ENSBTAG00000054222	0	1.06587	0.0382284
ENSBTAG00000007244	NID1	1.06417	0.00241207
ENSBTAG00000010672	PCCA	1.06341	2.7942e-08
ENSBTAG00000012966	SCRN3	1.06328	0.0272748
ENSBTAG00000015926	ABLIM2	1.06198	0.030143
ENSBTAG00000005681	ME1	1.05858	0.00143474
ENSBTAG00000001132	GTDC1	1.05518	7.90731e-05
ENSBTAG00000019533	ADTRP	1.04225	0.00535509
ENSBTAG00000052949	0	1.0376	0.0037399
ENSBTAG00000011866	PCBD1	1.0337	0.0343557
ENSBTAG00000019251	EPB41L3	1.03028	0.00864718
ENSBTAG00000031906	ABHD16B	1.0292	0.0055642
ENSBTAG00000000521	PLEKHA8	1.0286	0.006579
ENSBTAG00000012467	MASP1	1.02824	0.00105107
ENSBTAG00000049851	PMAIP1	1.02789	0.0494958
ENSBTAG00000016622	TCAIM	1.0268	0.0192945
ENSBTAG00000013046	MPP1	1.02159	0.00186409
ENSBTAG00000009109	CASD1	1.01254	6.05134e-06
ENSBTAG00000002048	PTPN11	1.01159	0.0309714
ENSBTAG00000017181	MACROD1	1.01128	8.7843e-06
ENSBTAG00000020180	TMED5	1.00974	0.00047279
ENSBTAG00000015483	CCR8	1.0087	0.0404789
ENSBTAG00000018167	KLHL31	1.00831	0.0343646
ENSBTAG00000055198	0	1.00784	0.0251551
ENSBTAG00000024291	FAM71F2	1.00707	0.0353626
ENSBTAG00000039968	PIP4P2	1.00695	0.000655385
ENSBTAG00000004124	CPOX	0.993691	2.1893e-05
ENSBTAG00000000074	NFIA	0.992961	2.55234e-05
ENSBTAG00000049881	0	0.991959	0.0104793
ENSBTAG00000033186	OXCT1	0.98951	0.000887763
ENSBTAG00000003983	TOM1L2	0.988841	0.00692479
ENSBTAG00000020647	RASL11B	0.984984	0.00188715
ENSBTAG00000012721	HOGA1	0.980805	0.000876996
ENSBTAG00000011839	HMGCS1	0.980117	5.245e-09
ENSBTAG00000050186	0	0.979447	0.00192902
ENSBTAG00000002670	DEPP1	0.97723	0.0173876
ENSBTAG00000034442	LNP1	0.97534	0.00107447
ENSBTAG00000006084	PINK1	0.973992	0.000518002
ENSBTAG00000001249	SULT1B1	0.971466	0.0180439
ENSBTAG00000012088	FBLN1	0.96862	0.021593
ENSBTAG00000009210	ZBTB44	0.966629	0.0443216
ENSBTAG00000017765	GSTM4	0.963931	5.91636e-05
ENSBTAG00000054299	0	0.962025	0.038108
ENSBTAG00000009984	SGPL1	0.958919	1.74851e-05
ENSBTAG00000010083	HADHB	0.958321	2.65944e-06
ENSBTAG00000052382	H2BC4	0.957164	0.0401839
ENSBTAG00000014422	MTMR10	0.95683	0.000277293
ENSBTAG00000003076	NT5DC1	0.955715	0.0185383
ENSBTAG00000050242	0	0.953051	0.0227877
ENSBTAG00000017802	THRB	0.949425	0.00633462
ENSBTAG00000014336	WBP1L	0.949207	0.0255025
ENSBTAG00000001288	MAOB	0.949044	0.038108
ENSBTAG00000015913	MFHAS1	0.948484	4.98725e-05
ENSBTAG00000018694	ACSS3	0.948172	0.0102425
ENSBTAG00000011412	LAMB1	0.946538	4.38212e-06
ENSBTAG00000027879	MPC1	0.943252	0.00669258
ENSBTAG00000014005	PPIP5K1	0.94066	4.09374e-08
ENSBTAG00000006896	ABCA9	0.93869	0.0155232
ENSBTAG00000021957	LTBP2	0.93775	0.0259171
ENSBTAG00000022032	CHCHD10	0.937128	0.000100799
ENSBTAG00000038702	0	0.935114	0.0183045
ENSBTAG00000010935	EML4	0.933871	0.0077733
ENSBTAG00000053999	0	0.932184	0.00611396
ENSBTAG00000010682	DDR1	0.931203	0.0429379
ENSBTAG00000005102	PHTF2	0.930376	0.000159117
ENSBTAG00000009665	UTRN	0.92995	1.07649e-10
ENSBTAG00000051752	0	0.928235	0.00519805
ENSBTAG00000044192	MAF	0.925041	0.00287818
ENSBTAG00000000679	PGM3	0.924806	2.24931e-06
ENSBTAG00000017969	CA4	0.9196	0.00040022
ENSBTAG00000005295	SLC35E1	0.919514	0.0223365
ENSBTAG00000017278	ACBD5	0.918805	0.0461033
ENSBTAG00000002827	ACAT2	0.917965	0.00052463
ENSBTAG00000008416	ABHD5	0.917963	7.89104e-05
ENSBTAG00000019663	DECR1	0.916616	0.000141398
ENSBTAG00000001165	AIFM2	0.91486	8.23894e-08
ENSBTAG00000039307	YAP1	0.914623	0.00863947
ENSBTAG00000012919	MMP15	0.913925	0.0049758
ENSBTAG00000005083	TULP4	0.911328	0.0015003
ENSBTAG00000002658	STAM	0.909555	0.0146323
ENSBTAG00000013281	SPATA21	0.909515	7.56589e-08
ENSBTAG00000010898	SLC30A6	0.909316	0.0100623
ENSBTAG00000010389	STBD1	0.908545	3.6433e-06
ENSBTAG00000005482	TMEM135	0.90557	1.93421e-05
ENSBTAG00000018996	PRKN	0.905521	0.000806714
ENSBTAG00000026963	NCALD	0.90552	1.48306e-08
ENSBTAG00000007814	WWTR1	0.90542	0.00938452
ENSBTAG00000015073	CRPPA	0.903811	0.0116295
ENSBTAG00000020527	IDH1	0.902806	0.0458695
ENSBTAG00000054346	0	0.900642	0.00484371
ENSBTAG00000021844	COCH	0.89994	0.00183568
ENSBTAG00000012687	INSR	0.899467	0.00427355
ENSBTAG00000000341	ISOC1	0.899313	0.0115117
ENSBTAG00000015038	HADHA	0.899031	1.63124e-08
ENSBTAG00000009742	DOK7	0.898395	0.0132343
ENSBTAG00000021751	RASEF	0.896563	0.0454904
ENSBTAG00000013231	C8H9orf40	0.894784	2.30132e-07
ENSBTAG00000043979	H1-9	0.889369	1.38607e-37
ENSBTAG00000039121	PTP4A2	0.889339	0.020888
ENSBTAG00000053726	EIF4EBP2	0.888338	6.72651e-07
ENSBTAG00000001702	TMEM107	0.888248	0.0245389
ENSBTAG00000050675	BOLA3	0.887735	0.0145722
ENSBTAG00000053581	SUCNR1	0.887262	0.0123533
ENSBTAG00000008541	MGST1	0.885475	0.0115117
ENSBTAG00000008376	SMRP1	0.884753	0.00127214
ENSBTAG00000048308	ICMT	0.884146	0.00167419
ENSBTAG00000001417	ACSM1	0.883213	0.0244378
ENSBTAG00000033319	CD200	0.881932	0.0185383
ENSBTAG00000032007	LRP11	0.88148	0.000114496
ENSBTAG00000006193	IRAK2	0.881036	0.0227775
ENSBTAG00000047225	BCL2L14	0.877688	0.0170901
ENSBTAG00000021862	SLC27A3	0.874313	0.00863947
ENSBTAG00000018433	DENND6A	0.873491	0.0142221
ENSBTAG00000019994	0	0.872464	0.00754054
ENSBTAG00000017188	ISM1	0.871844	0.00754189
ENSBTAG00000013185	TIMD4	0.869257	0.042919
ENSBTAG00000053792	H2AC7	0.868796	0.000590449
ENSBTAG00000003882	EMC3	0.868627	0.000347771
ENSBTAG00000026502	CYP2D14	0.868421	1.26679e-15
ENSBTAG00000038116	0	0.867806	0.000843702
ENSBTAG00000020456	AGPAT3	0.866254	0.00724135
ENSBTAG00000010514	ASB7	0.860858	0.000735276
ENSBTAG00000009998	GALNT16	0.858243	0.00465597
ENSBTAG00000052066	0	0.857779	6.27812e-05
ENSBTAG00000054988	0	0.855531	0.0179271
ENSBTAG00000001675	ITPKA	0.855306	0.0169109
ENSBTAG00000016679	ETFDH	0.853642	0.016406
ENSBTAG00000020130	CLCN3	0.853269	0.00961909
ENSBTAG00000004413	RHOBTB3	0.853125	0.00990547
ENSBTAG00000020642	ZDHHC13	0.851057	0.00382498
ENSBTAG00000011401	PDZD8	0.849596	1.02512e-05
ENSBTAG00000049397	CAV2	0.847259	0.001064
ENSBTAG00000030599	SMOC1	0.846252	8.08511e-11
ENSBTAG00000021975	PATJ	0.845469	0.0180464
ENSBTAG00000013621	DPY19L4	0.844703	0.0300122
ENSBTAG00000019486	CLDN12	0.844561	0.00632046
ENSBTAG00000010265	MGST3	0.842864	0.00281014
ENSBTAG00000000648	ADAMTS5	0.841955	0.0237401
ENSBTAG00000001133	VWA8	0.840924	0.000438115
ENSBTAG00000019692	BCL2L2	0.840774	1.29008e-06
ENSBTAG00000019630	RGL1	0.840285	0.0046086
ENSBTAG00000006040	UHRF1BP1L	0.839676	0.00663058
ENSBTAG00000019204	RTN3	0.838727	0.0156177
ENSBTAG00000016103	CBFB	0.838532	0.0184675
ENSBTAG00000019214	USP14	0.837934	2.80331e-05
ENSBTAG00000035323	TMX4	0.837413	0.00164915
ENSBTAG00000007467	MIB1	0.835818	0.00188092
ENSBTAG00000004709	MAPK9	0.834325	0.00131691
ENSBTAG00000033180	SMYD3	0.83358	3.30012e-06
ENSBTAG00000031707	FRMD6	0.832629	0.0027647
ENSBTAG00000006534	GTPBP8	0.829171	0.0239524
ENSBTAG00000013926	FCGRT	0.828973	7.55019e-08
ENSBTAG00000032996	P4HA1	0.828638	1.5044e-06
ENSBTAG00000001890	RUBCN	0.825585	0.0398322
ENSBTAG00000001473	ARVCF	0.824226	0.000229985
ENSBTAG00000016729	KCNT2	0.822781	0.00495009
ENSBTAG00000012703	GLO1	0.822712	0.00121101
ENSBTAG00000006978	HSD17B4	0.821019	1.79197e-06
ENSBTAG00000011987	ERG28	0.820372	0.0249088
ENSBTAG00000014713	RARRES1	0.819343	0.0221901
ENSBTAG00000040390	EBF2	0.819166	0.0121801
ENSBTAG00000006234	NPR1	0.815004	4.26078e-08
ENSBTAG00000012594	MRPS6	0.814213	1.85404e-08
ENSBTAG00000015574	RBP7	0.813466	7.04002e-06
ENSBTAG00000008844	EXTL3	0.809898	0.0480067
ENSBTAG00000021830	ENPP1	0.808669	0.00445225
ENSBTAG00000016504	AGAP1	0.807643	0.0398481
ENSBTAG00000034885	RGCC	0.806548	0.0354451
ENSBTAG00000019755	REEP3	0.806306	0.0466298
ENSBTAG00000037526	FABP4	0.806238	0.00186076
ENSBTAG00000001932	CRAT	0.805556	0.000284513
ENSBTAG00000012586	HSPD1	0.804992	4.9533e-06
ENSBTAG00000021921	STRBP	0.804226	0.00744062
ENSBTAG00000004401	UGGT2	0.803217	0.0205193
ENSBTAG00000011540	SPG21	0.800898	0.000192897
ENSBTAG00000010726	F8	0.80082	5.39078e-05
ENSBTAG00000015225	NUP58	0.800547	0.0274091
ENSBTAG00000001886	PABIR2	0.800505	0.00583749
ENSBTAG00000005615	0	0.79983	2.27373e-14
ENSBTAG00000007013	TOM1L1	0.798273	0.00670621
ENSBTAG00000048553	0	0.7978	7.81549e-10
ENSBTAG00000005586	GATM	0.795715	0.00241229
ENSBTAG00000003359	ELOVL5	0.795196	0.0108308
ENSBTAG00000018469	ALDH6A1	0.794686	0.00152999
ENSBTAG00000021151	MYH10	0.792858	0.000521864
ENSBTAG00000007704	ELOVL7	0.792704	0.000673722
ENSBTAG00000009351	ATXN10	0.792462	2.88178e-09
ENSBTAG00000000843	NDRG2	0.791697	9.10184e-10
ENSBTAG00000016313	ECH1	0.790908	5.16911e-08
ENSBTAG00000031609	THAP12	0.785833	0.000394822
ENSBTAG00000021938	ARHGAP44	0.78545	0.00961909
ENSBTAG00000014788	AKAP12	0.785171	2.13979e-10
ENSBTAG00000015253	COX19	0.784167	0.000196005
ENSBTAG00000054662	FBXL17	0.783905	0.023803
ENSBTAG00000018546	LRBA	0.783258	0.00837464
ENSBTAG00000009443	GCNT3	0.782882	0.00309961
ENSBTAG00000009279	TNKS2	0.781834	0.000749456
ENSBTAG00000000458	DYNC1LI2	0.780192	6.38151e-06
ENSBTAG00000018549	0	0.778919	0.00586794
ENSBTAG00000052151	0	0.778804	2.24056e-10
ENSBTAG00000003015	SESN1	0.778454	0.000908814
ENSBTAG00000011626	ATP2C1	0.777718	0.00102667
ENSBTAG00000016864	LBP	0.772578	0.0255029
ENSBTAG00000012176	QPCTL	0.770758	3.07948e-10
ENSBTAG00000018704	BTG3	0.770602	0.00124639
ENSBTAG00000054745	0	0.769568	0.000106839
ENSBTAG00000020023	0	0.768967	0.0012801
ENSBTAG00000019924	DDHD1	0.768591	1.36915e-05
ENSBTAG00000000313	NUDT13	0.768317	0.0117262
ENSBTAG00000040368	AAGAB	0.767529	3.43743e-13
ENSBTAG00000020980	CAT	0.76717	7.72772e-09
ENSBTAG00000001246	ATP1A1	0.765677	0.00648263
ENSBTAG00000006703	PTGDR	0.765556	0.0104229
ENSBTAG00000020547	BCAP31	0.765482	0.0103002
ENSBTAG00000020551	ABCD1	0.763147	2.15621e-06
ENSBTAG00000006499	PIP4K2B	0.763048	0.000565273
ENSBTAG00000015195	NPC1	0.762897	0.000982982
ENSBTAG00000015839	MAP4	0.76255	0.000440474
ENSBTAG00000003068	MSMO1	0.761714	0.000465502
ENSBTAG00000013577	SLC1A5	0.760958	0.0149127
ENSBTAG00000002714	GNAI1	0.758567	0.000200065
ENSBTAG00000000711	NDRG1	0.757951	0.0191018
ENSBTAG00000015716	ERO1A	0.757566	0.00174317
ENSBTAG00000020601	ZNF366	0.757489	0.0135934
ENSBTAG00000021338	OAF	0.757425	0.0363275
ENSBTAG00000007181	KIFC3	0.755106	0.000881631
ENSBTAG00000009125	ALDH1A3	0.754857	0.0387231
ENSBTAG00000032899	0	0.754627	0.0318653
ENSBTAG00000007512	PLA2G15	0.754482	0.00170317
ENSBTAG00000005257	PEX13	0.753372	0.000135105
ENSBTAG00000017710	ECHS1	0.753277	8.1724e-06
ENSBTAG00000026851	FMNL2	0.75308	0.000117502
ENSBTAG00000007335	0	0.752998	0.000566726
ENSBTAG00000050195	FAM172A	0.752752	0.00929934
ENSBTAG00000006158	DZIP3	0.752016	0.0256377
ENSBTAG00000003629	ASPA	0.749782	0.0127269
ENSBTAG00000020468	MICU3	0.748683	0.00713221
ENSBTAG00000017866	CD36	0.747843	1.38243e-08
ENSBTAG00000001497	MRAS	0.746478	0.0357883
ENSBTAG00000019852	PDHA1	0.745768	3.33267e-14
ENSBTAG00000045877	0	0.745307	0.0387774
ENSBTAG00000010647	NTRK2	0.745002	0.00437599
ENSBTAG00000003747	PTGR2	0.744362	4.38001e-06
ENSBTAG00000054656	PAIP2B	0.742043	0.000809993
ENSBTAG00000009517	DBI	0.741757	2.4978e-05
ENSBTAG00000052007	LRMDA	0.740864	0.0196725
ENSBTAG00000007116	ARRDC3	0.73995	0.00485129
ENSBTAG00000002186	NDN	0.739887	5.08832e-10
ENSBTAG00000000241	STAU1	0.738064	4.9381e-05
ENSBTAG00000000908	HCAR1	0.737931	0.0387436
ENSBTAG00000042916	SNORD15	0.73786	0.0498992
ENSBTAG00000013761	STMN1	0.733186	0.00152461
ENSBTAG00000009655	TNS3	0.732721	1.96589e-11
ENSBTAG00000020272	SIK2	0.731375	0.00680637
ENSBTAG00000020410	UFL1	0.728009	0.00178347
ENSBTAG00000001440	PMM2	0.726709	0.00862033
ENSBTAG00000023074	C28H1orf198	0.726555	0.0178708
ENSBTAG00000018125	KIF5C	0.726479	0.044438
ENSBTAG00000017527	CRYBG1	0.726138	0.00082302
ENSBTAG00000007712	SEC22B	0.726048	0.000391131
ENSBTAG00000013425	COPS2	0.724712	1.73485e-05
ENSBTAG00000038117	ATG10	0.724041	0.00134674
ENSBTAG00000017779	HSD17B10	0.723854	0.00538863
ENSBTAG00000016038	GCC2	0.721246	0.0213425
ENSBTAG00000012149	HOXC8	0.719598	1.42093e-05
ENSBTAG00000021902	ALDH5A1	0.719109	0.0187553
ENSBTAG00000007732	ARPP21	0.719033	0.00568036
ENSBTAG00000011495	DIP2A	0.718138	0.00167494
ENSBTAG00000012432	FDFT1	0.713901	1.28776e-05
ENSBTAG00000033298	LYRM9	0.712842	0.00539337
ENSBTAG00000007522	RAP1GDS1	0.712572	0.00287818
ENSBTAG00000001657	PICALM	0.712459	0.00193862
ENSBTAG00000004280	SRPX	0.70891	0.0164793
ENSBTAG00000040078	FLVCR2	0.708859	0.0480753
ENSBTAG00000011586	HABP4	0.707867	1.97716e-11
ENSBTAG00000001400	AKT2	0.707211	0.0151704
ENSBTAG00000047420	BTNL9	0.706561	0.000959708
ENSBTAG00000004422	ALG14	0.70296	6.32767e-07
ENSBTAG00000004075	IDI1	0.701231	0.0202232
ENSBTAG00000000737	DMXL2	0.701222	0.0239593
ENSBTAG00000007190	THAP6	0.696602	0.019791
ENSBTAG00000047679	DNTTIP2	0.696292	0.00114532
ENSBTAG00000054758	0	0.696213	0.00221856
ENSBTAG00000031509	PFAS	0.695941	0.0267662
ENSBTAG00000008386	CLPX	0.695211	0.00586794
ENSBTAG00000038415	SLC6A12	0.695126	0.0209657
ENSBTAG00000031014	LDAH	0.694971	0.0350247
ENSBTAG00000017416	KPNA4	0.694301	0.0199444
ENSBTAG00000016152	DAB2	0.693203	0.00774129
ENSBTAG00000020658	LNX1	0.69197	0.0104793
ENSBTAG00000009983	KIF23	0.691299	0.037598
ENSBTAG00000007434	CD300LG	0.690206	1.57615e-22
ENSBTAG00000020378	DLG1	0.689123	6.41541e-12
ENSBTAG00000014272	MMUT	0.686938	6.34061e-05
ENSBTAG00000012585	RAB3GAP2	0.685739	0.000390774
ENSBTAG00000054545	RNF11	0.685	6.92612e-11
ENSBTAG00000019808	CCSER1	0.684226	0.0165161
ENSBTAG00000020223	CASQ1	0.683491	0.00753761
ENSBTAG00000010843	PGRMC2	0.683189	0.0375562
ENSBTAG00000012024	SLC29A2	0.682917	0.00671869
ENSBTAG00000003172	MEIS2	0.682573	0.0264993
ENSBTAG00000053048	0	0.680601	0.0283337
ENSBTAG00000006821	PECR	0.680189	0.000145546
ENSBTAG00000019854	ABCE1	0.680015	0.00925979
ENSBTAG00000007438	STT3B	0.678881	0.0419131
ENSBTAG00000002280	KIF5B	0.678593	0.0012109
ENSBTAG00000000678	CSDE1	0.678024	7.37652e-06
ENSBTAG00000000695	UBAP2	0.677175	0.000996383
ENSBTAG00000054429	KCTD21	0.675526	0.00197091
ENSBTAG00000004896	ABLIM3	0.6747	0.00370478
ENSBTAG00000006672	SYNCRIP	0.674353	0.00962245
ENSBTAG00000019256	GLA	0.673821	0.0443216
ENSBTAG00000024081	ECM2	0.673611	0.00401455
ENSBTAG00000015053	CFL2	0.673068	0.0438522
ENSBTAG00000013314	PBX3	0.670876	0.000867316
ENSBTAG00000032521	PLEKHH2	0.670614	0.0318634
ENSBTAG00000044195	SDK2	0.66973	0.0192254
ENSBTAG00000001747	PEX3	0.669698	0.0267662
ENSBTAG00000008167	TTC3	0.669399	0.000121493
ENSBTAG00000010341	PWWP2A	0.668672	0.0059188
ENSBTAG00000048379	0	0.667536	0.0162592
ENSBTAG00000054340	H4C13	0.666342	0.00339796
ENSBTAG00000006945	CCDC50	0.666043	1.38243e-08
ENSBTAG00000014918	IBA57	0.665776	0.00174529
ENSBTAG00000003975	LMAN2L	0.665648	0.000959592
ENSBTAG00000049189	0	0.664829	0.006579
ENSBTAG00000014265	SREBF2	0.664451	2.4978e-05
ENSBTAG00000021307	BNIP3L	0.66425	0.00241787
ENSBTAG00000013113	VDAC1	0.664	0.000277293
ENSBTAG00000004383	FNBP1L	0.663151	0.00030894
ENSBTAG00000000140	EPHX1	0.663132	0.0423833
ENSBTAG00000013127	LPCAT3	0.662539	0.00765617
ENSBTAG00000002880	SORBS1	0.662512	0.00241162
ENSBTAG00000006607	CCNG1	0.662261	0.000963842
ENSBTAG00000017352	0	0.661988	0.00132186
ENSBTAG00000002742	MSH2	0.657935	0.00792948
ENSBTAG00000000019	SERINC1	0.657711	0.000673722
ENSBTAG00000007888	EFR3B	0.657183	0.0269501
ENSBTAG00000002313	ITPR2	0.655928	0.0225219
ENSBTAG00000030990	UQCC1	0.65552	1.31365e-06
ENSBTAG00000054987	SLC25A40	0.654686	0.0238603
ENSBTAG00000002767	GNB4	0.654444	0.0409527
ENSBTAG00000010677	LIMCH1	0.65277	0.036595
ENSBTAG00000001600	DCUN1D4	0.652599	0.0212003
ENSBTAG00000003712	FAM89B	0.649993	6.11289e-10
ENSBTAG00000009663	YBX3	0.649974	0.000717338
ENSBTAG00000037489	CRCP	0.648744	0.0217685
ENSBTAG00000007100	TRAPPC10	0.648438	0.0235867
ENSBTAG00000030593	RFTN1	0.648438	0.00445537
ENSBTAG00000003209	BLCAP	0.648303	1.2498e-14
ENSBTAG00000008562	POGLUT1	0.645768	0.00412277
ENSBTAG00000012849	COL4A1	0.64498	0.0114479
ENSBTAG00000016127	0	0.644725	0.0213342
ENSBTAG00000015513	DOCK5	0.644529	0.000399089
ENSBTAG00000034269	RCBTB1	0.642977	0.0097371
ENSBTAG00000008893	ANO10	0.642672	0.0118989
ENSBTAG00000002203	NDUFS2	0.642261	1.36084e-06
ENSBTAG00000018645	DLX5	0.641284	0.0229833
ENSBTAG00000013042	EXOC5	0.639727	0.000785287
ENSBTAG00000011137	MORN4	0.639235	0.025145
ENSBTAG00000013538	PEX14	0.63901	6.57059e-08
ENSBTAG00000017665	DHRS4	0.638877	0.000308225
ENSBTAG00000011786	CLUH	0.638271	0.000208092
ENSBTAG00000007447	0	0.638001	0.0124006
ENSBTAG00000003510	MMRN2	0.637911	0.00493742
ENSBTAG00000046033	UBFD1	0.636418	0.0451828
ENSBTAG00000021372	SEPTIN11	0.635598	0.00961197
ENSBTAG00000014215	CCDC86	0.634933	0.0164069
ENSBTAG00000016139	TMEM120A	0.634007	5.66917e-05
ENSBTAG00000052965	0	0.633913	0.00198049
ENSBTAG00000018297	PLEKHH1	0.632809	4.78422e-24
ENSBTAG00000054678	DUSP15	0.632759	0.00469692
ENSBTAG00000043970	CFAP418	0.632668	0.0430831
ENSBTAG00000003328	TAMM41	0.631143	0.00155796
ENSBTAG00000017147	AK3	0.631112	2.86685e-05
ENSBTAG00000009897	AGPS	0.630969	6.76697e-05
ENSBTAG00000004077	YWHAG	0.630584	1.29902e-06
ENSBTAG00000049733	ATXN7L1	0.62895	0.0146736
ENSBTAG00000006075	SUCLG1	0.628516	1.05312e-06
ENSBTAG00000011104	RTN4	0.628289	2.24946e-10
ENSBTAG00000007684	MSH3	0.627454	3.45832e-05
ENSBTAG00000021997	ITSN1	0.626938	3.09263e-05
ENSBTAG00000021026	PJA1	0.624231	0.000509214
ENSBTAG00000003021	SP1	0.624133	0.00868521
ENSBTAG00000007976	FAM3C	0.623166	5.8613e-05
ENSBTAG00000010693	LMO7	0.622924	0.000163381
ENSBTAG00000053511	0	0.620582	0.0189414
ENSBTAG00000020379	AREL1	0.619696	0.000518002
ENSBTAG00000021051	ZNHIT6	0.619556	0.00443398
ENSBTAG00000012058	GMDS	0.619256	4.42761e-09
ENSBTAG00000016281	PREP	0.61911	1.30964e-06
ENSBTAG00000006202	ST13	0.618802	0.000184248
ENSBTAG00000015089	LGALS1	0.617806	0.0135882
ENSBTAG00000030817	LMBR1	0.617743	2.15278e-05
ENSBTAG00000002147	PPP4R2	0.617472	0.0385233
ENSBTAG00000006995	SPTBN1	0.615908	0.00961329
ENSBTAG00000006759	SUCLA2	0.615615	4.36054e-18
ENSBTAG00000054322	0	0.614679	0.00921793
ENSBTAG00000013145	DDHD2	0.614226	1.02676e-05
ENSBTAG00000021583	TPGS2	0.613989	1.05819e-16
ENSBTAG00000015986	NDE1	0.613378	0.0036002
ENSBTAG00000039129	0	0.612533	0.00176412
ENSBTAG00000015804	SIGMAR1	0.611666	3.03289e-05
ENSBTAG00000004653	ADGRA3	0.611352	0.000379517
ENSBTAG00000020296	UBR3	0.611283	0.0225636
ENSBTAG00000016481	CALU	0.610054	0.0003979
ENSBTAG00000010503	TIMM9	0.60919	0.00990387
ENSBTAG00000021741	RPS6KA2	0.608745	0.0423208
ENSBTAG00000006835	MCAM	0.608737	0.000313167
ENSBTAG00000002610	FKBP3	0.607724	1.4535e-07
ENSBTAG00000018026	LANCL2	0.605994	1.47214e-05
ENSBTAG00000004398	IMMP2L	0.60506	0.0223159
ENSBTAG00000001153	TLE2	0.604394	0.00262094
ENSBTAG00000007305	VPS41	0.603134	0.000411752
ENSBTAG00000005960	EPB41L2	0.602745	0.000293483
ENSBTAG00000021543	MDFIC	0.602291	3.10723e-10
ENSBTAG00000015119	SIK3	0.602136	0.00268746
ENSBTAG00000015075	HSCB	0.60196	0.011586
ENSBTAG00000004979	MRS2	0.601914	8.48263e-06
ENSBTAG00000008414	ZFR	0.600918	5.89453e-08
ENSBTAG00000012039	PHACTR1	0.600785	0.0187702
ENSBTAG00000015337	TSPAN12	0.599756	0.00497906
ENSBTAG00000005933	CTNNBIP1	0.598276	1.46301e-06
ENSBTAG00000012490	ETFA	0.597719	0.00548422
ENSBTAG00000050974	PLPP7	0.597097	0.0198516
ENSBTAG00000002447	C7H19orf44	0.596252	0.047087
ENSBTAG00000008958	NSMAF	0.595869	0.000756282
ENSBTAG00000010070	GSDMA	0.595796	0.012375
ENSBTAG00000009470	CLIC4	0.594641	0.0169834
ENSBTAG00000014320	SRFBP1	0.594325	0.00365428
ENSBTAG00000039341	0	0.593998	0.0151477
ENSBTAG00000040215	EIF4G3	0.593845	0.012013
ENSBTAG00000052040	0	0.591731	0.0233963
ENSBTAG00000005526	COG5	0.591719	8.24697e-05
ENSBTAG00000046671	WFS1	0.591601	0.0400765
ENSBTAG00000015294	COX10	0.591428	0.00150875
ENSBTAG00000013288	SUGP2	0.591009	6.23763e-05
ENSBTAG00000009881	ENTPD6	0.590956	2.88308e-05
ENSBTAG00000051897	NMNAT1	0.588907	0.000471079
ENSBTAG00000014081	NBAS	0.588363	0.0171033
ENSBTAG00000003384	CEP162	0.587291	0.0420845
ENSBTAG00000007484	ACADS	0.587144	0.000978782
ENSBTAG00000047135	GORASP1	0.586916	4.62702e-06
ENSBTAG00000003577	GSPT1	0.586065	0.00059127
ENSBTAG00000020367	SLC30A9	0.585689	8.85419e-05
ENSBTAG00000015611	TBC1D9B	0.585406	0.040481
ENSBTAG00000024869	CX3CL1	0.583314	0.000751503
ENSBTAG00000016223	SCRN1	0.58297	0.00108912
ENSBTAG00000000754	PPP2R5A	0.582937	0.000245456
ENSBTAG00000000251	ALAD	0.582933	0.00379662
ENSBTAG00000019295	MDH1	0.582765	3.20432e-12
ENSBTAG00000012409	POSTN	0.58237	0.0307755
ENSBTAG00000009543	ESYT1	0.582075	0.00146272
ENSBTAG00000010059	C8H9orf72	0.581822	0.00043811
ENSBTAG00000026429	DECR2	0.580044	0.000381961
ENSBTAG00000026604	LYRM2	0.579566	0.0402498
ENSBTAG00000048459	CARHSP1	0.579057	0.00292009
ENSBTAG00000053436	HSBP1	0.578714	0.0019136
ENSBTAG00000023523	GKAP1	0.578711	0.0149304
ENSBTAG00000044190	TMEM67	0.578685	0.0196392
ENSBTAG00000020030	FITM2	0.577074	0.00793855
ENSBTAG00000003746	SCP2	0.575795	0.0098493
ENSBTAG00000020037	0	0.575211	4.09563e-05
ENSBTAG00000014874	FYTTD1	0.574975	0.0408008
ENSBTAG00000019065	EEPD1	0.574876	0.0216976
ENSBTAG00000020996	CLDND1	0.574591	9.53811e-09
ENSBTAG00000006270	HSP90AA1	0.573598	0.00658514
ENSBTAG00000016218	PTGES2	0.568508	0.0376293
ENSBTAG00000009743	PDRG1	0.567495	0.0030682
ENSBTAG00000018588	TMBIM6	0.567289	0.0139435
ENSBTAG00000021961	SPR	0.567104	0.00846457
ENSBTAG00000003422	SNX5	0.5666	1.10399e-05
ENSBTAG00000017567	ACACA	0.565847	0.0240832
ENSBTAG00000016707	FKBP9	0.565112	0.00105654
ENSBTAG00000026953	TRIP11	0.564892	0.0281315
ENSBTAG00000013168	RPA3	0.564755	0.0407638
ENSBTAG00000051472	0	0.564373	0.0013592
ENSBTAG00000017258	ACSL3	0.564214	0.048803
ENSBTAG00000012434	ENOX1	0.564032	0.0404359
ENSBTAG00000032831	0	0.562573	0.00738401
ENSBTAG00000031358	DPYD	0.562332	2.33808e-05
ENSBTAG00000013152	NIPSNAP1	0.561847	0.0169246
ENSBTAG00000001005	ZNF280B	0.561548	0.000200672
ENSBTAG00000018795	PMS1	0.560718	0.0390407
ENSBTAG00000022530	TMEM186	0.560204	0.0341064
ENSBTAG00000014322	FAM234B	0.558031	0.0308804
ENSBTAG00000002520	CELF1	0.557941	0.0319998
ENSBTAG00000003291	RIMKLB	0.557498	0.000446214
ENSBTAG00000015241	EPHX2	0.556894	0.0222427
ENSBTAG00000010812	P2RX4	0.556821	1.9348e-05
ENSBTAG00000036127	AS3MT	0.556533	0.033271
ENSBTAG00000017951	POLD4	0.556459	8.76086e-09
ENSBTAG00000001333	PPARG	0.555737	0.016074
ENSBTAG00000012808	MASP2	0.554443	0.0136481
ENSBTAG00000011399	YARS2	0.553815	0.00257859
ENSBTAG00000049306	MSRB1	0.553577	0.0143846
ENSBTAG00000012168	RANBP6	0.553203	0.000295904
ENSBTAG00000006883	EIF4B	0.552847	0.0143289
ENSBTAG00000006369	MRPS35	0.552688	5.98116e-05
ENSBTAG00000011528	0	0.55157	0.000208899
ENSBTAG00000003456	ZNF606	0.54874	0.0353922
ENSBTAG00000008528	SLC25A1	0.548391	1.27916e-18
ENSBTAG00000046623	0	0.548249	0.0270568
ENSBTAG00000021779	MGST2	0.547941	1.32097e-21
ENSBTAG00000007586	SYNJ2BP	0.547647	1.45497e-05
ENSBTAG00000002473	ANGPTL4	0.547538	0.00368887
ENSBTAG00000003556	ZFYVE21	0.547305	0.0297642
ENSBTAG00000010312	MAPK1	0.546647	0.00453255
ENSBTAG00000006712	ECPAS	0.545605	0.000151579
ENSBTAG00000000141	NFU1	0.544874	0.00036559
ENSBTAG00000009805	CFDP2	0.54401	3.04785e-05
ENSBTAG00000003491	SLC25A23	0.543215	0.00400725
ENSBTAG00000010181	GRPEL1	0.542768	7.036e-05
ENSBTAG00000039374	IPO5	0.541057	0.00114917
ENSBTAG00000023218	UBE2V2	0.540664	0.000845222
ENSBTAG00000003358	MCFD2	0.53914	2.93796e-05
ENSBTAG00000015764	EML2	0.53905	0.00448671
ENSBTAG00000050233	PRRG1	0.538887	0.00133956
ENSBTAG00000014399	QSER1	0.537946	8.08112e-05
ENSBTAG00000004991	ELP1	0.53737	0.00232557
ENSBTAG00000014601	SGCB	0.536645	0.00392387
ENSBTAG00000015403	TPP1	0.536388	0.0412299
ENSBTAG00000015105	HERPUD2	0.536093	1.15626e-09
ENSBTAG00000020376	PAIP1	0.535895	1.14012e-10
ENSBTAG00000020938	TWF1	0.531874	0.0321755
ENSBTAG00000032684	DYNLT2B	0.531548	0.0100841
ENSBTAG00000009647	PHAX	0.53095	0.00514571
ENSBTAG00000004402	PRELID3B	0.530309	0.0369179
ENSBTAG00000019845	USP30	0.530232	0.000211672
ENSBTAG00000019605	OPA3	0.530182	0.00016288
ENSBTAG00000007630	RNF170	0.530124	0.0121089
ENSBTAG00000027665	BRF2	0.529212	0.0100673
ENSBTAG00000021809	DEPDC7	0.52904	0.0368018
ENSBTAG00000012927	ALDOA	0.527545	0.00260547
ENSBTAG00000009541	SUCLG2	0.52728	1.51871e-10
ENSBTAG00000016737	CDK8	0.526205	0.0104419
ENSBTAG00000020345	CNN3	0.52602	1.91504e-05
ENSBTAG00000016612	NEK9	0.525383	0.0183863
ENSBTAG00000009948	TRIM25	0.524114	0.0106537
ENSBTAG00000046814	0	0.52351	1.6763e-05
ENSBTAG00000008314	SDHB	0.522751	4.73468e-05
ENSBTAG00000048424	0	0.522707	0.0173562
ENSBTAG00000012341	CSNK2A1	0.522177	0.00389557
ENSBTAG00000004672	RDX	0.522175	4.28599e-05
ENSBTAG00000054326	WDR5B	0.522018	0.000840221
ENSBTAG00000032829	GHITM	0.521786	0.000835922
ENSBTAG00000024240	ACADM	0.521586	3.92702e-15
ENSBTAG00000016037	BCKDHA	0.520612	0.0138594
ENSBTAG00000015996	GPC1	0.51992	0.00013857
ENSBTAG00000003443	USP46	0.518031	0.00215636
ENSBTAG00000012752	MRPL2	0.517573	0.00191459
ENSBTAG00000000172	PFKFB1	0.516928	0.0242712
ENSBTAG00000004854	SLC24A5	0.516161	0.000195193
ENSBTAG00000001192	STX12	0.515751	0.0437543
ENSBTAG00000005178	MMAB	0.515102	0.000499503
ENSBTAG00000012885	ACAT1	0.515033	0.0342625
ENSBTAG00000021979	EEF1B2	0.514826	0.00263919
ENSBTAG00000022238	B4GAT1	0.514045	0.00211791
ENSBTAG00000019298	STRADB	0.513782	2.3829e-05
ENSBTAG00000002187	SERINC3	0.513383	0.00846941
ENSBTAG00000018829	SPRYD7	0.512193	1.51908e-05
ENSBTAG00000019441	MED28	0.511859	0.000446732
ENSBTAG00000010336	TALDO1	0.511776	0.0178024
ENSBTAG00000015354	ZDHHC9	0.511744	0.0244674
ENSBTAG00000018142	DTL	0.51169	0.0380998
ENSBTAG00000010508	BLVRB	0.510961	0.0198702
ENSBTAG00000015251	0	0.510743	0.034917
ENSBTAG00000012902	ARL8B	0.509659	0.0220425
ENSBTAG00000005016	AP3B1	0.508427	0.00427842
ENSBTAG00000012095	GEMIN5	0.507445	9.78033e-07
ENSBTAG00000004495	UBA5	0.507307	0.0014688
ENSBTAG00000019163	CYB561D2	0.506725	0.00041604
ENSBTAG00000013859	SCYL2	0.506292	0.000715013
ENSBTAG00000010924	LETMD1	0.505718	0.016047
ENSBTAG00000018970	XPO5	0.505324	0.0136749
ENSBTAG00000000094	ATPAF1	0.505118	0.00150454
ENSBTAG00000047265	0	0.504729	0.00754189
ENSBTAG00000011334	NADK2	0.504697	0.00549652
ENSBTAG00000004339	0	0.504075	0.0475856
ENSBTAG00000021632	MSRA	0.503213	0.00538863
ENSBTAG00000048090	UBE2G2	0.502058	5.58198e-06
ENSBTAG00000000985	RAB10	0.502013	4.12689e-05
ENSBTAG00000015428	TMEM170A	0.501973	0.0293735
ENSBTAG00000004755	SHKBP1	0.501779	0.000167964
ENSBTAG00000015955	ERGIC1	0.501647	3.56716e-08
ENSBTAG00000030769	KPTN	0.501026	0.0158137
ENSBTAG00000008845	INTS9	0.500754	0.0197906
ENSBTAG00000001349	KIF1C	0.500735	0.0218242
ENSBTAG00000016744	CAPRIN1	0.500637	7.24772e-05
ENSBTAG00000017713	KTN1	0.500328	6.59626e-05
ENSBTAG00000053086	PHLDA3	0.498983	0.00503194
ENSBTAG00000006876	PMPCB	0.498734	0.0163907
ENSBTAG00000000898	F2RL2	0.498465	8.13063e-05
ENSBTAG00000000545	PPP4R3B	0.498438	0.000572101
ENSBTAG00000004316	BOD1L1	0.498287	0.0152246
ENSBTAG00000030168	MIF4GD	0.497089	0.0341323
ENSBTAG00000012589	HSPE1	0.495858	0.000109248
ENSBTAG00000021102	GALM	0.495817	0.0442401
ENSBTAG00000018936	LSS	0.494116	0.00999704
ENSBTAG00000013391	ANKH	0.492945	0.000213422
ENSBTAG00000007269	EIF2B1	0.491132	5.99155e-07
ENSBTAG00000009614	NRROS	0.49108	0.0454457
ENSBTAG00000027722	IPO7	0.489571	0.0434623
ENSBTAG00000002730	ELP3	0.489131	0.00040599
ENSBTAG00000049723	0	0.488949	0.0387927
ENSBTAG00000016703	CDC73	0.487227	0.0412157
ENSBTAG00000012069	CCDC167	0.486793	0.0110273
ENSBTAG00000020316	AP2B1	0.48597	6.87692e-07
ENSBTAG00000006970	OLA1	0.485668	0.00529992
ENSBTAG00000030881	TMEM260	0.484314	0.000959708
ENSBTAG00000007441	SEC23IP	0.481297	0.00496712
ENSBTAG00000007395	ALS2	0.478182	0.000996383
ENSBTAG00000001908	DLD	0.478068	0.0138482
ENSBTAG00000005743	SMN2	0.477883	0.000652628
ENSBTAG00000047362	RCN1	0.477005	0.000768257
ENSBTAG00000004086	SPINT1	0.47636	2.11219e-19
ENSBTAG00000019246	SC5D	0.476059	0.000496926
ENSBTAG00000017161	TM2D1	0.475476	0.000161008
ENSBTAG00000006765	LARS1	0.474703	0.00166497
ENSBTAG00000006414	NUTF2	0.474596	0.008812
ENSBTAG00000017120	PHB	0.473642	3.02432e-05
ENSBTAG00000021250	RALBP1	0.473618	0.000453284
ENSBTAG00000019956	CMPK1	0.473436	0.0183984
ENSBTAG00000006673	TMEM179	0.471971	7.66217e-35
ENSBTAG00000002971	CUTC	0.471782	0.00133637
ENSBTAG00000007000	ENOSF1	0.471393	0.0283014
ENSBTAG00000001808	LACTB2	0.47121	1.59286e-07
ENSBTAG00000002608	SEPTIN2	0.47064	8.15291e-10
ENSBTAG00000053071	0	0.470499	0.0219094
ENSBTAG00000005627	PAFAH1B2	0.470406	0.0178271
ENSBTAG00000022109	SCOC	0.469826	1.33522e-05
ENSBTAG00000007567	TMX3	0.469618	1.96423e-05
ENSBTAG00000054085	SELENOP	0.469048	0.0347103
ENSBTAG00000018690	RPAP3	0.468937	0.0213008
ENSBTAG00000033983	MAP2K1	0.468778	0.00245803
ENSBTAG00000004283	PPFIBP1	0.468208	0.0162773
ENSBTAG00000024275	XRCC4	0.468086	0.0399835
ENSBTAG00000012697	PGAM1	0.46733	1.8031e-05
ENSBTAG00000017164	LARP4	0.46732	0.00535217
ENSBTAG00000019463	SLC25A39	0.467228	0.00574332
ENSBTAG00000021953	LARGE1	0.467225	0.00807158
ENSBTAG00000054520	MIX23	0.466824	0.0474595
ENSBTAG00000013330	TBC1D20	0.466206	0.00117199
ENSBTAG00000012265	VWF	0.465721	0.00319836
ENSBTAG00000002625	MAP3K7	0.465655	0.044438
ENSBTAG00000015946	RBBP5	0.464831	0.020888
ENSBTAG00000001548	UBQLN4	0.46436	2.47447e-05
ENSBTAG00000012804	REEP5	0.464107	0.00623093
ENSBTAG00000010922	TRAPPC2	0.462704	0.0303706
ENSBTAG00000050243	FKRP	0.462493	0.0037803
ENSBTAG00000000803	ZNF667	0.461385	0.0173384
ENSBTAG00000006614	TMCC1	0.461068	0.035972
ENSBTAG00000000782	KDR	0.460681	0.00670621
ENSBTAG00000009885	TACO1	0.46057	0.00263919
ENSBTAG00000019564	SMU1	0.460126	1.723e-06
ENSBTAG00000011885	NNT	0.458713	0.00025343
ENSBTAG00000049685	PTDSS2	0.458616	0.00422713
ENSBTAG00000005221	WNK1	0.458437	0.030498
ENSBTAG00000005870	FANCL	0.458121	0.0338414
ENSBTAG00000021843	UBQLN2	0.457356	0.035235
ENSBTAG00000016007	ADH5	0.457211	7.74268e-06
ENSBTAG00000008285	OXR1	0.456561	0.0458883
ENSBTAG00000021364	TNK2	0.45616	0.000285891
ENSBTAG00000011505	RABEP1	0.456061	0.00431453
ENSBTAG00000007807	HSPA2	0.455989	0.0477848
ENSBTAG00000016457	FXR1	0.455821	0.00514403
ENSBTAG00000016309	ATP6V1D	0.455429	0.00389557
ENSBTAG00000017697	CTF1	0.455276	0.0300403
ENSBTAG00000053442	0	0.454671	6.59626e-05
ENSBTAG00000033735	WASHC4	0.454476	0.0118989
ENSBTAG00000016563	GOLGA4	0.453656	0.000293483
ENSBTAG00000013653	NFE2L1	0.453478	0.0370976
ENSBTAG00000037996	ARMCX3	0.45347	0.00416396
ENSBTAG00000004347	ADGRF5	0.452826	0.000806999
ENSBTAG00000003585	CD47	0.452716	0.0384709
ENSBTAG00000014324	ANTXR2	0.451929	0.0265627
ENSBTAG00000000084	MRPS30	0.450893	0.00591221
ENSBTAG00000007215	RNPEPL1	0.450381	0.00266329
ENSBTAG00000013914	GATB	0.45038	0.00686621
ENSBTAG00000011070	RTCB	0.449791	0.000731614
ENSBTAG00000007537	PEX19	0.449732	0.000254814
ENSBTAG00000002412	CYB5B	0.449662	0.00531387
ENSBTAG00000017143	PDIA4	0.449403	0.00580354
ENSBTAG00000000008	KCNJ1	0.448673	6.93094e-05
ENSBTAG00000006429	ACO2	0.448527	0.00134659
ENSBTAG00000019011	PGM1	0.447976	6.74441e-05
ENSBTAG00000006878	0	0.447296	0.0121327
ENSBTAG00000003798	AMFR	0.446906	0.00127286
ENSBTAG00000009391	ADPRH	0.446868	0.0454457
ENSBTAG00000030259	RASGRF2	0.446633	0.0195801
ENSBTAG00000009231	NSDHL	0.446412	0.0223757
ENSBTAG00000017375	FAM241A	0.446045	0.0130706
ENSBTAG00000010460	MARK1	0.4456	0.0178798
ENSBTAG00000004073	MTA3	0.444182	0.0473415
ENSBTAG00000005316	GDI2	0.44378	1.02009e-05
ENSBTAG00000001894	NEDD1	0.44278	0.00293988
ENSBTAG00000018360	MRPL1	0.442378	2.22284e-07
ENSBTAG00000013901	PTDSS1	0.441807	0.0388153
ENSBTAG00000016977	FUNDC2	0.441062	0.013484
ENSBTAG00000006901	NIPSNAP3A	0.440623	0.00442304
ENSBTAG00000008116	POLDIP2	0.440298	0.0148325
ENSBTAG00000015663	STIP1	0.439187	0.0266811
ENSBTAG00000017852	ALDH9A1	0.43791	0.000738552
ENSBTAG00000019995	HIKESHI	0.437515	6.50212e-06
ENSBTAG00000021087	UBR1	0.437348	0.0419367
ENSBTAG00000005668	SLC39A8	0.436825	0.0346322
ENSBTAG00000054045	0	0.436564	0.0334033
ENSBTAG00000012582	IARS2	0.436491	0.00775743
ENSBTAG00000009416	GPALPP1	0.435656	0.0297314
ENSBTAG00000022731	SSR1	0.435499	0.000250889
ENSBTAG00000011200	ZNF644	0.434235	0.000158542
ENSBTAG00000047330	FABP5	0.434219	0.00176412
ENSBTAG00000005180	RBMS1	0.434122	0.00913861
ENSBTAG00000002028	DIPK1A	0.434033	0.0245817
ENSBTAG00000008184	CCT6A	0.433025	0.0027483
ENSBTAG00000015186	ILVBL	0.432744	0.0355083
ENSBTAG00000021759	NDUFB2	0.432259	0.00485935
ENSBTAG00000046019	SDHA	0.431904	0.00304757
ENSBTAG00000002770	TCN2	0.430331	4.07483e-05
ENSBTAG00000011767	PALS1	0.429229	3.5647e-09
ENSBTAG00000003162	CRYZ	0.428974	1.06663e-05
ENSBTAG00000010832	JAGN1	0.427989	0.00265788
ENSBTAG00000005314	MFN2	0.427194	0.00140974
ENSBTAG00000014495	CEP43	0.427097	4.49223e-08
ENSBTAG00000032902	0	0.427081	0.0238603
ENSBTAG00000020626	ERCC6L2	0.426996	1.71241e-05
ENSBTAG00000013513	ATP6V1C1	0.426719	0.00473718
ENSBTAG00000016836	PDK1	0.426134	0.00125546
ENSBTAG00000030942	MRPL3	0.42545	0.00486273
ENSBTAG00000005246	DIP2B	0.424944	0.00021657
ENSBTAG00000010601	DOLK	0.424511	0.0146736
ENSBTAG00000007636	IRAK3	0.424247	0.049871
ENSBTAG00000003902	ZNF512	0.423806	0.000752069
ENSBTAG00000010111	TCF7L1	0.423541	0.0244613
ENSBTAG00000015230	PLA2G12A	0.422965	5.13111e-07
ENSBTAG00000014325	C3H1orf109	0.422429	0.044606
ENSBTAG00000007797	0	0.422046	0.00110298
ENSBTAG00000019164	RHOBTB1	0.421649	0.0102887
ENSBTAG00000006209	EXT1	0.421429	0.00576066
ENSBTAG00000004598	GOLGA5	0.421153	0.0141644
ENSBTAG00000014820	OXA1L	0.420473	0.000205702
ENSBTAG00000010376	TMEM184C	0.419988	0.0178271
ENSBTAG00000004781	POLR3B	0.419618	3.87139e-05
ENSBTAG00000050986	PXDN	0.419324	0.00241229
ENSBTAG00000001168	BRAP	0.418351	0.042161
ENSBTAG00000021191	EHD2	0.417396	0.00119216
ENSBTAG00000013773	PKP4	0.417168	0.0030682
ENSBTAG00000015856	CFAP126	0.416263	0.00419995
ENSBTAG00000006543	EIF3CL	0.415916	0.0447165
ENSBTAG00000010351	SNX25	0.415081	0.0186604
ENSBTAG00000000099	CERS2	0.414915	0.00545078
ENSBTAG00000002181	KHDRBS3	0.414755	0.0446042
ENSBTAG00000004024	UBE2Q2	0.41348	0.0484501
ENSBTAG00000013128	ACBD3	0.413235	0.00268746
ENSBTAG00000011096	ERGIC2	0.413064	2.29332e-05
ENSBTAG00000004225	TSR1	0.412934	0.014489
ENSBTAG00000009780	GTF2I	0.412572	6.47351e-08
ENSBTAG00000038635	0	0.412418	0.00104272
ENSBTAG00000017267	COX5A	0.412211	0.0221871
ENSBTAG00000015519	GFM2	0.41192	0.0350202
ENSBTAG00000039684	CAVIN1	0.411788	0.000495001
ENSBTAG00000008040	SPART	0.411784	0.00809721
ENSBTAG00000016562	SEC63	0.411185	0.0398454
ENSBTAG00000032260	DCUN1D3	0.410931	0.0381132
ENSBTAG00000011212	EIF3K	0.409884	0.00054186
ENSBTAG00000006767	MRPL13	0.409561	0.00466396
ENSBTAG00000050989	0	0.409216	0.00308521
ENSBTAG00000002493	VPS35	0.409131	0.00807158
ENSBTAG00000051210	GSTP1	0.408938	0.0106718
ENSBTAG00000009213	TOMM40L	0.407764	0.0252699
ENSBTAG00000010013	DNAJA3	0.407216	0.000360867
ENSBTAG00000012470	SNAPIN	0.407029	0.01429
ENSBTAG00000033662	NCKAP1	0.406148	0.00668871
ENSBTAG00000019750	TMEM106B	0.405598	0.0227198
ENSBTAG00000018951	TBC1D9	0.405148	0.00022272
ENSBTAG00000033504	MAK16	0.404238	0.00140974
ENSBTAG00000021742	ZNF568	0.404222	0.0165375
ENSBTAG00000017141	CGRRF1	0.40362	0.00135673
ENSBTAG00000015801	EFNB1	0.403279	0.0380211
ENSBTAG00000014521	UGDH	0.402132	0.0488797
ENSBTAG00000016730	ANP32E	0.402121	0.00202752
ENSBTAG00000000778	HSP90AB1	0.40155	0.00154393
ENSBTAG00000003906	SUPT7L	0.400493	3.38235e-06
ENSBTAG00000014302	TOMM70	0.399977	0.00264887
ENSBTAG00000002121	CDK2AP2	0.398986	0.000694566
ENSBTAG00000001817	TMEM161A	0.398663	0.00495585
ENSBTAG00000014505	NGRN	0.398395	0.0061976
ENSBTAG00000039705	HGH1	0.398078	2.77853e-14
ENSBTAG00000016092	SPATS2L	0.397949	4.5882e-05
ENSBTAG00000000551	SMNDC1	0.396476	8.57655e-05
ENSBTAG00000000296	IMPDH1	0.396346	0.0219094
ENSBTAG00000014648	RPN2	0.395882	3.72169e-10
ENSBTAG00000006072	LRRC59	0.39249	0.000881641
ENSBTAG00000019299	GRHPR	0.391947	0.0222875
ENSBTAG00000012860	PDZD11	0.391881	0.000893928
ENSBTAG00000002542	KRCC1	0.391431	0.0132343
ENSBTAG00000016122	PIGT	0.391365	0.000275324
ENSBTAG00000016368	LRPPRC	0.391227	0.0355306
ENSBTAG00000003908	MAPRE1	0.391221	0.0103003
ENSBTAG00000030584	SLC35A4	0.390826	6.03944e-05
ENSBTAG00000019803	POLR3K	0.390395	0.0249216
ENSBTAG00000012484	ENDOG	0.390047	0.0267249
ENSBTAG00000055057	0	0.38973	0.00152254
ENSBTAG00000014471	PALM2	0.38926	2.62853e-10
ENSBTAG00000004278	APMAP	0.388385	0.000959592
ENSBTAG00000019071	COMMD10	0.387687	0.00121049
ENSBTAG00000031295	HSDL2	0.387408	0.00990387
ENSBTAG00000014029	HERC4	0.386895	0.00450458
ENSBTAG00000024015	PTPRM	0.386183	0.00045268
ENSBTAG00000018471	SSR3	0.385884	0.033965
ENSBTAG00000018706	PCTP	0.385089	0.00145678
ENSBTAG00000017557	QRSL1	0.384642	0.020568
ENSBTAG00000000801	ZNF583	0.384623	0.0131856
ENSBTAG00000044021	TOGARAM2	0.384585	0.0183045
ENSBTAG00000021254	CENPI	0.384252	0.000224099
ENSBTAG00000051248	0	0.383048	0.0238603
ENSBTAG00000047545	RTL5	0.382986	0.0047098
ENSBTAG00000016851	RPS6KB1	0.382385	0.00492192
ENSBTAG00000017885	ATPSCKMT	0.382305	0.000886067
ENSBTAG00000016527	FAM241B	0.381979	0.028103
ENSBTAG00000002286	DNAJC18	0.381821	0.0120598
ENSBTAG00000015584	BMI1	0.381779	0.001532
ENSBTAG00000011059	CDKN2C	0.38097	0.00212685
ENSBTAG00000021796	C17H12orf43	0.380414	0.0126208
ENSBTAG00000010505	INTS4	0.379985	0.0402345
ENSBTAG00000012957	SERBP1	0.379882	0.00133912
ENSBTAG00000038532	FOLR3	0.379782	0.0222016
ENSBTAG00000000092	HIF1AN	0.379176	0.0470551
ENSBTAG00000006564	PSMA1	0.379144	0.000320803
ENSBTAG00000015659	CIAO1	0.378948	4.8747e-07
ENSBTAG00000007360	TMEM43	0.37842	0.0186896
ENSBTAG00000054680	ST3GAL2	0.378301	0.00736842
ENSBTAG00000017469	CCDC88A	0.37819	0.0239251
ENSBTAG00000016168	APLP2	0.377605	0.00816952
ENSBTAG00000021976	NDUFS1	0.377476	0.0331965
ENSBTAG00000018745	CEP290	0.377475	0.0370496
ENSBTAG00000010101	BYSL	0.377059	0.0387065
ENSBTAG00000014809	ANXA6	0.376331	0.000675626
ENSBTAG00000011075	PLPBP	0.376091	0.0014672
ENSBTAG00000022013	CBR4	0.375981	0.000904955
ENSBTAG00000051151	0	0.375794	0.0233776
ENSBTAG00000020079	MAP3K4	0.374464	0.000591257
ENSBTAG00000018959	RAB11A	0.373936	0.00835964
ENSBTAG00000002993	0	0.37384	0.00108232
ENSBTAG00000020914	CPNE8	0.373257	0.00416928
ENSBTAG00000003388	DPM2	0.372922	0.0185649
ENSBTAG00000015202	DMAC2L	0.37291	0.035972
ENSBTAG00000004296	MORN5	0.372858	0.000355034
ENSBTAG00000005792	BCCIP	0.372626	0.000146235
ENSBTAG00000052543	bta-mir-12041	0.372544	2.57538e-32
ENSBTAG00000012805	TSPAN13	0.372264	0.0301596
ENSBTAG00000045957	SAMM50	0.372053	0.0241714
ENSBTAG00000006420	BMPR2	0.371643	0.00901735
ENSBTAG00000007870	FKBP14	0.371429	0.000396135
ENSBTAG00000039246	TRIM11	0.371223	0.00272623
ENSBTAG00000012939	DTNBP1	0.370631	0.00914468
ENSBTAG00000007106	0	0.369961	0.0472801
ENSBTAG00000020994	C19H17orf75	0.369927	0.0330331
ENSBTAG00000016984	PTPN9	0.369905	0.00197091
ENSBTAG00000003218	RAB28	0.369438	0.0386321
ENSBTAG00000054453	0	0.369241	0.00344977
ENSBTAG00000019470	NEK6	0.369159	0.049871
ENSBTAG00000039732	0	0.367928	0.000752069
ENSBTAG00000026913	HHIPL1	0.367348	0.0497886
ENSBTAG00000021103	SLC35F5	0.366432	0.0305676
ENSBTAG00000016311	EIF2S1	0.366232	0.00015513
ENSBTAG00000006370	CCT3	0.365433	0.000806714
ENSBTAG00000025191	SKP1	0.365217	0.0243033
ENSBTAG00000039442	SEC62	0.36367	0.00213077
ENSBTAG00000011787	ISCU	0.36366	0.0127269
ENSBTAG00000008302	RINT1	0.362977	0.000895499
ENSBTAG00000021651	UQCRC2	0.36265	0.000717338
ENSBTAG00000010692	SND1	0.362588	0.00498621
ENSBTAG00000002052	PLOD1	0.361869	0.000843702
ENSBTAG00000001199	DAP3	0.360968	0.000440713
ENSBTAG00000026415	MRPS34	0.360619	0.018024
ENSBTAG00000047756	CNTROB	0.360588	0.000380606
ENSBTAG00000017542	PPARD	0.36046	0.0357151
ENSBTAG00000006708	ARIH1	0.35942	0.0378574
ENSBTAG00000009965	ECI1	0.358282	0.0142788
ENSBTAG00000002685	PITRM1	0.357934	0.0216172
ENSBTAG00000005441	ZMAT2	0.357277	0.00133454
ENSBTAG00000010637	ARSG	0.356936	0.000530269
ENSBTAG00000047139	SPRING1	0.356348	0.000495001
ENSBTAG00000017368	YBX1	0.355373	0.00140717
ENSBTAG00000005903	LRP5	0.355252	0.0149269
ENSBTAG00000053474	0	0.355223	0.00895925
ENSBTAG00000012416	ZNF511	0.353555	0.0244279
ENSBTAG00000009964	DNASE1L2	0.353456	0.000106839
ENSBTAG00000001408	CNRIP1	0.352854	0.0242968
ENSBTAG00000026962	XPOT	0.352208	0.0107077
ENSBTAG00000017349	PCDHGC3	0.351773	0.0138394
ENSBTAG00000014643	EEF1D	0.351514	0.00927701
ENSBTAG00000003997	UBE2D4	0.351423	0.00820873
ENSBTAG00000005492	CCNY	0.351148	0.0316526
ENSBTAG00000006204	XPNPEP3	0.351017	0.0262376
ENSBTAG00000027316	UBE2V1	0.350769	0.0212285
ENSBTAG00000027635	PLPP5	0.350374	0.0405789
ENSBTAG00000000091	NDUFB8	0.348803	0.0027647
ENSBTAG00000005191	0	0.348558	0.000186228
ENSBTAG00000001565	MESD	0.34702	0.0352159
ENSBTAG00000015731	TXNL1	0.346675	0.0219094
ENSBTAG00000039491	0	0.34642	9.94818e-05
ENSBTAG00000017279	VAPA	0.346111	0.00326874
ENSBTAG00000009687	TIMM21	0.345793	0.0488533
ENSBTAG00000017266	ITGA6	0.345732	0.0320586
ENSBTAG00000011832	ALDH18A1	0.345512	7.74038e-07
ENSBTAG00000014289	ZFYVE9	0.345094	0.0191342
ENSBTAG00000005808	TMEM14C	0.344978	0.0420309
ENSBTAG00000017525	ATG12	0.343274	0.00209807
ENSBTAG00000004064	BPNT1	0.342772	0.0251551
ENSBTAG00000011834	CCDC47	0.342264	0.00681196
ENSBTAG00000001323	CENPC	0.342144	0.0451813
ENSBTAG00000006411	THAP11	0.341775	7.98894e-08
ENSBTAG00000053762	0	0.341189	0.00738401
ENSBTAG00000007453	NELFE	0.340251	0.0162665
ENSBTAG00000015000	VCP	0.33959	4.47462e-07
ENSBTAG00000010271	MAPKAP1	0.339485	0.0209911
ENSBTAG00000016445	YME1L1	0.338645	0.000168688
ENSBTAG00000002578	ZMYND11	0.338366	0.0325409
ENSBTAG00000016845	GALNT7	0.338281	0.0198516
ENSBTAG00000009755	GOLGA3	0.33732	0.0444345
ENSBTAG00000010830	LRP1	0.336354	0.0382538
ENSBTAG00000021841	CHD7	0.336136	0.0394908
ENSBTAG00000000162	ANAPC16	0.335429	0.0185296
ENSBTAG00000001781	TOMM40	0.335252	0.0303721
ENSBTAG00000039916	SMAD2	0.33426	9.75032e-05
ENSBTAG00000018410	EBPL	0.333718	0.0298571
ENSBTAG00000001665	COG8	0.331828	0.0146736
ENSBTAG00000030977	ULK2	0.331498	3.38099e-06
ENSBTAG00000020308	EIF4G2	0.331367	0.000748186
ENSBTAG00000020148	TEK	0.331063	0.0158495
ENSBTAG00000005664	YWHAE	0.330947	7.0266e-11
ENSBTAG00000021334	C24H18orf32	0.330445	2.29332e-05
ENSBTAG00000006486	TSEN34	0.330425	0.0016548
ENSBTAG00000044178	ZMPSTE24	0.329221	0.0151524
ENSBTAG00000027173	CHP1	0.329077	0.0491076
ENSBTAG00000016161	FLII	0.328982	0.0085411
ENSBTAG00000024431	PEX1	0.327646	0.0469307
ENSBTAG00000010275	WASHC5	0.327532	0.0221819
ENSBTAG00000002105	TEX261	0.327452	7.54615e-05
ENSBTAG00000031875	BANF1	0.327439	0.0062964
ENSBTAG00000006307	HSD17B11	0.327212	0.0272082
ENSBTAG00000035827	ATG7	0.32616	0.0394908
ENSBTAG00000046204	0	0.325632	0.0075024
ENSBTAG00000015642	SDF4	0.325003	0.000445539
ENSBTAG00000004400	PRRC2B	0.32495	0.0202422
ENSBTAG00000015962	MMADHC	0.324096	2.62695e-05
ENSBTAG00000032477	HECTD1	0.323352	0.0281049
ENSBTAG00000021883	AP3M1	0.323187	1.94882e-07
ENSBTAG00000014182	CTNNA1	0.32148	0.000273361
ENSBTAG00000039556	WIPI1	0.321005	0.0397873
ENSBTAG00000007385	EMC7	0.320722	0.0146478
ENSBTAG00000017201	AP4S1	0.320344	0.0378733
ENSBTAG00000003072	ACADVL	0.320277	0.0258329
ENSBTAG00000021535	CROT	0.320165	0.0422966
ENSBTAG00000000622	RPS17	0.319915	0.00763235
ENSBTAG00000017078	FAM114A2	0.318451	0.0446042
ENSBTAG00000017424	VAPB	0.317858	0.00462003
ENSBTAG00000014255	VPS50	0.31785	0.0120409
ENSBTAG00000002209	JPT2	0.317785	0.0392559
ENSBTAG00000015490	HS1BP3	0.31724	0.00129683
ENSBTAG00000002378	NUCB1	0.316433	0.0330331
ENSBTAG00000050249	0	0.315997	0.0299037
ENSBTAG00000009436	TMEM79	0.315674	0.0425463
ENSBTAG00000022069	ATXN2	0.315352	0.0361725
ENSBTAG00000004855	PRDX6	0.313231	0.0195801
ENSBTAG00000001589	TM9SF2	0.31094	0.0280973
ENSBTAG00000016266	SDHD	0.310597	0.000205063
ENSBTAG00000016252	LSM12	0.308978	0.0496419
ENSBTAG00000003897	SMIM20	0.308446	0.015241
ENSBTAG00000025617	0	0.308292	0.023877
ENSBTAG00000014712	CLPP	0.308144	0.0146961
ENSBTAG00000021481	CA14	0.307676	0.00910984
ENSBTAG00000032456	H2AC21	0.307545	0.0263977
ENSBTAG00000005380	MOCS2	0.307523	0.0440891
ENSBTAG00000011435	NPEPPS	0.306947	0.00529992
ENSBTAG00000040384	POLR2M	0.30657	0.00365428
ENSBTAG00000006322	DENND5A	0.306445	0.0363275
ENSBTAG00000012375	KLHL9	0.305867	0.00422404
ENSBTAG00000002404	TMX2	0.305673	0.0438911
ENSBTAG00000002939	FURIN	0.304128	0.00623093
ENSBTAG00000018036	CNOT7	0.303602	0.0440592
ENSBTAG00000001795	LONP1	0.303379	0.00711253
ENSBTAG00000054647	0	0.303304	0.0022998
ENSBTAG00000011419	HSPA9	0.30317	0.0281092
ENSBTAG00000024723	CHCHD3	0.302953	0.00747645
ENSBTAG00000005416	PPIL3	0.302475	0.0158137
ENSBTAG00000009345	AMZ2	0.301982	0.0318849
ENSBTAG00000002829	TCP1	0.301777	0.00438774
ENSBTAG00000012620	RETREG2	0.301767	0.0223549
ENSBTAG00000009713	ATP5MK	0.301752	0.0290761
ENSBTAG00000021222	ZNF771	0.301192	0.0136082
ENSBTAG00000019944	METAP2	0.300427	0.00101517
ENSBTAG00000009949	DARS1	0.299821	0.007609
ENSBTAG00000019704	HLTF	0.299814	0.000561536
ENSBTAG00000020447	VSIG10L	0.29905	0.0190302
ENSBTAG00000010289	GEMIN8	0.299006	0.0137597
ENSBTAG00000009632	LARP7	0.299002	0.00485935
ENSBTAG00000012873	SNX6	0.298736	0.0111361
ENSBTAG00000054665	NKX6-2	0.298701	4.29296e-26
ENSBTAG00000017115	TMEM41A	0.296009	0.0370081
ENSBTAG00000009263	MFSD1	0.295825	0.0386043
ENSBTAG00000019358	RNF214	0.295808	0.0218325
ENSBTAG00000008224	PAIP2	0.295568	0.0285712
ENSBTAG00000011823	CLSTN1	0.294278	0.0454376
ENSBTAG00000005665	CRK	0.293479	8.05094e-05
ENSBTAG00000008237	TOLLIP	0.292767	0.0303706
ENSBTAG00000011045	MRPS36	0.289462	0.00315652
ENSBTAG00000021653	TRIP12	0.289235	0.0362512
ENSBTAG00000004356	ROBO4	0.288867	0.00109296
ENSBTAG00000011217	DNAJC11	0.288313	0.013981
ENSBTAG00000053296	EGLN1	0.287406	0.000915434
ENSBTAG00000009680	FAM177A1	0.287195	0.0435101
ENSBTAG00000002557	MRPL19	0.285847	0.0111243
ENSBTAG00000024387	PNPLA8	0.285544	0.0209911
ENSBTAG00000011753	RCC1L	0.285384	0.0439528
ENSBTAG00000015732	PSMC6	0.284766	0.000479005
ENSBTAG00000002349	STX1B	0.284706	1.0857e-18
ENSBTAG00000011332	TRIM68	0.284614	0.000909759
ENSBTAG00000037571	EBAG9	0.283884	0.00207967
ENSBTAG00000012656	OVOL1	0.283448	2.23727e-05
ENSBTAG00000018347	IL33	0.282913	0.0014688
ENSBTAG00000003201	FNTA	0.282845	0.009228
ENSBTAG00000016363	TFG	0.278933	0.00914468
ENSBTAG00000015398	TJP1	0.278138	2.07755e-10
ENSBTAG00000048611	0	0.2781	0.000213722
ENSBTAG00000047834	EFR3A	0.278019	0.00724588
ENSBTAG00000035706	MYOCD	0.277848	0.000132681
ENSBTAG00000032905	RMDN2	0.277126	0.00105654
ENSBTAG00000014752	AKAP11	0.276778	0.0483557
ENSBTAG00000052391	0	0.276555	0.0357883
ENSBTAG00000051021	FASTKD5	0.276317	0.010492
ENSBTAG00000013408	RBM12B	0.275446	0.0324853
ENSBTAG00000010134	OSTM1	0.27541	0.0094877
ENSBTAG00000000939	KIF16B	0.275257	0.00202573
ENSBTAG00000019237	TXNDC5	0.275045	0.0458695
ENSBTAG00000009906	DDX1	0.274543	0.0358797
ENSBTAG00000001607	TMEM41B	0.273962	0.00835964
ENSBTAG00000007963	KIDINS220	0.273725	0.0142221
ENSBTAG00000009245	PPP2CB	0.273698	0.0197789
ENSBTAG00000013526	EFTUD2	0.273162	8.45789e-06
ENSBTAG00000003925	C9H6orf120	0.273128	0.0392559
ENSBTAG00000004463	KDELR1	0.273125	0.0436433
ENSBTAG00000051247	0	0.272389	2.88308e-05
ENSBTAG00000035030	TMED7	0.272138	0.037373
ENSBTAG00000007787	HIBCH	0.272088	0.0119487
ENSBTAG00000011849	HDAC2	0.271631	0.0212868
ENSBTAG00000006898	EPRS1	0.27098	0.0300369
ENSBTAG00000021174	NRDC	0.26973	0.00683871
ENSBTAG00000007474	EIF3B	0.268535	0.00420989
ENSBTAG00000047314	PPIE	0.26813	0.0010427
ENSBTAG00000012501	FTO	0.26774	0.00309961
ENSBTAG00000003469	CHURC1	0.267615	0.000948248
ENSBTAG00000010156	TPT1	0.266942	0.00253217
ENSBTAG00000007696	TRAPPC8	0.266473	0.010492
ENSBTAG00000010612	TMED4	0.265261	0.000322593
ENSBTAG00000003635	SLC35C2	0.265211	0.0451695
ENSBTAG00000000215	GNB1	0.265209	0.000467067
ENSBTAG00000014233	CCT8	0.263578	0.00692479
ENSBTAG00000009307	RER1	0.263132	0.0176385
ENSBTAG00000005158	NAPG	0.262938	0.0288125
ENSBTAG00000001036	HIBADH	0.261102	0.0331708
ENSBTAG00000018207	M6PR	0.259203	0.0235672
ENSBTAG00000008716	SSB	0.258856	0.0126724
ENSBTAG00000051386	AP3S1	0.258669	0.0405532
ENSBTAG00000011583	APEH	0.257966	0.015241
ENSBTAG00000003697	TARDBP	0.257168	3.63684e-09
ENSBTAG00000015327	SPTAN1	0.254795	0.00764171
ENSBTAG00000005249	RNF14	0.254065	0.00959191
ENSBTAG00000001107	CACYBP	0.253783	0.00600516
ENSBTAG00000008034	LMAN2	0.253302	0.0269501
ENSBTAG00000012383	CHMP5	0.25038	0.0160018
ENSBTAG00000004008	FAM199X	0.249255	1.2083e-17
ENSBTAG00000018879	ZNF451	0.249135	0.0228596
ENSBTAG00000014024	POMP	0.24816	0.0433158
ENSBTAG00000002434	WDR18	0.247805	0.0159606
ENSBTAG00000006718	NVL	0.247035	0.0424533
ENSBTAG00000006049	BZW1	0.246849	0.0323978
ENSBTAG00000046786	UQCRFS1	0.246307	0.00591221
ENSBTAG00000009228	SRP68	0.246036	0.0082937
ENSBTAG00000021762	ZC3H15	0.244953	0.0209218
ENSBTAG00000001926	RAD23B	0.244736	0.0110219
ENSBTAG00000007844	CETN2	0.24447	0.0173022
ENSBTAG00000015066	LANCL1	0.243991	0.00789807
ENSBTAG00000019105	NPLOC4	0.243805	0.0341859
ENSBTAG00000001933	PTPA	0.243674	0.012375
ENSBTAG00000012739	C1QBP	0.242343	0.00794193
ENSBTAG00000007363	LSM3	0.242227	0.0290761
ENSBTAG00000047628	XPO7	0.239912	0.0341323
ENSBTAG00000039888	MAGED2	0.239686	4.48802e-08
ENSBTAG00000019725	UBE4A	0.238315	0.000596016
ENSBTAG00000003530	DDX31	0.237938	0.00483157
ENSBTAG00000018735	C13H20orf27	0.237621	0.011277
ENSBTAG00000002507	ATP5F1A	0.237439	0.00538848
ENSBTAG00000021951	RBM17	0.235034	0.0388299
ENSBTAG00000019312	TFCP2	0.234585	0.0171811
ENSBTAG00000004937	SEC61A1	0.233669	0.00754054
ENSBTAG00000013315	ATP5F1B	0.232735	0.0206564
ENSBTAG00000006556	COPB1	0.231729	0.0158495
ENSBTAG00000000797	MRPL9	0.230865	0.000137362
ENSBTAG00000005854	COPS8	0.230236	0.00486273
ENSBTAG00000006713	ZDHHC6	0.230035	0.0435812
ENSBTAG00000005934	TTYH3	0.229999	0.00670621
ENSBTAG00000009034	AP3D1	0.228954	0.0223549
ENSBTAG00000008962	MRPL50	0.228465	0.0413728
ENSBTAG00000005904	RBBP4	0.227526	0.000524807
ENSBTAG00000014872	CAPNS1	0.22622	0.0166453
ENSBTAG00000017882	LRRC3	0.225362	3.54936e-12
ENSBTAG00000003711	EPAS1	0.224657	0.0263977
ENSBTAG00000020441	HMG20A	0.2227	0.0217093
ENSBTAG00000010715	MRPL37	0.21842	0.0398322
ENSBTAG00000007422	TRAPPC11	0.217194	0.0303442
ENSBTAG00000019515	SNX17	0.216776	0.0183984
ENSBTAG00000009915	AP2A2	0.216445	0.011708
ENSBTAG00000007508	SRBD1	0.21638	0.00259346
ENSBTAG00000005851	VTA1	0.214729	0.0206958
ENSBTAG00000005481	ADAM10	0.213667	0.0202638
ENSBTAG00000014318	SLC33A1	0.213391	0.007548
ENSBTAG00000013038	UBE2L3	0.213384	0.0494067
ENSBTAG00000018893	AHCYL1	0.208439	0.00545769
ENSBTAG00000006756	0	0.207382	0.00359907
ENSBTAG00000006323	SNX9	0.206771	0.0223159
ENSBTAG00000014377	CHD3	0.206752	0.0204909
ENSBTAG00000021304	TP53BP1	0.206019	0.0185383
ENSBTAG00000017799	PITPNB	0.202853	0.0119487
ENSBTAG00000008443	LARP1	0.200049	0.0451394
ENSBTAG00000019579	0	0.198054	0.00211123
ENSBTAG00000000837	PARP1	0.197905	6.00616e-06
ENSBTAG00000002646	DYNC1I2	0.196759	0.0284
ENSBTAG00000015628	SMPD1	0.191785	0.00225153
ENSBTAG00000002045	PSMD13	0.191581	0.00315875
ENSBTAG00000013589	CHMP3	0.191555	0.0349234
ENSBTAG00000018742	MTCH2	0.191148	0.0420309
ENSBTAG00000006059	TSN	0.190669	0.00788225
ENSBTAG00000040088	SLC9B2	0.18969	0.00606727
ENSBTAG00000004929	C20H5orf51	0.188924	0.044438
ENSBTAG00000004452	IPO9	0.187469	0.0377332
ENSBTAG00000008896	DHX15	0.186702	0.020379
ENSBTAG00000021780	SCO1	0.18354	0.0331754
ENSBTAG00000022461	SEPTIN10	0.180479	0.0163907
ENSBTAG00000017299	KLC1	0.178168	0.0394908
ENSBTAG00000001557	CCL28	0.176812	0.0383048
ENSBTAG00000027626	GOLGA7	0.176363	0.0214998
ENSBTAG00000011879	B4GALT2	0.175677	0.0223339
ENSBTAG00000030435	PNRC2	0.173825	0.0106045
ENSBTAG00000055211	0	0.173392	4.75363e-07
ENSBTAG00000002377	PSMB2	0.172945	0.0496419
ENSBTAG00000004442	AGPAT1	0.172613	0.00577844
ENSBTAG00000007203	STT3A	0.17253	0.0246129
ENSBTAG00000012146	PPP1CA	0.172424	0.00195149
ENSBTAG00000010170	MBTPS1	0.170826	0.00260739
ENSBTAG00000011351	TMEM259	0.170523	0.0248626
ENSBTAG00000052167	0	0.16972	0.0177501
ENSBTAG00000001776	SIRT2	0.169717	0.0227584
ENSBTAG00000049267	0	0.167824	0.00293893
ENSBTAG00000001182	SEPTIN7	0.164418	0.00192153
ENSBTAG00000043634	0	0.163942	0.000495001
ENSBTAG00000004861	EIF3F	0.163694	5.87306e-05
ENSBTAG00000021575	BRD7	0.162606	0.0185296
ENSBTAG00000014129	RAB5B	0.161927	0.00800944
ENSBTAG00000011639	STK11	0.161609	0.0414558
ENSBTAG00000013153	NF2	0.158856	0.00202745
ENSBTAG00000038433	0	0.142905	0.0439528
ENSBTAG00000038502	0	0.140374	8.45489e-05
ENSBTAG00000033902	SLC25A32	0.13786	0.0376797
ENSBTAG00000017845	BAG1	0.133408	0.0332589
ENSBTAG00000008090	CCM2	0.127616	0.0358797
ENSBTAG00000031044	MIGA1	0.126858	0.0488602
ENSBTAG00000011488	PRPF8	0.123825	0.0300403
ENSBTAG00000001485	PPIP5K2	0.119149	0.0202638
ENSBTAG00000045621	C19H17orf50	0.118178	3.57715e-05
ENSBTAG00000047249	EIF4H	0.117866	0.000273361
ENSBTAG00000003383	0	0.110702	4.48179e-153
ENSBTAG00000027405	FNDC11	0.103367	0.0201287
ENSBTAG00000021596	ICOS	0.102967	0.000885452
ENSBTAG00000050318	0	0.0945903	1.91889e-15
ENSBTAG00000048838	0	0.093598	6.96744e-05
ENSBTAG00000051373	0	0.0934363	1.41054e-41
ENSBTAG00000055313	bta-mir-12025	0.0908712	0.0198018
ENSBTAG00000012038	TRIM56	0.0639203	0.00889751
ENSBTAG00000050312	0	0.06101	0.0141175
ENSBTAG00000032709	CMTM5	0.0471369	2.628e-11
ENSBTAG00000013412	NFAT5	0.036391	0.0316736
ENSBTAG00000012991	PRUNE2	0.0335146	0.0375863
ENSBTAG00000051886	0	0.0267867	9.50424e-06
ENSBTAG00000053534	0	0.0232632	0.0454457
ENSBTAG00000054596	0	0.00339178	0.00613784
ENSBTAG00000053646	0	0.00322358	0
ENSBTAG00000034192	KIAA2012	-0.0466057	0.0253743
ENSBTAG00000042461	SNORD1B	-0.0615162	0.000973383
ENSBTAG00000005562	GALNT13	-0.0664948	0.0127539
ENSBTAG00000004958	PTPRN2	-0.0795264	9.75169e-20
ENSBTAG00000016621	NCBP3	-0.100949	0.0380211
ENSBTAG00000051018	0	-0.106921	0.000652587
ENSBTAG00000014697	SMARCC2	-0.120452	0.0379391
ENSBTAG00000047301	0	-0.132628	0.0243499
ENSBTAG00000012683	SRRM2	-0.134538	0.0255025
ENSBTAG00000051794	0	-0.135437	0.033921
ENSBTAG00000007830	PLEKHM3	-0.137319	0.0300403
ENSBTAG00000048481	0	-0.139707	1.86103e-13
ENSBTAG00000007728	PES1	-0.14164	0.0460519
ENSBTAG00000049111	0	-0.142517	0.0292483
ENSBTAG00000009599	0	-0.157888	3.29107e-56
ENSBTAG00000000411	HGS	-0.167675	0.0342625
ENSBTAG00000008003	SMG7	-0.172437	0.0146824
ENSBTAG00000022044	RAB35	-0.173609	0.0153266
ENSBTAG00000020757	PCBP2	-0.175487	1.7268e-05
ENSBTAG00000031673	ARRDC5	-0.175827	0.0295669
ENSBTAG00000018979	PUM1	-0.179325	0.0207238
ENSBTAG00000014794	SCYL3	-0.17968	0.00282257
ENSBTAG00000012698	HDAC1	-0.181998	0.0242448
ENSBTAG00000010252	ZNF397	-0.191102	0.0212285
ENSBTAG00000020645	GNAI2	-0.191481	0.015176
ENSBTAG00000013063	ITGB1BP1	-0.195926	0.018939
ENSBTAG00000019193	SETD5	-0.196352	0.0268837
ENSBTAG00000014561	KIFBP	-0.196892	0.0497886
ENSBTAG00000005462	FXR2	-0.198416	0.0177933
ENSBTAG00000014734	CHD4	-0.19875	0.0122991
ENSBTAG00000018385	DNAJC8	-0.199822	0.00289496
ENSBTAG00000020192	PPP2R5C	-0.20039	0.0275809
ENSBTAG00000009912	PAN3	-0.203091	0.00111057
ENSBTAG00000020307	C11H9orf78	-0.205365	0.00637506
ENSBTAG00000012657	ZSWIM8	-0.208098	0.00106872
ENSBTAG00000002830	U2AF2	-0.209941	0.008003
ENSBTAG00000018924	QRICH1	-0.212678	0.0103664
ENSBTAG00000017729	NR2C1	-0.215736	0.0436938
ENSBTAG00000050696	KLHDC3	-0.221396	0.000764521
ENSBTAG00000005197	BAZ1B	-0.22208	0.00284819
ENSBTAG00000054421	0	-0.222137	0.0319278
ENSBTAG00000000013	PRKAA1	-0.223036	0.0239108
ENSBTAG00000001326	SLC44A5	-0.223248	0.0410415
ENSBTAG00000010511	KAT8	-0.223707	0.0471905
ENSBTAG00000000848	SNRNP200	-0.225753	0.0165655
ENSBTAG00000021209	UBR5	-0.226605	0.00304544
ENSBTAG00000001035	SF1	-0.226964	0.0287547
ENSBTAG00000009969	RNPS1	-0.230268	0.00455048
ENSBTAG00000005140	0	-0.23227	0.0113539
ENSBTAG00000003002	WDR75	-0.233616	0.0214998
ENSBTAG00000015318	NECTIN2	-0.233816	0.00658687
ENSBTAG00000004263	ATP6V0A4	-0.23726	0.00324726
ENSBTAG00000018564	ZFYVE27	-0.237307	0.0125239
ENSBTAG00000001697	TRA2B	-0.238369	0.000263512
ENSBTAG00000002191	RRP12	-0.241404	0.0195908
ENSBTAG00000003238	MEOX2	-0.243449	0.0331708
ENSBTAG00000019219	SH2B1	-0.243697	0.00960236
ENSBTAG00000021058	DDX42	-0.243745	0.0169946
ENSBTAG00000003044	SPIN1	-0.244376	1.12669e-05
ENSBTAG00000002579	FBL	-0.250521	0.0393431
ENSBTAG00000013952	HNRNPD	-0.25075	0.0438911
ENSBTAG00000013045	DKC1	-0.250875	9.92132e-05
ENSBTAG00000043268	SNORD79	-0.251933	1.52112e-11
ENSBTAG00000011729	STARD3	-0.252241	0.04721
ENSBTAG00000000725	USP42	-0.255021	0.049396
ENSBTAG00000011865	MTA2	-0.25649	0.0310313
ENSBTAG00000033225	CNTN4	-0.257645	0.0190302
ENSBTAG00000021464	SPRYD3	-0.259169	0.00754189
ENSBTAG00000000202	SLC25A19	-0.26003	0.0488797
ENSBTAG00000009757	RPSA	-0.260515	0.0412157
ENSBTAG00000006911	NUP107	-0.261488	0.0275809
ENSBTAG00000006671	DDX27	-0.263427	0.0146736
ENSBTAG00000052902	0	-0.263981	0.00502886
ENSBTAG00000014512	WDR19	-0.265442	0.0358797
ENSBTAG00000008468	AGAP3	-0.266035	0.0435101
ENSBTAG00000018828	ATN1	-0.266418	0.00210844
ENSBTAG00000009047	YPEL3	-0.266549	0.0212868
ENSBTAG00000000978	ASH2L	-0.269926	0.00662435
ENSBTAG00000015806	OAZ2	-0.26994	0.0489055
ENSBTAG00000000647	SELENOO	-0.270752	0.00313296
ENSBTAG00000021558	LSM14B	-0.273395	0.01592
ENSBTAG00000051239	0	-0.275039	0.0446574
ENSBTAG00000009490	STX5	-0.277003	0.000282935
ENSBTAG00000021170	OSBPL9	-0.277623	0.0106914
ENSBTAG00000008114	CD99	-0.278146	0.0200445
ENSBTAG00000011656	PRPF6	-0.281554	0.000341791
ENSBTAG00000011228	FASTK	-0.28225	0.0147799
ENSBTAG00000003288	CCZ1	-0.282519	0.0397674
ENSBTAG00000008787	FAM171A1	-0.283256	0.0420309
ENSBTAG00000017996	EGLN2	-0.284953	0.0259499
ENSBTAG00000019220	SMARCA4	-0.285519	2.76082e-05
ENSBTAG00000031718	OGFR	-0.285956	0.0422509
ENSBTAG00000021853	IP6K2	-0.286188	0.0244411
ENSBTAG00000049588	SUPT4H1	-0.286242	9.16795e-07
ENSBTAG00000001069	TP53	-0.287226	0.0163907
ENSBTAG00000016577	AXIN1	-0.287841	0.0250645
ENSBTAG00000002563	WDR45	-0.288207	8.63344e-05
ENSBTAG00000001790	SAFB2	-0.288264	0.00734732
ENSBTAG00000008915	SF3B1	-0.288373	0.00154755
ENSBTAG00000050610	0	-0.290153	0.00596185
ENSBTAG00000025452	SF3A2	-0.290712	0.0343924
ENSBTAG00000011414	EIF2B5	-0.291863	0.00479743
ENSBTAG00000002697	KCTD10	-0.291949	0.0272082
ENSBTAG00000015329	MINDY1	-0.29197	0.0244613
ENSBTAG00000003342	AMD1	-0.292291	0.0495812
ENSBTAG00000009278	MSL3	-0.292672	0.00137922
ENSBTAG00000001673	C2CD5	-0.294584	0.000250029
ENSBTAG00000016268	XRCC1	-0.294789	0.00591221
ENSBTAG00000011940	ZNF831	-0.29505	1.66931e-06
ENSBTAG00000018258	SRSF2	-0.295243	0.00131993
ENSBTAG00000017360	HDAC3	-0.295752	0.0323946
ENSBTAG00000000694	TAF10	-0.29587	0.0479093
ENSBTAG00000016594	PIGQ	-0.29648	0.0380402
ENSBTAG00000019336	DVL3	-0.296506	0.0139007
ENSBTAG00000024450	MAP2K2	-0.29792	0.00726658
ENSBTAG00000014156	AMN1	-0.298589	4.65553e-24
ENSBTAG00000013270	TTC19	-0.298882	0.00114332
ENSBTAG00000010490	PEX5	-0.300311	0.0294544
ENSBTAG00000009985	SIN3A	-0.300419	0.0252524
ENSBTAG00000015882	UBE2J2	-0.300516	0.0241936
ENSBTAG00000002890	RBM10	-0.303114	0.0204546
ENSBTAG00000016558	SPSB3	-0.304911	0.00038211
ENSBTAG00000009293	EVL	-0.305175	2.72224e-05
ENSBTAG00000015721	RAVER1	-0.306782	0.0227877
ENSBTAG00000013895	RELA	-0.30722	0.00166437
ENSBTAG00000007654	CHST7	-0.30725	0.0158187
ENSBTAG00000020756	GSK3A	-0.307744	2.23456e-05
ENSBTAG00000010504	TBRG4	-0.307776	0.0438911
ENSBTAG00000013772	SRRM1	-0.309487	0.0435782
ENSBTAG00000002720	PRPF38A	-0.310061	0.010905
ENSBTAG00000008461	LSG1	-0.310674	0.0183553
ENSBTAG00000006542	RABEP2	-0.311447	0.0392559
ENSBTAG00000010519	NEURL4	-0.311684	0.0158062
ENSBTAG00000024756	DENND6B	-0.312093	0.0322804
ENSBTAG00000012147	ARRDC1	-0.312437	0.0140836
ENSBTAG00000003693	SUN2	-0.312581	0.0116992
ENSBTAG00000002962	PPM1M	-0.3135	0.00339404
ENSBTAG00000007007	WDR20	-0.316001	0.0030347
ENSBTAG00000006087	COG1	-0.316387	0.0120398
ENSBTAG00000054381	0	-0.31908	0.039108
ENSBTAG00000013515	INTS13	-0.320182	0.00334886
ENSBTAG00000055042	0	-0.321101	0.0336962
ENSBTAG00000016105	MACROH2A1	-0.321714	5.60445e-09
ENSBTAG00000017921	NELFA	-0.323132	0.00198204
ENSBTAG00000016524	RALY	-0.323471	0.000255964
ENSBTAG00000011717	SAP30BP	-0.324467	0.0214998
ENSBTAG00000006786	MED6	-0.324979	0.0130352
ENSBTAG00000005458	TBC1D24	-0.325091	0.0165735
ENSBTAG00000016658	ABHD4	-0.326774	0.0209657
ENSBTAG00000022314	EMD	-0.328255	0.0450432
ENSBTAG00000013309	SRSF4	-0.328374	0.028011
ENSBTAG00000008755	MARCHF7	-0.328694	0.0194256
ENSBTAG00000000137	FRYL	-0.328994	0.000310305
ENSBTAG00000021157	PPP6R1	-0.329537	0.015944
ENSBTAG00000018589	RFC2	-0.32977	0.0130556
ENSBTAG00000003381	TENT4A	-0.329848	0.0285183
ENSBTAG00000002743	OSGEP	-0.330518	0.000735276
ENSBTAG00000005029	TAL1	-0.330699	0.0147799
ENSBTAG00000002914	GALNT18	-0.331474	0.000881631
ENSBTAG00000016724	NPEPL1	-0.3316	0.0421909
ENSBTAG00000047874	PRPF38B	-0.332107	0.0005242
ENSBTAG00000016328	SFPQ	-0.332192	0.000477194
ENSBTAG00000006640	RB1	-0.334128	0.0155458
ENSBTAG00000015187	DDX41	-0.334487	0.00688007
ENSBTAG00000010365	SQOR	-0.334552	0.000318884
ENSBTAG00000012102	TCF25	-0.334976	4.15894e-07
ENSBTAG00000046248	ARPC1B	-0.335649	0.000973383
ENSBTAG00000010904	PAGR1	-0.335826	0.0469307
ENSBTAG00000044032	KDM2A	-0.335893	6.1235e-05
ENSBTAG00000002798	NABP2	-0.336324	0.0299098
ENSBTAG00000053854	ABHD14A	-0.336445	0.0466298
ENSBTAG00000017976	ABL1	-0.336555	0.0191342
ENSBTAG00000044812	0	-0.336615	0.0409437
ENSBTAG00000006272	NTHL1	-0.33672	0.0373852
ENSBTAG00000021893	USP21	-0.336804	0.0220914
ENSBTAG00000013436	HAUS5	-0.336993	0.0170415
ENSBTAG00000048719	0	-0.338047	0.0130352
ENSBTAG00000016109	DHRS12	-0.338346	0.0026118
ENSBTAG00000000505	KYAT3	-0.338545	0.0277613
ENSBTAG00000016513	ZNF331	-0.338782	0.0256788
ENSBTAG00000009298	XYLT2	-0.339011	0.00381038
ENSBTAG00000011311	CCDC12	-0.339146	0.00763663
ENSBTAG00000004551	RHOT2	-0.339259	0.0319568
ENSBTAG00000046223	ANAPC2	-0.341556	0.0392639
ENSBTAG00000005355	BAG2	-0.341638	0.0347103
ENSBTAG00000021202	ACOT7	-0.344366	0.0436433
ENSBTAG00000007266	DDX55	-0.344878	0.00123215
ENSBTAG00000054242	AKAP17A	-0.344967	0.00545078
ENSBTAG00000010662	LIMK2	-0.346978	0.0360541
ENSBTAG00000015859	WRAP73	-0.347026	0.0389813
ENSBTAG00000047816	0	-0.347069	0.018497
ENSBTAG00000002763	KMT2B	-0.347319	0.00342521
ENSBTAG00000010467	SUPT5H	-0.347435	0.000671629
ENSBTAG00000044048	LMBR1L	-0.347437	0.0149022
ENSBTAG00000006132	DENND3	-0.347733	0.00304363
ENSBTAG00000001415	THOC6	-0.347807	0.00278461
ENSBTAG00000007110	RCOR3	-0.348042	0.0122298
ENSBTAG00000003064	PAXBP1	-0.349136	0.0104424
ENSBTAG00000011595	IP6K1	-0.349173	0.0255924
ENSBTAG00000040575	KCTD5	-0.349462	0.00319113
ENSBTAG00000000753	PIAS4	-0.349798	0.00813277
ENSBTAG00000021192	NOP53	-0.350074	0.0435505
ENSBTAG00000031564	GNL3L	-0.350545	0.0444983
ENSBTAG00000009079	0	-0.350989	0.00530121
ENSBTAG00000047855	MECP2	-0.352147	0.0284956
ENSBTAG00000011198	PPP1CC	-0.354115	0.00379936
ENSBTAG00000009777	NUP35	-0.354161	0.038459
ENSBTAG00000007981	GRK5	-0.354173	0.00294275
ENSBTAG00000021016	GTF2F1	-0.355137	0.0186908
ENSBTAG00000014900	CNOT3	-0.355525	0.0483595
ENSBTAG00000019662	ATXN7L3	-0.355913	0.00317677
ENSBTAG00000014140	ATP1B3	-0.356111	0.0202638
ENSBTAG00000009275	MTRF1L	-0.356551	0.0115498
ENSBTAG00000000032	ABI3	-0.356839	0.0199035
ENSBTAG00000020969	DCAF6	-0.3572	0.0420845
ENSBTAG00000004813	SUSD1	-0.357976	0.00264018
ENSBTAG00000004603	PHC2	-0.358318	0.00226662
ENSBTAG00000010395	DOCK9	-0.359234	4.08465e-06
ENSBTAG00000054268	0	-0.359525	0.0355398
ENSBTAG00000008151	MAP3K3	-0.361145	0.0238581
ENSBTAG00000005634	LSM2	-0.361149	0.0191863
ENSBTAG00000017382	P3H1	-0.361244	0.0265459
ENSBTAG00000014349	RNF126	-0.361344	1.1861e-08
ENSBTAG00000003967	OTUB1	-0.361765	0.00176412
ENSBTAG00000046654	CERK	-0.362477	0.0146961
ENSBTAG00000017245	COPG2	-0.363167	0.0479622
ENSBTAG00000009990	EPS15L1	-0.363827	0.0160624
ENSBTAG00000003740	KDM6A	-0.364009	0.0302484
ENSBTAG00000051043	0	-0.364184	0.000303073
ENSBTAG00000010113	ZBTB24	-0.364456	0.002516
ENSBTAG00000021940	CCDC149	-0.366563	0.0242474
ENSBTAG00000025211	ING1	-0.367787	0.00148322
ENSBTAG00000032097	FBXO21	-0.368182	0.00152905
ENSBTAG00000003807	CNOT9	-0.368337	0.0218325
ENSBTAG00000012845	SDF2	-0.36891	0.000268332
ENSBTAG00000007620	INTS11	-0.369145	0.0202232
ENSBTAG00000019556	MIIP	-0.369535	0.0331121
ENSBTAG00000019889	DIS3	-0.369588	0.0467635
ENSBTAG00000007498	ZGPAT	-0.369888	0.0214215
ENSBTAG00000004795	RIPPLY2	-0.370114	0.0111935
ENSBTAG00000051595	bta-mir-6119	-0.371548	0.00334886
ENSBTAG00000026772	ZNF142	-0.371752	0.00204348
ENSBTAG00000001602	IL4R	-0.372015	0.0373508
ENSBTAG00000018999	MGRN1	-0.372182	0.00532608
ENSBTAG00000052323	MAZ	-0.372608	0.000635593
ENSBTAG00000012928	PPP4C	-0.373613	1.52864e-05
ENSBTAG00000031001	MEGF8	-0.373967	0.0185032
ENSBTAG00000013946	PRPF3	-0.375134	0.0102616
ENSBTAG00000029921	MIR197	-0.375472	0.0389643
ENSBTAG00000014187	PPM1N	-0.376595	0.00313092
ENSBTAG00000001634	PHF1	-0.377406	0.000238101
ENSBTAG00000006056	HEXIM1	-0.377813	4.51361e-05
ENSBTAG00000022575	TPRA1	-0.378899	0.00274055
ENSBTAG00000012355	RNF220	-0.37894	4.94242e-05
ENSBTAG00000003928	ATG16L1	-0.379667	0.00782396
ENSBTAG00000004916	ARFGAP1	-0.380429	0.00353924
ENSBTAG00000019458	ASB3	-0.380661	1.1605e-05
ENSBTAG00000039581	HOXD4	-0.382235	0.0240532
ENSBTAG00000016904	MARCHF9	-0.383381	0.0265196
ENSBTAG00000017459	DUSP18	-0.384915	0.0245298
ENSBTAG00000008433	PGAP2	-0.385422	5.79849e-06
ENSBTAG00000051083	WNT4	-0.38551	0.00940932
ENSBTAG00000019462	COQ8B	-0.386145	0.0027859
ENSBTAG00000002484	CIAO3	-0.386152	0.00104272
ENSBTAG00000000539	LRRC28	-0.387075	0.0233376
ENSBTAG00000000222	ARID4B	-0.388403	0.0100301
ENSBTAG00000031981	LRRC57	-0.389606	0.00267608
ENSBTAG00000003047	FAM170A	-0.389631	0.0386043
ENSBTAG00000001762	RFXANK	-0.390237	0.038883
ENSBTAG00000015042	WDR55	-0.391708	0.0349884
ENSBTAG00000014727	RFC4	-0.392564	0.0487627
ENSBTAG00000018421	WWP2	-0.392924	0.0218648
ENSBTAG00000015976	PHF12	-0.393613	0.0195989
ENSBTAG00000007114	POC5	-0.395433	0.0436794
ENSBTAG00000004420	BAHD1	-0.397006	4.33192e-05
ENSBTAG00000053410	0	-0.398407	0.0158137
ENSBTAG00000001528	CDK13	-0.398639	0.0109218
ENSBTAG00000027916	MALT1	-0.398908	0.0171811
ENSBTAG00000020356	GON4L	-0.399811	0.0358822
ENSBTAG00000054148	0	-0.399841	6.21822e-05
ENSBTAG00000026716	IBTK	-0.40065	0.0183569
ENSBTAG00000014458	MROH1	-0.40087	0.00330606
ENSBTAG00000015379	UBOX5	-0.400997	0.000761137
ENSBTAG00000021962	BCLAF3	-0.401014	0.00893192
ENSBTAG00000018315	PELP1	-0.402639	0.0370081
ENSBTAG00000004190	ARHGAP29	-0.402767	0.0150483
ENSBTAG00000003126	PEX16	-0.403917	0.00523562
ENSBTAG00000015738	GIGYF1	-0.404111	0.0153029
ENSBTAG00000012464	AFAP1	-0.405584	0.0265627
ENSBTAG00000053372	TOP3B	-0.406797	0.00492966
ENSBTAG00000048741	0	-0.40724	0.0142542
ENSBTAG00000014376	ANKRD13A	-0.408237	0.000527032
ENSBTAG00000018067	S100PBP	-0.408913	0.00131691
ENSBTAG00000010206	UAP1	-0.408939	0.0239524
ENSBTAG00000005842	ABCC10	-0.409087	0.0347097
ENSBTAG00000012723	HAUS4	-0.40969	0.0226611
ENSBTAG00000016526	PIH1D1	-0.409994	0.00912567
ENSBTAG00000006112	SPRTN	-0.412061	0.000524807
ENSBTAG00000018498	PQBP1	-0.412263	0.02364
ENSBTAG00000011683	NUMB	-0.412765	0.0107077
ENSBTAG00000008794	ATF6B	-0.413433	0.000973383
ENSBTAG00000008761	TRAFD1	-0.413648	0.0137605
ENSBTAG00000004428	H2AZ1	-0.413841	0.0127939
ENSBTAG00000004524	SPPL2B	-0.414206	4.38001e-06
ENSBTAG00000052204	0	-0.414964	6.05001e-05
ENSBTAG00000025425	RAB24	-0.41512	3.80088e-05
ENSBTAG00000039090	MAGEH1	-0.415246	0.00752555
ENSBTAG00000015820	UXT	-0.415842	0.00177745
ENSBTAG00000054053	0	-0.416058	0.0083481
ENSBTAG00000025099	RNF145	-0.416402	0.0292483
ENSBTAG00000008498	ALYREF	-0.417748	0.00108232
ENSBTAG00000001498	CYTH2	-0.418776	0.00156845
ENSBTAG00000002078	KDM4A	-0.419652	0.00909201
ENSBTAG00000021978	PARVB	-0.420334	0.0107293
ENSBTAG00000014891	SRSF7	-0.420592	0.00239529
ENSBTAG00000005547	VCPKMT	-0.42263	0.0342724
ENSBTAG00000031789	FBRS	-0.423062	0.0483327
ENSBTAG00000021337	SBF1	-0.423203	0.00476231
ENSBTAG00000018660	PPP6R2	-0.423237	0.00967077
ENSBTAG00000014122	FOXRED1	-0.423457	0.0100436
ENSBTAG00000012384	TFEB	-0.423629	0.000118424
ENSBTAG00000001295	DEPDC5	-0.423876	0.00552561
ENSBTAG00000013413	CCDC51	-0.424401	0.00339404
ENSBTAG00000018884	RING1	-0.424587	0.0191342
ENSBTAG00000010230	CAPN1	-0.42569	0.0125553
ENSBTAG00000006532	CDK5RAP2	-0.426585	0.0405532
ENSBTAG00000002564	DLG4	-0.426808	0.000274051
ENSBTAG00000020090	EPHX3	-0.42749	0.00344977
ENSBTAG00000047582	CSNK1E	-0.429342	0.00524495
ENSBTAG00000001134	SRRT	-0.430082	1.28416e-05
ENSBTAG00000012622	TRA2A	-0.433423	3.68963e-10
ENSBTAG00000012781	TP53BP2	-0.434248	9.27317e-08
ENSBTAG00000018622	PCBP4	-0.434395	0.0466041
ENSBTAG00000016618	DSTYK	-0.434672	0.0391413
ENSBTAG00000005427	NRDE2	-0.434759	0.0185687
ENSBTAG00000014687	TP53I13	-0.435487	0.0421041
ENSBTAG00000014087	KMT5C	-0.435508	0.0251551
ENSBTAG00000046548	ST6GALNAC4	-0.437379	0.0271619
ENSBTAG00000007089	0	-0.438163	0.000211268
ENSBTAG00000014118	GNPTG	-0.438333	0.00148327
ENSBTAG00000007825	MARK2	-0.438383	0.00929697
ENSBTAG00000007321	SREK1	-0.439448	0.0138102
ENSBTAG00000019167	INPPL1	-0.441305	0.00362798
ENSBTAG00000020748	FAM76B	-0.441992	9.40855e-05
ENSBTAG00000001519	METTL25B	-0.442965	0.00844288
ENSBTAG00000009966	XRCC3	-0.443056	0.0405657
ENSBTAG00000006116	SUGP1	-0.443778	0.0348809
ENSBTAG00000005312	MED26	-0.444262	0.0439528
ENSBTAG00000010126	PCIF1	-0.444623	0.009228
ENSBTAG00000001904	ZNF276	-0.444687	5.04958e-06
ENSBTAG00000019714	DAZAP1	-0.44534	3.78649e-08
ENSBTAG00000006443	PRDM11	-0.446192	0.0031659
ENSBTAG00000003942	PIP4K2C	-0.447109	1.33548e-05
ENSBTAG00000040392	0	-0.447377	0.0438587
ENSBTAG00000037413	TMEM164	-0.44794	0.0173369
ENSBTAG00000000477	TLR5	-0.448303	0.01429
ENSBTAG00000004592	SNAPC3	-0.449278	0.00966736
ENSBTAG00000048041	ACTR1B	-0.450054	0.0258312
ENSBTAG00000014650	NFATC2IP	-0.450156	3.39396e-06
ENSBTAG00000003215	KIF3B	-0.45098	0.000428322
ENSBTAG00000020314	COG2	-0.451114	0.0077733
ENSBTAG00000006017	NFKB2	-0.451722	6.72651e-07
ENSBTAG00000017146	GRIK4	-0.452544	0.0125757
ENSBTAG00000010949	PROSER1	-0.453057	0.00631063
ENSBTAG00000051813	0	-0.45394	3.68963e-10
ENSBTAG00000040361	LFNG	-0.454892	0.00176412
ENSBTAG00000000207	PUDP	-0.455041	2.60572e-06
ENSBTAG00000017873	USF1	-0.455236	0.00601809
ENSBTAG00000020366	TBL3	-0.455771	0.0472801
ENSBTAG00000016972	RAB11FIP4	-0.455773	0.00569101
ENSBTAG00000003759	PCNX3	-0.456745	2.00463e-05
ENSBTAG00000047061	NDOR1	-0.457515	0.0148362
ENSBTAG00000017755	EWSR1	-0.458044	3.73675e-05
ENSBTAG00000026819	HDAC7	-0.458383	1.64967e-08
ENSBTAG00000001171	OGFOD1	-0.459544	0.0201574
ENSBTAG00000015124	ARGLU1	-0.459631	0.0439528
ENSBTAG00000011571	ACIN1	-0.460015	0.00177435
ENSBTAG00000007623	CPTP	-0.461409	0.00115019
ENSBTAG00000011185	TTC23	-0.461748	0.0185711
ENSBTAG00000009903	PTCH1	-0.462054	0.0117333
ENSBTAG00000000113	ARHGEF2	-0.462337	0.00347471
ENSBTAG00000007878	ARHGAP22	-0.462589	0.0380211
[truncated: 1,221 more rows]

## Sheet: VAT x SAT
GeneID	GeneSymbol	Log2 FC VAT/SAT	Robust FDR PValue
ENSBTAG00000046256	TMEM132C	9.32165	8.92105e-24
ENSBTAG00000048678	0	8.9492	1.23882e-39
ENSBTAG00000037899	DLK1	8.31772	9.33083e-05
ENSBTAG00000047268	WT1	8.04412	4.15932e-110
ENSBTAG00000049549	0	7.5215	0.000157946
ENSBTAG00000010032	NTM	6.16663	7.48098e-16
ENSBTAG00000002940	WNT16	6.06772	0.00949108
ENSBTAG00000051536	0	5.75438	1.5224e-10
ENSBTAG00000009769	0	5.74956	3.1178e-12
ENSBTAG00000054274	0	5.26682	0.00597439
ENSBTAG00000002097	TMC5	5.1481	1.33478e-05
ENSBTAG00000040321	SDR16C6	4.92963	2.6852e-05
ENSBTAG00000021827	TCF21	4.91879	3.81995e-07
ENSBTAG00000008017	UNC79	4.75039	3.43416e-08
ENSBTAG00000004562	CD207	4.63608	7.56237e-11
ENSBTAG00000048334	0	4.46608	0.00159897
ENSBTAG00000004574	UGT8	4.42047	0.00596142
ENSBTAG00000054818	KIR3DL2	4.36693	1.28446e-05
ENSBTAG00000000755	ZFR2	4.26133	8.19329e-05
ENSBTAG00000050688	0	4.26015	0.00931757
ENSBTAG00000052522	0	4.23767	0.0159936
ENSBTAG00000013799	0	4.1511	1.39407e-05
ENSBTAG00000047616	ZNF114	4.00112	2.13362e-09
ENSBTAG00000003137	PLPPR1	3.99488	0.00550876
ENSBTAG00000017981	ADRB3	3.94395	6.33313e-14
ENSBTAG00000034776	DDAH1	3.91766	1.6876e-17
ENSBTAG00000051401	0	3.91513	0.000160183
ENSBTAG00000047411	0	3.86136	0.000120938
ENSBTAG00000048775	TRBV15	3.72109	0.00463742
ENSBTAG00000001082	SH2D5	3.63734	0.0391921
ENSBTAG00000051418	0	3.5882	0.0164265
ENSBTAG00000016446	GOT1L1	3.52976	1.23481e-07
ENSBTAG00000052785	0	3.47378	0.00093365
ENSBTAG00000019440	PROZ	3.44093	2.24118e-05
ENSBTAG00000049168	0	3.41772	0.0214291
ENSBTAG00000023920	GPR158	3.39414	0.0101063
ENSBTAG00000052544	TMEM72	3.29304	0.00169326
ENSBTAG00000017338	FAM205C	3.29132	0.000404007
ENSBTAG00000047944	GATA5	3.22394	0.000127225
ENSBTAG00000009704	CECR2	3.21578	0.00399511
ENSBTAG00000048088	0	3.15398	0.000239973
ENSBTAG00000053542	MMP12	3.09447	0.00187767
ENSBTAG00000051637	0	3.06969	0.0330076
ENSBTAG00000014832	TMEFF2	2.90301	0.0255351
ENSBTAG00000020243	SVEP1	2.84417	0.000854266
ENSBTAG00000020141	FREM1	2.82896	0.0279872
ENSBTAG00000045951	0	2.81538	0.0175265
ENSBTAG00000003212	NNAT	2.73579	2.51725e-12
ENSBTAG00000017592	GPAT3	2.72403	1.96692e-10
ENSBTAG00000046268	0	2.71303	0.0310818
ENSBTAG00000033056	PLD5	2.63403	1.61604e-05
ENSBTAG00000018808	SLC25A35	2.59939	1.27265e-07
ENSBTAG00000037856	0	2.55062	0.00513704
ENSBTAG00000046769	0	2.54564	7.75264e-07
ENSBTAG00000043602	7SK	2.54216	0.00165342
ENSBTAG00000002138	PADI1	2.52845	0.0133838
ENSBTAG00000008554	NINJ2	2.44046	5.02439e-06
ENSBTAG00000002858	ACBD7	2.43852	0.0211753
ENSBTAG00000048659	0	2.43206	0.0368576
ENSBTAG00000001903	C11H2orf50	2.43038	0.00169673
ENSBTAG00000014470	ALDH1L1	2.36281	0.00302416
ENSBTAG00000006385	ADGRB1	2.34898	0.0135738
ENSBTAG00000054302	TCF23	2.33032	4.1997e-16
ENSBTAG00000044063	B4GALT6	2.31202	0.00192563
ENSBTAG00000019337	ACVR1C	2.30368	0.00274603
ENSBTAG00000001639	TRPM1	2.28926	0.00361966
ENSBTAG00000031261	REPS2	2.28333	0.0403341
ENSBTAG00000005108	SLIT2	2.26145	0.00294488
ENSBTAG00000055241	0	2.2412	0.000895041
ENSBTAG00000000535	PCNX2	2.24014	0.00085427
ENSBTAG00000019524	ITGAD	2.1789	0.00766615
ENSBTAG00000017071	0	2.16761	5.16676e-12
ENSBTAG00000039513	0	2.16219	0.0015639
ENSBTAG00000055120	OPHN1	2.12901	0.000335908
ENSBTAG00000026710	C2H2orf72	2.12734	0.0253888
ENSBTAG00000003515	SNCG	2.1247	0.000729763
ENSBTAG00000052514	0	2.09865	0.027938
ENSBTAG00000011932	PRG4	2.09726	4.36136e-18
ENSBTAG00000049722	TSACC	2.09501	0.000901851
ENSBTAG00000000437	FFAR4	2.08194	0.0283678
ENSBTAG00000040496	KCNB2	2.05314	6.45056e-06
ENSBTAG00000001936	PCK1	2.03287	0.00443632
ENSBTAG00000005498	SQLE	2.02196	1.0415e-15
ENSBTAG00000048654	0	2.00772	0.0234899
ENSBTAG00000014911	LEP	1.9808	0.0194957
ENSBTAG00000016072	SHC2	1.96021	8.22543e-06
ENSBTAG00000019694	ADAM23	1.95873	0.00164821
ENSBTAG00000008099	CCR5	1.92475	3.30189e-06
ENSBTAG00000013802	DAB1	1.92311	0.00393905
ENSBTAG00000000329	MEGF10	1.90642	0.000555015
ENSBTAG00000018519	GAS2L2	1.89759	0.00323796
ENSBTAG00000000977	CADM1	1.89622	0.00799309
ENSBTAG00000013791	0	1.88066	1.27439e-05
ENSBTAG00000046199	NRXN1	1.87558	0.00640218
ENSBTAG00000003404	PFN4	1.87515	0.0130884
ENSBTAG00000004388	SLITRK6	1.86119	0.00463742
ENSBTAG00000003438	ZBTB43	1.85716	0.04735
ENSBTAG00000019002	SLC2A12	1.85113	0.00120162
ENSBTAG00000004750	VSTM2L	1.83947	1.55212e-14
ENSBTAG00000013586	CCR2	1.83013	0.00252919
ENSBTAG00000005337	RAB3B	1.81212	0.00187727
ENSBTAG00000019033	CD84	1.80443	0.00480764
ENSBTAG00000018819	TENM1	1.80065	0.0162943
ENSBTAG00000010458	0	1.78979	0.00457061
ENSBTAG00000033109	0	1.7838	0.0222497
ENSBTAG00000027676	IL18BP	1.7765	0.0320551
ENSBTAG00000001874	DOCK3	1.77425	0.0334318
ENSBTAG00000014958	PRKAR2B	1.76287	0.000911912
ENSBTAG00000040398	CRACD	1.75591	0.000363075
ENSBTAG00000046666	TTC9B	1.75518	0.000133259
ENSBTAG00000039406	0	1.74832	0.00823759
ENSBTAG00000001235	CD200R1L	1.73891	0.040592
ENSBTAG00000004869	CXADR	1.71805	0.00113234
ENSBTAG00000009868	VGF	1.7136	0.000281801
ENSBTAG00000016982	MCOLN3	1.70797	0.0497819
ENSBTAG00000018563	SFRP2	1.70414	0.00465489
ENSBTAG00000008479	CXCL13	1.68894	0.0302985
ENSBTAG00000027625	SFRP1	1.68235	0.0184364
ENSBTAG00000011666	THRSP	1.67821	0.0392394
ENSBTAG00000010564	ELOVL6	1.67447	0.00372829
ENSBTAG00000004237	BTC	1.66858	1.26996e-06
ENSBTAG00000011766	C7	1.66785	0.00242345
ENSBTAG00000010175	COL8A2	1.66617	0.00133986
ENSBTAG00000000008	KCNJ1	1.6644	0.000127225
ENSBTAG00000002092	PI16	1.65267	0.00582402
ENSBTAG00000025283	0	1.64937	0.00364545
ENSBTAG00000049547	0	1.64528	0.00597578
ENSBTAG00000039366	0	1.6302	0.00119486
ENSBTAG00000017761	SMC1A	1.6281	1.87653e-06
ENSBTAG00000026501	0	1.6262	0.0029855
ENSBTAG00000004826	ACP5	1.62169	7.49249e-05
ENSBTAG00000011971	NRP2	1.61348	6.6564e-05
ENSBTAG00000038490	CLEC4A	1.61182	0.0434146
ENSBTAG00000027684	FOLR2	1.61071	0.00235049
ENSBTAG00000016819	FABP3	1.60444	0.0305559
ENSBTAG00000023177	CFH	1.60291	0.00202262
ENSBTAG00000012314	LDLR	1.60021	7.75264e-07
ENSBTAG00000038461	0	1.59166	0.00767794
ENSBTAG00000012855	LPL	1.57889	0.000430312
ENSBTAG00000026080	0	1.57685	0.000794379
ENSBTAG00000011882	SLC24A3	1.57174	0.00256953
ENSBTAG00000022294	FADS1	1.55972	6.75895e-09
ENSBTAG00000009476	VEGFD	1.55742	0.00041171
ENSBTAG00000002349	STX1B	1.54596	0.000460909
ENSBTAG00000004950	BRB	1.53802	5.6248e-06
ENSBTAG00000014969	CILP2	1.53277	0.0143101
ENSBTAG00000046004	0	1.53079	0.0175739
ENSBTAG00000020144	GPR34	1.51862	0.00280918
ENSBTAG00000015505	FADS2	1.51438	0.0121683
ENSBTAG00000016979	PCYT1A	1.5119	0.0324189
ENSBTAG00000012809	PHF24	1.50683	0.000161627
ENSBTAG00000014713	RARRES1	1.49849	0.00096824
ENSBTAG00000017659	BFSP2	1.49475	0.0226037
ENSBTAG00000013779	HSPA12A	1.49383	0.0105113
ENSBTAG00000053365	CD300E	1.48974	0.00544786
ENSBTAG00000016801	RXRG	1.48926	2.1562e-06
ENSBTAG00000013439	ARHGEF26	1.48581	8.79454e-05
ENSBTAG00000048506	0	1.467	0.0442028
ENSBTAG00000002885	MSR1	1.46401	0.00961519
ENSBTAG00000019297	GFRA1	1.4617	0.0342735
ENSBTAG00000001992	CYP51A1	1.45729	9.12802e-11
ENSBTAG00000010345	XPNPEP2	1.45651	0.0103182
ENSBTAG00000008592	0	1.44931	0.00280918
ENSBTAG00000016444	RETREG1	1.44865	0.00107647
ENSBTAG00000005419	AOC1	1.4477	0.020347
ENSBTAG00000007550	OLFM2	1.44136	1.34736e-05
ENSBTAG00000017069	GASK1B	1.43688	0.0229656
ENSBTAG00000008124	GK	1.43357	0.0251584
ENSBTAG00000008945	SDSL	1.43186	0.00358517
ENSBTAG00000020661	ABCA1	1.42698	0.0310585
ENSBTAG00000014199	TBX21	1.4229	0.0175739
ENSBTAG00000047238	ITGAM	1.42287	0.0430874
ENSBTAG00000014448	VKORC1L1	1.42145	0.00017211
ENSBTAG00000001242	ADRB1	1.41922	8.14031e-07
ENSBTAG00000004688	DHCR24	1.41813	0.000114649
ENSBTAG00000039196	0	1.41455	0.0143101
ENSBTAG00000038422	0	1.408	0.0287711
ENSBTAG00000016345	IL2RB	1.40782	0.0161911
ENSBTAG00000032277	KYNU	1.40376	0.0179728
ENSBTAG00000020590	FZD2	1.39842	0.0144428
ENSBTAG00000020535	PYCARD	1.39149	0.0211753
ENSBTAG00000021358	BLNK	1.38548	0.0344766
ENSBTAG00000044208	DUSP4	1.38497	0.0368662
ENSBTAG00000008063	PPARA	1.37892	9.51461e-07
ENSBTAG00000007166	CAMKK1	1.37721	0.00177594
ENSBTAG00000006990	MYRF	1.37679	0.00593106
ENSBTAG00000001745	LUM	1.37118	0.000206094
ENSBTAG00000001085	FAM20A	1.37092	0.00593168
ENSBTAG00000054400	NKAIN3	1.36246	4.98307e-05
ENSBTAG00000031575	VAV3	1.34506	0.00276603
ENSBTAG00000013569	CD38	1.33776	0.0367651
ENSBTAG00000039946	0	1.33546	0.0056567
ENSBTAG00000039080	SLC22A3	1.33448	0.0160881
ENSBTAG00000015769	VSIG4	1.33262	0.0220766
ENSBTAG00000025161	AGPAT2	1.33031	0.00633556
ENSBTAG00000053833	0	1.32974	0.0271433
ENSBTAG00000020233	CCDC186	1.32739	0.0376898
ENSBTAG00000007668	AGPAT4	1.32704	0.0110979
ENSBTAG00000011195	0	1.32676	0.00582853
ENSBTAG00000011106	PACRG	1.32394	0.0269392
ENSBTAG00000022007	SAMHD1	1.3238	0.0179011
ENSBTAG00000052744	C18H16orf74	1.3208	0.0090588
ENSBTAG00000025782	TNFSF8	1.31648	0.0363865
ENSBTAG00000019533	ADTRP	1.31242	4.01438e-07
ENSBTAG00000008160	MBOAT2	1.30646	0.0216564
ENSBTAG00000021594	TDRKH	1.30589	0.0211339
ENSBTAG00000004079	ZNF106	1.30475	0.00269765
ENSBTAG00000002580	MYH14	1.30352	1.61604e-05
ENSBTAG00000048562	0	1.30165	0.0485952
ENSBTAG00000008121	RSPO3	1.29643	0.0116177
ENSBTAG00000019953	CYBB	1.29502	0.0194091
ENSBTAG00000014205	PRKAR2A	1.28551	0.0339074
ENSBTAG00000008227	LIPT2	1.27598	0.0233513
ENSBTAG00000020839	MEGF6	1.27593	0.0239666
ENSBTAG00000043957	TDRP	1.27474	0.00138809
ENSBTAG00000051832	0	1.27223	0.000456826
ENSBTAG00000015824	RNF141	1.26764	0.00216641
ENSBTAG00000002834	CCDC69	1.26568	0.011334
ENSBTAG00000006397	0	1.26136	0.0464425
ENSBTAG00000027464	FGFRL1	1.26134	0.00235485
ENSBTAG00000018948	HIF3A	1.25451	0.032212
ENSBTAG00000004720	SULF1	1.25122	0.00235049
ENSBTAG00000012442	CTSB	1.25028	0.00550363
ENSBTAG00000024291	FAM71F2	1.24931	0.011334
ENSBTAG00000038048	MRC1	1.24781	0.00215637
ENSBTAG00000017733	CA2	1.24714	5.80751e-05
ENSBTAG00000015094	VNN1	1.24423	0.000714986
ENSBTAG00000048722	0	1.24286	0.00192161
ENSBTAG00000009290	FAM161A	1.24	2.3967e-11
ENSBTAG00000031778	H2BC5	1.23466	2.02247e-13
ENSBTAG00000002471	CHL1	1.23387	0.0216224
ENSBTAG00000019669	CD163	1.23382	0.00290992
ENSBTAG00000020773	CTSW	1.23278	0.0308311
ENSBTAG00000014228	TFEC	1.22717	0.0402885
ENSBTAG00000003880	EMILIN2	1.22521	9.3047e-06
ENSBTAG00000007909	NOTCH2	1.21886	8.39248e-05
ENSBTAG00000019625	EHHADH	1.21825	0.0241155
ENSBTAG00000008783	HTR7	1.21179	0.00766719
ENSBTAG00000019993	APLN	1.21025	0.0341339
ENSBTAG00000005477	LAPTM5	1.2058	0.0282228
ENSBTAG00000013496	CPM	1.20423	0.0454809
ENSBTAG00000007534	GGH	1.20012	0.0138424
ENSBTAG00000009733	FBP1	1.19656	0.000901851
ENSBTAG00000018041	ACADSB	1.19371	0.00218862
ENSBTAG00000014313	PYROXD2	1.19285	0.00160021
ENSBTAG00000000842	UBASH3B	1.18709	0.0402614
ENSBTAG00000011779	MAL2	1.18709	0.00391872
ENSBTAG00000031018	0	1.17859	0.000344982
ENSBTAG00000020394	TNFAIP8L2	1.17592	0.0168543
ENSBTAG00000010542	SPIRE1	1.17533	0.000282606
ENSBTAG00000015235	HMCN1	1.17388	0.0310524
ENSBTAG00000008448	MEIS1	1.16617	4.75713e-07
ENSBTAG00000001829	SLC17A9	1.16281	0.0263976
ENSBTAG00000015387	RAB40B	1.15734	0.0267416
ENSBTAG00000001592	INSIG1	1.15588	4.7894e-05
ENSBTAG00000039738	TMIGD3	1.15556	0.00102074
ENSBTAG00000014517	KLB	1.15164	0.003126
ENSBTAG00000031464	0	1.14965	0.0284025
ENSBTAG00000002596	VSTM1	1.14882	0.0410545
ENSBTAG00000020105	0	1.14491	0.0138506
ENSBTAG00000032456	H2AC21	1.14213	0.0209249
ENSBTAG00000049215	SHISA3	1.14077	0.0214888
ENSBTAG00000047621	0	1.13992	0.0128439
ENSBTAG00000021444	TWIST2	1.13533	7.99354e-07
ENSBTAG00000011193	C1QC	1.13519	0.00717537
ENSBTAG00000054592	SCN2B	1.13452	0.0229165
ENSBTAG00000017063	EPB41L4B	1.13137	0.0402629
ENSBTAG00000053410	0	1.12957	0.0270351
ENSBTAG00000032150	0	1.12938	0.00536087
ENSBTAG00000011196	C1QB	1.12727	0.00276603
ENSBTAG00000004344	ACSL1	1.12515	0.0010138
ENSBTAG00000013185	TIMD4	1.12341	0.00107791
ENSBTAG00000025496	SORD	1.12256	7.07905e-06
ENSBTAG00000005105	PAFAH2	1.1181	0.0378419
ENSBTAG00000019343	MDFI	1.11766	0.00104119
ENSBTAG00000020707	ADGRG6	1.11239	0.0203598
ENSBTAG00000048225	0	1.11111	0.0217358
ENSBTAG00000010550	EIF5A2	1.11038	0.010041
ENSBTAG00000053546	PCDHAC2	1.10822	0.00134933
ENSBTAG00000003196	PAPSS2	1.10739	0.00196657
ENSBTAG00000004034	SESN3	1.10517	0.0252812
ENSBTAG00000021215	VWA5A	1.10508	5.16676e-12
ENSBTAG00000010659	CUX1	1.10438	1.50757e-12
ENSBTAG00000011895	PANK3	1.10343	0.00227788
ENSBTAG00000047225	BCL2L14	1.10147	5.86321e-05
ENSBTAG00000007578	SHTN1	1.10125	0.0115386
ENSBTAG00000001335	GHR	1.09589	0.00331796
ENSBTAG00000015483	CCR8	1.09322	0.0096104
ENSBTAG00000013999	FAM20B	1.09204	0.0265784
ENSBTAG00000017135	CTSS	1.09132	0.0146833
ENSBTAG00000039727	DCLK3	1.09114	0.0137514
ENSBTAG00000026236	AZGP1	1.0867	0.00663284
ENSBTAG00000002827	ACAT2	1.08472	3.80178e-06
ENSBTAG00000007127	0	1.08309	0.00493069
ENSBTAG00000048838	0	1.08194	1.607e-07
ENSBTAG00000034871	0	1.08	0.00959575
ENSBTAG00000010155	0	1.07756	0.0214888
ENSBTAG00000048734	0	1.07756	0.0357397
ENSBTAG00000003877	ZCCHC24	1.07638	0.0102404
ENSBTAG00000017691	KIAA0040	1.07345	0.00608572
ENSBTAG00000010339	ABHD11	1.07043	4.39126e-05
ENSBTAG00000006676	FIBIN	1.06858	0.0248035
ENSBTAG00000020319	ALOX5	1.06812	0.00265344
ENSBTAG00000027654	EIF4EBP1	1.06569	1.96694e-08
ENSBTAG00000006667	EPB41	1.06462	0.00525288
ENSBTAG00000003043	GNG2	1.06444	6.48576e-05
ENSBTAG00000054467	0	1.06266	0.0114784
ENSBTAG00000044192	MAF	1.06165	0.00149754
ENSBTAG00000016997	0	1.05888	0.00954214
ENSBTAG00000012771	CSF1R	1.05799	0.00187727
ENSBTAG00000003494	DNAAF9	1.05735	0.0131019
ENSBTAG00000015361	CNTFR	1.05691	0.000231851
ENSBTAG00000047416	HEPH	1.0558	0.00358517
ENSBTAG00000039886	0	1.05564	0.00469428
ENSBTAG00000019251	EPB41L3	1.05558	1.89911e-05
ENSBTAG00000045717	ADO	1.05475	0.0121683
ENSBTAG00000003629	ASPA	1.05383	0.0002976
ENSBTAG00000002923	CX3CR1	1.05175	0.0163455
ENSBTAG00000038430	0	1.0504	0.00323623
ENSBTAG00000013923	QPCT	1.05022	0.0259165
ENSBTAG00000019137	SCN7A	1.05001	0.0388887
ENSBTAG00000007577	UBXN7	1.04772	0.000176686
ENSBTAG00000020172	DENND2D	1.04581	0.000901851
ENSBTAG00000050436	SPAAR	1.04393	0.00235869
ENSBTAG00000021259	C2CD2	1.03956	0.00670498
ENSBTAG00000014246	CENPH	1.03772	0.0143973
ENSBTAG00000008849	SORT1	1.03264	0.045711
ENSBTAG00000038662	GJB6	1.03143	0.041424
ENSBTAG00000020214	LRRC8B	1.02863	0.000614962
ENSBTAG00000009983	KIF23	1.02846	0.00227399
ENSBTAG00000015043	MFNG	1.02793	2.24118e-05
ENSBTAG00000000830	GPR137B	1.02582	0.0162071
ENSBTAG00000007837	SELENOI	1.02529	0.0102587
ENSBTAG00000008014	PPP5C	1.02529	0.0183984
ENSBTAG00000021231	KCTD2	1.0252	0.000252563
ENSBTAG00000007374	LHFPL2	1.02406	0.01816
ENSBTAG00000013960	PSAT1	1.02088	0.000370505
ENSBTAG00000012409	POSTN	1.02026	0.00463742
ENSBTAG00000010328	KCNK17	1.01996	0.000223015
ENSBTAG00000018294	DNASE1L3	1.01741	0.032541
ENSBTAG00000010971	LIMS1	1.01652	0.000620858
ENSBTAG00000000962	STAP1	1.01611	0.0312619
ENSBTAG00000005218	PDE3B	1.01449	0.0102292
ENSBTAG00000013343	FTL	1.01181	0.0389863
ENSBTAG00000025853	HOMER1	1.01146	0.0204379
ENSBTAG00000019872	PIK3AP1	1.01062	0.0277154
ENSBTAG00000006158	DZIP3	1.00887	0.00323254
ENSBTAG00000021029	PRR5L	1.00248	0.0377995
ENSBTAG00000054628	PMEPA1	0.998599	0.0099126
ENSBTAG00000021607	NDUFAF2	0.996556	7.4341e-05
ENSBTAG00000011245	PLXNC1	0.994594	0.0139878
ENSBTAG00000021301	ACSF2	0.991742	6.65696e-07
ENSBTAG00000006499	PIP4K2B	0.989612	1.34736e-05
ENSBTAG00000006675	PCSK6	0.987308	0.0449345
ENSBTAG00000040078	FLVCR2	0.985908	5.06127e-05
ENSBTAG00000016649	CCND2	0.985081	0.020094
ENSBTAG00000013469	SRCIN1	0.985019	0.00876813
ENSBTAG00000032253	RAD54L2	0.982705	0.0038961
ENSBTAG00000002049	HADH	0.982616	4.50349e-05
ENSBTAG00000050526	0	0.982471	0.0467858
ENSBTAG00000010514	ASB7	0.974007	5.33546e-08
ENSBTAG00000007806	MTPN	0.973109	0.0473646
ENSBTAG00000008792	RNASE6	0.970664	0.00778468
ENSBTAG00000015843	SLC6A3	0.969485	0.0444315
ENSBTAG00000007467	MIB1	0.968866	4.97625e-08
ENSBTAG00000004824	REEP1	0.96612	0.0267371
ENSBTAG00000053767	0	0.961084	0.0402091
ENSBTAG00000009169	XPR1	0.959925	0.0433641
ENSBTAG00000050527	0	0.959234	0.0470577
ENSBTAG00000039657	H2AC6	0.948737	0.00601509
ENSBTAG00000020679	CNTN1	0.946275	0.03318
ENSBTAG00000000555	ACO1	0.944607	5.50433e-07
ENSBTAG00000011589	CDC14B	0.944385	0.0326271
ENSBTAG00000009137	NKG7	0.944373	0.0378419
ENSBTAG00000013281	SPATA21	0.942968	0.028592
ENSBTAG00000052007	LRMDA	0.941893	8.06565e-05
ENSBTAG00000008223	NLRC4	0.941603	0.0402885
ENSBTAG00000012088	FBLN1	0.941306	0.00167304
ENSBTAG00000011987	ERG28	0.939786	0.000298215
ENSBTAG00000019107	GAS7	0.938456	0.000243409
ENSBTAG00000005691	FGF2	0.938347	0.00102074
ENSBTAG00000000308	ITCH	0.938224	0.00921461
ENSBTAG00000012251	MTR	0.936901	0.0170623
ENSBTAG00000023938	CENPA	0.935518	0.0436773
ENSBTAG00000003788	RCC1	0.933202	0.00028031
ENSBTAG00000034827	PDGFD	0.931678	0.0423712
ENSBTAG00000046357	SLC29A3	0.93068	0.000319026
ENSBTAG00000012966	SCRN3	0.928852	0.0331612
ENSBTAG00000019603	LDHB	0.928156	0.000102037
ENSBTAG00000007153	C1QA	0.92525	0.0360677
ENSBTAG00000051560	0	0.924008	0.0457847
ENSBTAG00000010815	CAMKK2	0.921841	0.0260637
ENSBTAG00000018186	PDXK	0.920603	0.00276294
ENSBTAG00000038116	0	0.919233	6.67734e-06
ENSBTAG00000013118	CD86	0.918517	0.0276225
ENSBTAG00000014880	0	0.918002	0.0116369
ENSBTAG00000003068	MSMO1	0.917637	1.55663e-07
ENSBTAG00000018784	CTSZ	0.916332	0.00781196
ENSBTAG00000015716	ERO1A	0.915835	0.000100121
ENSBTAG00000055198	0	0.915633	0.0081887
ENSBTAG00000037539	0	0.914561	0.0267228
ENSBTAG00000012467	MASP1	0.913123	0.0170645
ENSBTAG00000053951	SPX	0.91303	5.32801e-05
ENSBTAG00000001405	GLCE	0.91189	0.0478227
ENSBTAG00000018691	RHOU	0.910713	0.0494579
ENSBTAG00000000005	GRK3	0.910549	0.000763962
ENSBTAG00000009050	ADIPOR2	0.909046	0.0116373
ENSBTAG00000054697	0	0.908382	0.042095
ENSBTAG00000010579	ACADL	0.907942	0.000729763
ENSBTAG00000023007	0	0.907513	0.0101915
ENSBTAG00000053302	0	0.906813	0.0376184
ENSBTAG00000013926	FCGRT	0.906411	1.23353e-12
ENSBTAG00000016854	AK7	0.905604	0.0138461
ENSBTAG00000006579	P4HA3	0.905091	0.0266792
ENSBTAG00000011839	HMGCS1	0.903821	2.56053e-05
ENSBTAG00000015588	TMEM209	0.901945	0.00051723
ENSBTAG00000007393	RND2	0.901735	0.0354082
ENSBTAG00000050765	0	0.898993	0.0167938
ENSBTAG00000016432	PEMT	0.895149	0.0196314
ENSBTAG00000017969	CA4	0.891043	0.000406625
ENSBTAG00000019633	SHROOM3	0.882112	0.0240956
ENSBTAG00000013825	BCAT1	0.882032	0.0417054
ENSBTAG00000009984	SGPL1	0.881367	1.66168e-07
ENSBTAG00000020334	ENTPD5	0.881135	0.0110278
ENSBTAG00000011545	GDA	0.879527	0.00525288
ENSBTAG00000012687	INSR	0.879101	6.79503e-06
ENSBTAG00000026326	SPN	0.875459	0.0259608
ENSBTAG00000003887	ECHDC1	0.874949	0.0442644
ENSBTAG00000018062	KIAA1522	0.872265	0.00698207
ENSBTAG00000001557	CCL28	0.871011	0.0115808
ENSBTAG00000002942	SLC2A10	0.869732	0.0228149
ENSBTAG00000012637	ECRG4	0.869571	0.0305308
ENSBTAG00000000746	KAT2B	0.867908	0.00586074
ENSBTAG00000008814	ADGRA2	0.866049	0.00098279
ENSBTAG00000030845	0	0.862415	0.0260185
ENSBTAG00000020050	MLEC	0.862134	0.0397918
ENSBTAG00000011102	TPCN1	0.857799	0.00438839
ENSBTAG00000037756	TET1	0.857369	0.0476934
ENSBTAG00000014382	KANK4	0.854105	0.0427092
ENSBTAG00000007865	GNPDA1	0.853363	0.00637514
ENSBTAG00000020126	MYO10	0.851724	2.59575e-05
ENSBTAG00000026963	NCALD	0.850867	1.18282e-07
ENSBTAG00000014265	SREBF2	0.850022	4.21426e-14
ENSBTAG00000008642	POLR1D	0.849963	0.00478724
ENSBTAG00000021902	ALDH5A1	0.849373	0.00106234
ENSBTAG00000007444	MAP3K7CL	0.84905	0.0169038
ENSBTAG00000022032	CHCHD10	0.848451	5.62387e-05
ENSBTAG00000044195	SDK2	0.847246	0.00076692
ENSBTAG00000013505	IQCA1	0.845928	0.0255741
ENSBTAG00000008493	AQP3	0.845758	0.000419955
ENSBTAG00000009279	TNKS2	0.845004	0.0476934
ENSBTAG00000008361	PON2	0.844041	0.00393322
ENSBTAG00000004124	CPOX	0.843519	0.00184883
ENSBTAG00000010898	SLC30A6	0.842498	0.0111845
ENSBTAG00000024407	0	0.842133	0.0163145
ENSBTAG00000009187	DNAJC28	0.84181	0.00863081
ENSBTAG00000047441	0	0.840891	0.000337613
ENSBTAG00000015403	TPP1	0.838895	0.00121173
ENSBTAG00000023607	HACD2	0.837043	0.000326882
ENSBTAG00000015089	LGALS1	0.836872	0.00108924
ENSBTAG00000001288	MAOB	0.836579	0.0161723
ENSBTAG00000018497	CAVIN2	0.835311	4.40379e-06
ENSBTAG00000019741	C3AR1	0.8341	0.041424
ENSBTAG00000014005	PPIP5K1	0.833765	0.00608772
ENSBTAG00000053560	0	0.833248	0.00129355
ENSBTAG00000008607	ARID3A	0.831912	0.00133986
ENSBTAG00000017765	GSTM4	0.831527	0.00640671
ENSBTAG00000012071	ASGR1	0.830955	0.0321305
ENSBTAG00000014885	MYOM3	0.829547	0.0042662
ENSBTAG00000004849	IGSF3	0.829192	0.0264849
ENSBTAG00000051886	0	0.825941	0.014554
ENSBTAG00000001932	CRAT	0.825538	2.13476e-05
ENSBTAG00000031941	PEPD	0.824614	0.000817182
ENSBTAG00000006448	ERI2	0.82345	0.0427092
ENSBTAG00000009125	ALDH1A3	0.823263	0.00127411
ENSBTAG00000032996	P4HA1	0.82255	4.51297e-08
ENSBTAG00000009109	CASD1	0.821491	0.00224891
ENSBTAG00000021045	E2F3	0.821174	0.0445306
ENSBTAG00000002848	C16H1orf74	0.819605	0.0388655
ENSBTAG00000009888	DRAM2	0.817226	0.000293904
ENSBTAG00000025005	0	0.816477	0.00269805
ENSBTAG00000016795	RUFY3	0.816346	5.00264e-05
ENSBTAG00000013980	SOD3	0.813242	0.0301745
ENSBTAG00000023074	C28H1orf198	0.812625	0.00945202
ENSBTAG00000004542	FAM78A	0.811872	0.0427092
ENSBTAG00000019412	VPS35L	0.811815	0.0214291
ENSBTAG00000019663	DECR1	0.811745	0.000297565
ENSBTAG00000021830	ENPP1	0.810863	1.76359e-06
ENSBTAG00000049993	0	0.809489	0.00684342
ENSBTAG00000002658	STAM	0.808424	0.000604491
ENSBTAG00000017605	AK2	0.808268	0.00236568
ENSBTAG00000026375	RMI2	0.805106	0.00161
ENSBTAG00000004075	IDI1	0.804132	0.000183166
ENSBTAG00000003359	ELOVL5	0.803823	1.31439e-05
ENSBTAG00000018445	GRIN3A	0.802661	0.0315553
ENSBTAG00000001132	GTDC1	0.802153	0.00520791
ENSBTAG00000032007	LRP11	0.800546	0.00276605
ENSBTAG00000012919	MMP15	0.799431	0.0324189
ENSBTAG00000019630	RGL1	0.798692	2.85174e-06
ENSBTAG00000013127	LPCAT3	0.797726	2.18499e-06
ENSBTAG00000001133	VWA8	0.79412	8.21632e-07
ENSBTAG00000015913	MFHAS1	0.792207	0.000395523
ENSBTAG00000020456	AGPAT3	0.789222	0.000212409
ENSBTAG00000018101	AHCY	0.788681	0.0116369
ENSBTAG00000037673	GSTM5	0.787401	0.0183681
ENSBTAG00000002938	CPED1	0.783057	0.049881
ENSBTAG00000014782	STAB1	0.782423	0.0166853
ENSBTAG00000013592	ZNF248	0.781171	0.0245768
ENSBTAG00000033344	0	0.778797	0.0322678
ENSBTAG00000011178	IL17RB	0.777131	0.0472303
ENSBTAG00000001473	ARVCF	0.776822	0.0167678
ENSBTAG00000011824	OGN	0.77576	0.020324
ENSBTAG00000003076	NT5DC1	0.775596	0.00224892
ENSBTAG00000020468	MICU3	0.774425	0.0200086
ENSBTAG00000000074	NFIA	0.774183	0.0075237
ENSBTAG00000004280	SRPX	0.769793	0.00137792
ENSBTAG00000035958	0	0.769059	0.000763016
ENSBTAG00000002048	PTPN11	0.768561	0.021039
ENSBTAG00000021938	ARHGAP44	0.768273	0.00560437
ENSBTAG00000000511	CNST	0.768003	0.0127101
ENSBTAG00000009655	TNS3	0.767268	1.20887e-10
ENSBTAG00000021957	LTBP2	0.766907	0.0237106
ENSBTAG00000007884	SREBF1	0.766655	0.0173035
ENSBTAG00000014215	CCDC86	0.766577	0.000714986
ENSBTAG00000001675	ITPKA	0.766219	0.0139624
ENSBTAG00000002050	COA7	0.765676	0.0160071
ENSBTAG00000015952	ADAP1	0.763599	0.0170887
ENSBTAG00000054222	0	0.762183	0.0409222
ENSBTAG00000012026	0	0.761768	0.0065919
ENSBTAG00000010992	CTSH	0.760642	0.00994958
ENSBTAG00000011593	QKI	0.76011	8.88399e-05
ENSBTAG00000012060	LPIN2	0.758401	0.00949333
ENSBTAG00000009343	AAK1	0.758131	0.0124928
ENSBTAG00000008583	PALD1	0.757186	0.00653839
ENSBTAG00000019994	0	0.757127	0.0148124
ENSBTAG00000010989	PIK3R1	0.75702	0.00178578
ENSBTAG00000009517	DBI	0.756798	1.68058e-05
ENSBTAG00000009091	RNASEL	0.756185	0.0161624
ENSBTAG00000016139	TMEM120A	0.756108	2.42014e-07
ENSBTAG00000019256	GLA	0.755438	0.0051355
ENSBTAG00000026502	CYP2D14	0.754902	3.54063e-07
ENSBTAG00000015050	HCN2	0.747815	0.0439896
ENSBTAG00000054066	0	0.745822	0.00807969
ENSBTAG00000000454	TMEM106C	0.745143	0.00550363
ENSBTAG00000019975	IL7R	0.744759	0.0407325
ENSBTAG00000020277	PPP2R1B	0.741645	0.00732642
ENSBTAG00000013369	COL14A1	0.741427	0.0108357
ENSBTAG00000008376	SMRP1	0.739729	0.0302985
ENSBTAG00000031178	SLC9A9	0.736607	0.00456584
ENSBTAG00000003021	SP1	0.735717	6.2099e-06
ENSBTAG00000005295	SLC35E1	0.735289	0.00438839
ENSBTAG00000009359	0	0.734167	0.00892865
ENSBTAG00000017243	GATA3	0.73404	0.0143678
ENSBTAG00000004796	GRP	0.733864	0.0477151
ENSBTAG00000046671	WFS1	0.733159	0.00381305
ENSBTAG00000005571	PHF20	0.73219	0.0393141
ENSBTAG00000016103	CBFB	0.732109	0.00365371
ENSBTAG00000006208	ADCY7	0.730854	0.0275766
ENSBTAG00000020554	AIF1	0.730703	0.0142
ENSBTAG00000003667	TLN2	0.730197	0.0201238
ENSBTAG00000017527	CRYBG1	0.729776	8.09448e-07
ENSBTAG00000001009	HCLS1	0.729656	0.0416248
ENSBTAG00000002863	ACAA2	0.727715	0.0098247
ENSBTAG00000033186	OXCT1	0.726412	0.00901914
ENSBTAG00000038540	0	0.724493	0.00215263
ENSBTAG00000006928	OAT	0.723644	0.0040068
ENSBTAG00000011354	NUDT9	0.722087	0.00643172
ENSBTAG00000050675	BOLA3	0.720862	0.0280094
ENSBTAG00000010083	HADHB	0.720252	0.00261954
ENSBTAG00000000421	EEA1	0.71985	0.00235049
ENSBTAG00000012880	DNLZ	0.719423	0.0024579
ENSBTAG00000006234	NPR1	0.717781	0.000782815
ENSBTAG00000020130	CLCN3	0.71678	0.00385954
ENSBTAG00000007438	STT3B	0.71593	0.000129278
ENSBTAG00000054531	SANBR	0.713204	4.71456e-08
ENSBTAG00000013367	PPT1	0.712696	0.0042437
ENSBTAG00000051801	0	0.711904	0.0143592
ENSBTAG00000004709	MAPK9	0.71171	0.0230474
ENSBTAG00000017027	MMACHC	0.710746	0.00965645
ENSBTAG00000005654	TMSB10	0.707936	0.0235482
ENSBTAG00000015038	HADHA	0.706856	0.000989767
ENSBTAG00000011455	POLA2	0.705264	0.0154373
ENSBTAG00000036113	RSPH14	0.704541	0.0197605
ENSBTAG00000015195	NPC1	0.704365	9.5675e-07
ENSBTAG00000009104	SERP1	0.703236	0.00024092
ENSBTAG00000012586	HSPD1	0.702307	3.13819e-06
ENSBTAG00000006026	BEX3	0.700644	0.0374818
ENSBTAG00000009897	AGPS	0.700174	5.15144e-13
ENSBTAG00000016038	GCC2	0.698945	2.6946e-05
ENSBTAG00000009351	ATXN10	0.698579	6.5965e-06
ENSBTAG00000019924	DDHD1	0.697565	0.000162975
ENSBTAG00000015764	EML2	0.695153	0.000274921
ENSBTAG00000048308	ICMT	0.695104	0.001113
ENSBTAG00000003434	CERS4	0.694614	0.0116354
ENSBTAG00000007181	KIFC3	0.694202	0.00688069
ENSBTAG00000008625	PLEKHF1	0.694021	0.0291596
ENSBTAG00000015894	WWOX	0.691575	0.0167601
ENSBTAG00000010508	BLVRB	0.691326	0.00364038
ENSBTAG00000011528	0	0.691106	0.0185828
ENSBTAG00000051305	INAFM2	0.690649	0.026975
ENSBTAG00000018936	LSS	0.690345	0.000410995
ENSBTAG00000008844	EXTL3	0.689954	0.0125158
ENSBTAG00000054778	0	0.688651	0.0461366
ENSBTAG00000020407	MTSS1	0.686018	0.0396767
ENSBTAG00000053726	EIF4EBP2	0.681194	0.0247432
ENSBTAG00000032899	0	0.679613	0.0181557
ENSBTAG00000012432	FDFT1	0.678972	0.000177461
ENSBTAG00000020180	TMED5	0.678826	0.0103231
ENSBTAG00000005100	TMEM30A	0.67875	0.000773997
ENSBTAG00000027337	CTSA	0.678318	0.0111522
ENSBTAG00000039121	PTP4A2	0.677384	0.0255351
ENSBTAG00000014564	XXYLT1	0.675998	0.0121683
ENSBTAG00000001886	PABIR2	0.674417	0.00424211
ENSBTAG00000035144	0	0.674249	0.0340328
ENSBTAG00000005144	PNPLA2	0.673929	0.0190339
ENSBTAG00000014979	MFSD12	0.673075	0.0180851
ENSBTAG00000033319	CD200	0.673017	0.0278267
ENSBTAG00000053581	SUCNR1	0.672942	0.0350628
ENSBTAG00000009078	MIA	0.672427	0.0324189
ENSBTAG00000018546	LRBA	0.670014	0.000914242
ENSBTAG00000016152	DAB2	0.668361	0.00247211
ENSBTAG00000049881	0	0.666951	0.0389208
ENSBTAG00000010672	PCCA	0.666325	0.00959575
ENSBTAG00000021002	ACP2	0.66613	0.0210857
ENSBTAG00000013046	MPP1	0.665096	0.0499647
ENSBTAG00000020527	IDH1	0.665068	0.0167861
ENSBTAG00000007522	RAP1GDS1	0.664903	7.65489e-06
ENSBTAG00000049066	0	0.664854	0.0392394
ENSBTAG00000038117	ATG10	0.66268	0.000525699
ENSBTAG00000008416	ABHD5	0.662243	0.0214291
ENSBTAG00000015596	SLCO2B1	0.66153	0.00016078
ENSBTAG00000016259	KIAA1958	0.659383	0.0129063
ENSBTAG00000006672	SYNCRIP	0.659253	0.00100115
ENSBTAG00000003602	RBPJ	0.659253	0.00710603
ENSBTAG00000051084	0	0.658863	0.00754286
ENSBTAG00000007244	NID1	0.65801	0.0277055
ENSBTAG00000033298	LYRM9	0.657364	0.0307911
ENSBTAG00000052066	0	0.654532	0.0237282
ENSBTAG00000012594	MRPS6	0.651688	0.00101492
ENSBTAG00000000197	TRMT10A	0.651687	0.00730213
ENSBTAG00000050161	LY6K	0.65058	0.00633117
ENSBTAG00000015996	GPC1	0.64813	1.75311e-07
ENSBTAG00000016679	ETFDH	0.647874	0.000334396
ENSBTAG00000049023	0	0.646664	0.0470492
ENSBTAG00000048553	0	0.645217	0.00132613
ENSBTAG00000006193	IRAK2	0.643862	0.0160461
ENSBTAG00000002490	CHPT1	0.642403	0.0270445
ENSBTAG00000013749	RHOQ	0.642039	0.00666519
ENSBTAG00000005482	TMEM135	0.64141	0.00564039
ENSBTAG00000000679	PGM3	0.640752	0.00320437
ENSBTAG00000019465	ITPKC	0.640751	0.000242245
ENSBTAG00000011324	EMILIN1	0.64056	0.0269195
ENSBTAG00000016473	NAT1	0.639954	0.00558535
ENSBTAG00000017992	CD164	0.638821	0.00514958
ENSBTAG00000032515	PLA2R1	0.638029	0.0133838
ENSBTAG00000050242	0	0.637903	0.0402838
ENSBTAG00000035323	TMX4	0.637769	0.00331316
ENSBTAG00000021102	GALM	0.636214	0.00334799
ENSBTAG00000047816	0	0.635509	0.0188483
ENSBTAG00000012289	0	0.634514	0.000903863
ENSBTAG00000019044	BAIAP2	0.634398	0.00446085
ENSBTAG00000002951	CD244	0.633365	0.025434
ENSBTAG00000008082	CEP350	0.631935	0.0178397
ENSBTAG00000030881	TMEM260	0.631733	1.37467e-11
ENSBTAG00000009231	NSDHL	0.629784	0.000145328
ENSBTAG00000012030	TTLL1	0.628752	0.0162071
ENSBTAG00000015075	HSCB	0.628529	7.07905e-06
ENSBTAG00000004815	0	0.627938	0.0338877
ENSBTAG00000006140	PEX11A	0.627104	0.0305111
ENSBTAG00000015939	NECTIN1	0.623805	0.0366822
ENSBTAG00000008167	TTC3	0.62143	0.00105361
ENSBTAG00000013535	0	0.619453	0.0376898
ENSBTAG00000000260	ZNRF2	0.619032	0.0423712
ENSBTAG00000008772	SMC2	0.616792	0.0206939
ENSBTAG00000004922	AGPAT5	0.614914	0.00409748
ENSBTAG00000047265	0	0.613128	0.000158868
ENSBTAG00000016838	SRPK1	0.612232	0.0420679
ENSBTAG00000009667	SLC25A46	0.612231	0.0377165
ENSBTAG00000005586	GATM	0.611975	0.0133838
ENSBTAG00000007814	WWTR1	0.611861	0.0256804
ENSBTAG00000002767	GNB4	0.611401	0.0345607
ENSBTAG00000012069	CCDC167	0.611277	0.00235049
ENSBTAG00000011540	SPG21	0.609663	0.00358561
ENSBTAG00000013462	L1CAM	0.608889	0.0445397
ENSBTAG00000007704	ELOVL7	0.608307	0.0241155
ENSBTAG00000006534	GTPBP8	0.607975	0.017835
ENSBTAG00000006607	CCNG1	0.607	1.98385e-05
ENSBTAG00000004783	CORO1B	0.606724	0.00245135
ENSBTAG00000049733	ATXN7L1	0.606158	0.00501487
ENSBTAG00000001440	PMM2	0.605015	6.50857e-05
ENSBTAG00000010956	SCARB2	0.604839	0.0179605
ENSBTAG00000012697	PGAM1	0.603596	1.21116e-08
ENSBTAG00000006896	ABCA9	0.603402	0.0428871
ENSBTAG00000011866	PCBD1	0.603081	0.0444572
ENSBTAG00000047679	DNTTIP2	0.600813	0.00383546
ENSBTAG00000013288	SUGP2	0.600545	0.00277226
ENSBTAG00000013721	PSMD10	0.600444	0.0159843
ENSBTAG00000000458	DYNC1LI2	0.597609	0.000604491
ENSBTAG00000005650	SKAP2	0.595548	0.000146839
ENSBTAG00000010059	C8H9orf72	0.595542	0.00169924
ENSBTAG00000026825	TMEM37	0.593274	0.0254333
ENSBTAG00000001302	MRPS28	0.59161	0.00503981
ENSBTAG00000003882	EMC3	0.591569	0.0214699
ENSBTAG00000009614	NRROS	0.589121	0.00393905
ENSBTAG00000046623	0	0.588098	0.000106321
ENSBTAG00000002670	DEPP1	0.587727	0.0351308
ENSBTAG00000006852	ACYP2	0.586146	0.000486046
ENSBTAG00000003015	SESN1	0.58502	0.000107695
ENSBTAG00000035230	TOR1AIP2	0.584107	0.0227396
ENSBTAG00000007335	0	0.58398	1.60468e-05
ENSBTAG00000046172	0	0.583202	0.00108632
ENSBTAG00000009226	SCUBE3	0.58256	0.00700951
ENSBTAG00000002101	GDE1	0.582407	0.0451038
ENSBTAG00000004422	ALG14	0.581391	0.00025845
ENSBTAG00000003975	LMAN2L	0.580938	0.00560437
ENSBTAG00000021338	OAF	0.580157	0.0119427
ENSBTAG00000020980	CAT	0.579376	0.0247186
ENSBTAG00000003727	SH3KBP1	0.578406	0.0341803
ENSBTAG00000019463	SLC25A39	0.578304	4.06155e-06
ENSBTAG00000014322	FAM234B	0.578161	0.0301049
ENSBTAG00000007512	PLA2G15	0.577654	0.00213789
ENSBTAG00000017267	COX5A	0.574751	7.30574e-05
ENSBTAG00000014788	AKAP12	0.574101	0.0201192
ENSBTAG00000011100	CTSC	0.574054	0.0195875
ENSBTAG00000031886	H2BC15	0.570857	0.0291341
ENSBTAG00000003510	MMRN2	0.569951	0.000763016
ENSBTAG00000012804	REEP5	0.569937	0.000543995
ENSBTAG00000003726	MTMR9	0.569789	0.0163146
ENSBTAG00000013577	SLC1A5	0.5696	0.0390614
ENSBTAG00000026429	DECR2	0.56921	1.55186e-05
ENSBTAG00000034269	RCBTB1	0.569206	0.0177921
ENSBTAG00000010812	P2RX4	0.568832	1.90016e-06
ENSBTAG00000012176	QPCTL	0.568799	2.48506e-05
ENSBTAG00000013231	C8H9orf40	0.56861	0.00251656
ENSBTAG00000015878	RHNO1	0.568397	0.0255351
ENSBTAG00000005769	NPHP3	0.568271	0.0253074
ENSBTAG00000005828	MERTK	0.568251	0.0190308
ENSBTAG00000006703	PTGDR	0.567898	0.0423712
ENSBTAG00000024269	TGFBR3	0.567854	0.0163894
ENSBTAG00000013425	COPS2	0.567423	0.000140076
ENSBTAG00000017469	CCDC88A	0.567384	2.28301e-06
ENSBTAG00000003546	TFAM	0.56578	0.0368041
ENSBTAG00000018297	PLEKHH1	0.564868	6.53487e-14
ENSBTAG00000002703	ATP6V1A	0.564826	0.0234899
ENSBTAG00000004956	CHEK2	0.564462	0.0245549
ENSBTAG00000019692	BCL2L2	0.564336	0.0268047
ENSBTAG00000019755	REEP3	0.563775	0.0331762
ENSBTAG00000054370	0	0.563394	0.00734668
ENSBTAG00000049411	0	0.56303	0.0267416
ENSBTAG00000019214	USP14	0.562937	0.00141986
ENSBTAG00000021583	TPGS2	0.560922	4.37422e-11
ENSBTAG00000053856	0	0.560813	0.0347305
ENSBTAG00000032684	DYNLT2B	0.560461	0.000119181
ENSBTAG00000007840	HMGCR	0.559664	0.0161624
ENSBTAG00000004991	ELP1	0.558778	0.00136238
ENSBTAG00000021051	ZNHIT6	0.558724	0.00205006
ENSBTAG00000052048	0	0.557244	0.026445
ENSBTAG00000030990	UQCC1	0.556983	2.6946e-05
ENSBTAG00000051755	ARF3	0.556118	0.00313822
ENSBTAG00000005257	PEX13	0.555871	0.00799686
ENSBTAG00000005933	CTNNBIP1	0.555745	0.000114649
ENSBTAG00000004995	C1GALT1	0.555368	0.0284829
ENSBTAG00000012589	HSPE1	0.55512	2.98536e-05
ENSBTAG00000021977	PRRC1	0.553768	0.0361063
ENSBTAG00000046358	PABPC1	0.553767	0.000358754
ENSBTAG00000011800	ABCG4	0.55363	0.0053973
ENSBTAG00000020551	ABCD1	0.551542	0.00103726
ENSBTAG00000012899	IFNGR2	0.551393	0.000201102
ENSBTAG00000009498	PTEN	0.550838	0.0267236
ENSBTAG00000025632	NOP10	0.550409	0.000492412
ENSBTAG00000018646	ATP6V1B2	0.548969	0.00986991
ENSBTAG00000015839	MAP4	0.548786	0.00413362
ENSBTAG00000015253	COX19	0.548472	0.00891358
ENSBTAG00000010389	STBD1	0.548022	0.0427092
ENSBTAG00000013113	VDAC1	0.547911	0.00036591
ENSBTAG00000007567	TMX3	0.54722	0.000133259
ENSBTAG00000020642	ZDHHC13	0.545447	0.0335364
ENSBTAG00000006978	HSD17B4	0.544956	0.00365195
ENSBTAG00000003948	FDPS	0.544721	0.00585444
ENSBTAG00000010819	HMBOX1	0.542912	0.039327
ENSBTAG00000031609	THAP12	0.541613	0.0496168
ENSBTAG00000012784	RACGAP1	0.541174	0.0070997
ENSBTAG00000001165	AIFM2	0.540218	0.00865592
ENSBTAG00000030769	KPTN	0.54013	0.0011654
ENSBTAG00000010726	F8	0.538536	0.00514503
ENSBTAG00000006307	HSD17B11	0.537632	0.00293337
ENSBTAG00000006040	UHRF1BP1L	0.536789	0.0476105
ENSBTAG00000014522	SMIM14	0.53636	0.0316491
ENSBTAG00000003450	ATP6V1H	0.53591	0.00523245
ENSBTAG00000026851	FMNL2	0.535197	0.000679828
ENSBTAG00000021250	RALBP1	0.534235	0.000379342
ENSBTAG00000005294	0	0.532121	0.0195875
ENSBTAG00000012902	ARL8B	0.5307	0.00173349
ENSBTAG00000016240	RNF157	0.529962	0.0155462
ENSBTAG00000047532	TRIQK	0.529561	0.0276037
ENSBTAG00000031707	FRMD6	0.529337	0.00773654
ENSBTAG00000025029	MAN2A1	0.529053	0.0161579
ENSBTAG00000017801	ATP6AP2	0.528463	0.00660753
ENSBTAG00000002186	NDN	0.528106	0.000817182
ENSBTAG00000015611	TBC1D9B	0.526736	0.000949604
ENSBTAG00000006075	SUCLG1	0.526348	0.000123696
ENSBTAG00000020023	0	0.52616	0.011685
ENSBTAG00000007630	RNF170	0.523093	0.0326254
ENSBTAG00000009665	UTRN	0.523068	0.0350739
ENSBTAG00000003422	SNX5	0.523034	6.74776e-07
ENSBTAG00000005454	FUT10	0.522448	0.03457
ENSBTAG00000021151	MYH10	0.522156	0.0253493
ENSBTAG00000011212	EIF3K	0.521979	8.89562e-07
ENSBTAG00000006883	EIF4B	0.521297	0.000125841
ENSBTAG00000005526	COG5	0.521234	0.00194211
ENSBTAG00000009948	TRIM25	0.521153	0.000256619
ENSBTAG00000015265	TIGD2	0.520564	0.0463936
ENSBTAG00000033170	LRRC58	0.520559	0.0448352
ENSBTAG00000007305	VPS41	0.520551	2.52805e-05
ENSBTAG00000006270	HSP90AA1	0.518105	0.0133838
ENSBTAG00000003747	PTGR2	0.518014	0.0127814
ENSBTAG00000054758	0	0.517884	0.00125683
ENSBTAG00000014324	ANTXR2	0.517597	0.00670993
ENSBTAG00000005715	FUOM	0.516842	0.00301309
ENSBTAG00000017143	PDIA4	0.514738	0.000986347
ENSBTAG00000004316	BOD1L1	0.511501	0.0215102
ENSBTAG00000005102	PHTF2	0.510445	0.0253923
ENSBTAG00000015804	SIGMAR1	0.510105	0.000287048
ENSBTAG00000031014	LDAH	0.509015	0.0254791
ENSBTAG00000017850	ARHGEF6	0.508926	0.00741332
ENSBTAG00000021961	SPR	0.508304	0.00496014
ENSBTAG00000003642	PRDX1	0.508295	0.0149804
ENSBTAG00000015986	NDE1	0.508125	0.00297089
ENSBTAG00000053442	0	0.507864	0.00288078
ENSBTAG00000004383	FNBP1L	0.507572	0.0399825
ENSBTAG00000021543	MDFIC	0.505619	0.00210464
ENSBTAG00000022109	SCOC	0.505201	0.012195
ENSBTAG00000014918	IBA57	0.505026	0.00555474
ENSBTAG00000026371	SNX29	0.504954	0.0458075
ENSBTAG00000015221	PCCB	0.504478	0.0391909
ENSBTAG00000006471	OSBPL11	0.504426	0.0398522
ENSBTAG00000001817	TMEM161A	0.504403	0.000317767
ENSBTAG00000009902	AKR1B1	0.503903	0.00460773
ENSBTAG00000007712	SEC22B	0.503508	0.0214291
ENSBTAG00000014982	C7H19orf71	0.502521	0.029926
ENSBTAG00000021979	EEF1B2	0.50191	0.000191974
ENSBTAG00000012703	GLO1	0.50182	0.024749
ENSBTAG00000016309	ATP6V1D	0.500614	0.0116354
ENSBTAG00000024081	ECM2	0.500557	0.0139624
ENSBTAG00000006909	PIK3CB	0.500483	0.0255351
ENSBTAG00000021026	PJA1	0.500094	0.00231736
ENSBTAG00000050195	FAM172A	0.499917	0.0475401
ENSBTAG00000012585	RAB3GAP2	0.499365	0.00196213
ENSBTAG00000016481	CALU	0.498599	0.000100121
ENSBTAG00000004291	SEPTIN6	0.498016	0.0130924
ENSBTAG00000020345	CNN3	0.497898	1.16505e-07
ENSBTAG00000003712	FAM89B	0.497574	0.0113188
ENSBTAG00000019163	CYB561D2	0.497378	0.000231889
ENSBTAG00000011786	CLUH	0.496905	0.00323254
ENSBTAG00000006072	LRRC59	0.496254	0.00312522
ENSBTAG00000007644	GNG7	0.495716	0.00149124
ENSBTAG00000019204	RTN3	0.495371	0.0111812
ENSBTAG00000001657	PICALM	0.494021	0.00461873
ENSBTAG00000013761	STMN1	0.493622	0.00203615
ENSBTAG00000007622	CTSD	0.493117	0.00324998
ENSBTAG00000047362	RCN1	0.491856	9.47402e-07
ENSBTAG00000017352	0	0.491798	0.0180851
ENSBTAG00000003687	FOXK2	0.491105	0.0400202
ENSBTAG00000017710	ECHS1	0.490764	0.0322678
ENSBTAG00000032686	HOMEZ	0.490731	0.00217395
ENSBTAG00000017368	YBX1	0.490299	1.9621e-05
ENSBTAG00000021779	MGST2	0.489145	8.23162e-06
ENSBTAG00000027722	IPO7	0.488293	0.0100303
ENSBTAG00000008314	SDHB	0.487982	3.87445e-06
ENSBTAG00000002993	0	0.487787	0.00110444
ENSBTAG00000026953	TRIP11	0.487635	0.00173022
ENSBTAG00000018761	SLC35F6	0.486376	0.0237759
ENSBTAG00000007329	SETDB2	0.485968	0.0301258
ENSBTAG00000021307	BNIP3L	0.485715	0.00407884
ENSBTAG00000016203	ZNF16	0.485629	0.0473646
ENSBTAG00000009541	SUCLG2	0.48491	2.73541e-10
ENSBTAG00000019295	MDH1	0.484237	0.000122765
ENSBTAG00000037757	EBF4	0.484038	0.0267416
ENSBTAG00000015119	SIK3	0.48357	0.000393788
ENSBTAG00000021675	PJA2	0.483428	0.00391872
ENSBTAG00000006832	SLC5A6	0.483226	0.027286
ENSBTAG00000021364	TNK2	0.483074	0.0132999
ENSBTAG00000011401	PDZD8	0.482833	0.0264381
ENSBTAG00000002474	MAD1L1	0.482492	0.0024681
ENSBTAG00000004339	0	0.482105	0.00636222
ENSBTAG00000007684	MSH3	0.480656	0.00651898
ENSBTAG00000040368	AAGAB	0.480201	0.00414976
ENSBTAG00000014430	CDC26	0.479394	0.00429326
ENSBTAG00000045703	COX15	0.478775	0.00641897
ENSBTAG00000015955	ERGIC1	0.47841	3.75284e-06
ENSBTAG00000053826	0	0.477928	0.0461155
ENSBTAG00000003556	ZFYVE21	0.477584	0.0065919
ENSBTAG00000014095	HAUS7	0.476329	0.0489113
ENSBTAG00000011626	ATP2C1	0.475921	0.0227441
ENSBTAG00000002742	MSH2	0.472634	0.0255351
ENSBTAG00000055226	0	0.471872	0.0251995
ENSBTAG00000017951	POLD4	0.471281	4.1347e-07
ENSBTAG00000051506	0	0.470151	0.0488511
ENSBTAG00000011586	HABP4	0.469966	0.0431835
ENSBTAG00000014521	UGDH	0.46932	0.0277176
ENSBTAG00000037526	FABP4	0.46828	0.0335464
ENSBTAG00000000985	RAB10	0.466788	6.25956e-06
ENSBTAG00000008528	SLC25A1	0.466753	3.90978e-10
ENSBTAG00000017416	KPNA4	0.465638	0.0446964
ENSBTAG00000013678	OSGIN2	0.46502	0.026168
ENSBTAG00000020410	UFL1	0.464949	0.0226107
ENSBTAG00000009682	PRORP	0.464114	0.0446964
ENSBTAG00000013314	PBX3	0.463983	0.0121059
ENSBTAG00000031885	TMEM251	0.463177	0.0223344
ENSBTAG00000040055	CAB39	0.462508	0.0436773
ENSBTAG00000009251	SZRD1	0.46207	0.0019098
ENSBTAG00000053086	PHLDA3	0.461837	0.0266981
ENSBTAG00000002352	GGA2	0.460917	0.000392274
ENSBTAG00000003577	GSPT1	0.460287	0.00134933
ENSBTAG00000048688	0	0.459827	0.0486482
ENSBTAG00000010015	NMRAL1	0.459208	0.00213949
ENSBTAG00000023218	UBE2V2	0.458657	1.04367e-06
ENSBTAG00000016098	BRK1	0.45793	3.71671e-06
ENSBTAG00000008053	WDFY2	0.457601	0.0375433
ENSBTAG00000002473	ANGPTL4	0.457183	0.000377532
ENSBTAG00000008931	CREG1	0.456978	0.0172607
ENSBTAG00000004259	HPCAL1	0.456797	0.0214291
ENSBTAG00000013527	PGD	0.456616	0.0209713
ENSBTAG00000020309	G3BP1	0.455599	0.00287988
ENSBTAG00000013298	PLA2G4A	0.455187	0.0423674
ENSBTAG00000000500	PINX1	0.454471	0.0357546
ENSBTAG00000004227	TBCK	0.453003	0.0265368
ENSBTAG00000016313	ECH1	0.452225	0.0120696
ENSBTAG00000001781	TOMM40	0.451834	0.00143176
ENSBTAG00000004979	MRS2	0.451512	0.00765047
ENSBTAG00000014112	EXOC4	0.451445	0.0374307
ENSBTAG00000050122	0	0.451139	0.0171762
ENSBTAG00000004077	YWHAG	0.45079	0.00061398
ENSBTAG00000008845	INTS9	0.450497	0.0113319
ENSBTAG00000006945	CCDC50	0.450401	0.00045552
ENSBTAG00000027630	CISD2	0.450178	0.0103282
ENSBTAG00000004755	SHKBP1	0.449327	0.000242245
ENSBTAG00000018464	ZDHHC14	0.448958	0.0120834
ENSBTAG00000018176	CYBC1	0.448105	0.0126404
ENSBTAG00000006821	PECR	0.447973	0.00466216
ENSBTAG00000012981	HEXA	0.446969	0.0460395
ENSBTAG00000015663	STIP1	0.446746	0.00624193
ENSBTAG00000015354	ZDHHC9	0.445716	0.00550363
ENSBTAG00000006259	MOB1A	0.445349	0.0366209
ENSBTAG00000014643	EEF1D	0.44519	1.04812e-05
ENSBTAG00000006202	ST13	0.444155	0.000330652
ENSBTAG00000024240	ACADM	0.444119	0.000546184
ENSBTAG00000049723	0	0.443925	0.0280762
ENSBTAG00000017074	ANO8	0.443733	0.0229304
ENSBTAG00000012797	DCUN1D1	0.443658	0.0241155
ENSBTAG00000016007	ADH5	0.443471	3.62759e-06
ENSBTAG00000014153	PKNOX1	0.442518	0.0478542
ENSBTAG00000011885	NNT	0.441181	0.000107131
ENSBTAG00000000099	CERS2	0.440653	4.98307e-05
ENSBTAG00000018126	VPS53	0.440531	0.0151643
ENSBTAG00000013901	PTDSS1	0.439246	0.0166377
ENSBTAG00000030817	LMBR1	0.438418	0.0395868
ENSBTAG00000018474	IL6R	0.438085	0.0347602
ENSBTAG00000021260	GALNT11	0.438036	0.000399477
ENSBTAG00000000913	UQCR10	0.436703	0.0224776
ENSBTAG00000008184	CCT6A	0.435994	0.00235485
ENSBTAG00000003902	ZNF512	0.435865	0.00548769
ENSBTAG00000002082	MARCKS	0.435321	0.00588159
ENSBTAG00000022847	HEATR5A	0.43503	0.0111077
ENSBTAG00000000843	NDRG2	0.43456	0.0366511
ENSBTAG00000017706	SLC39A3	0.434544	0.0352086
ENSBTAG00000000678	CSDE1	0.433499	0.0245292
ENSBTAG00000020037	0	0.433166	0.0342202
ENSBTAG00000054340	H4C13	0.433103	0.033877
ENSBTAG00000013162	HSPA8	0.431662	0.0441267
ENSBTAG00000015720	WWP1	0.431464	0.00348017
ENSBTAG00000050317	MRPL36	0.429222	0.0066879
ENSBTAG00000027665	BRF2	0.428974	0.0094123
ENSBTAG00000003388	DPM2	0.428957	2.98727e-05
ENSBTAG00000013859	SCYL2	0.428903	3.55622e-05
ENSBTAG00000017108	OTUD3	0.428805	0.0424239
ENSBTAG00000018704	BTG3	0.428642	0.0427849
ENSBTAG00000017120	PHB	0.428446	6.5103e-05
ENSBTAG00000005492	CCNY	0.425876	1.31439e-05
ENSBTAG00000004024	UBE2Q2	0.425393	0.00014369
ENSBTAG00000037996	ARMCX3	0.425142	0.0042604
ENSBTAG00000010243	RBM33	0.42469	0.01856
ENSBTAG00000017258	ACSL3	0.424208	0.0301049
ENSBTAG00000014081	NBAS	0.42357	0.00684311
ENSBTAG00000027728	NUDT12	0.423459	0.0229095
ENSBTAG00000015742	ICAM3	0.42323	0.032541
ENSBTAG00000054545	RNF11	0.42319	0.0254275
ENSBTAG00000003072	ACADVL	0.423175	0.000186406
ENSBTAG00000010181	GRPEL1	0.422552	2.90961e-05
ENSBTAG00000020825	IRAK1BP1	0.422275	0.00129625
ENSBTAG00000005694	TMED10	0.421969	0.00503665
ENSBTAG00000004402	PRELID3B	0.42175	0.00774962
ENSBTAG00000039916	SMAD2	0.419858	1.84582e-05
ENSBTAG00000014648	RPN2	0.41889	9.61746e-05
ENSBTAG00000005730	GPAT4	0.418546	0.0314433
ENSBTAG00000002493	VPS35	0.418442	8.36323e-05
ENSBTAG00000010312	MAPK1	0.418002	0.018107
ENSBTAG00000013538	PEX14	0.41762	0.00500938
ENSBTAG00000002542	KRCC1	0.417511	0.00169542
ENSBTAG00000014272	MMUT	0.41694	0.0373906
ENSBTAG00000009384	AGTRAP	0.416659	0.0271599
ENSBTAG00000021997	ITSN1	0.416509	0.0104114
ENSBTAG00000020143	RDH10	0.416415	0.03711
ENSBTAG00000001168	BRAP	0.415658	0.00478724
ENSBTAG00000003908	MAPRE1	0.41559	0.000871713
ENSBTAG00000011070	RTCB	0.41557	0.000146839
ENSBTAG00000012168	RANBP6	0.415534	0.0355843
ENSBTAG00000000737	DMXL2	0.414886	0.046617
ENSBTAG00000050078	SFXN5	0.414068	0.0455161
ENSBTAG00000003189	CCDC6	0.413898	0.0286996
ENSBTAG00000012484	ENDOG	0.413388	0.0227293
ENSBTAG00000006506	GIT2	0.412645	0.0163983
ENSBTAG00000019441	MED28	0.412342	0.00620083
ENSBTAG00000017665	DHRS4	0.411741	0.0201451
ENSBTAG00000016729	KCNT2	0.410916	0.000379342
ENSBTAG00000007979	TNPO1	0.410578	0.0013257
ENSBTAG00000012341	CSNK2A1	0.409915	0.0011129
ENSBTAG00000033180	SMYD3	0.409549	0.0274179
ENSBTAG00000014474	API5	0.409531	0.0328777
ENSBTAG00000006370	CCT3	0.409273	0.00193101
ENSBTAG00000019043	GABPA	0.409081	0.0324189
ENSBTAG00000000548	KLHDC10	0.408847	0.0496168
ENSBTAG00000005180	RBMS1	0.408578	6.71346e-06
ENSBTAG00000016387	GDAP2	0.408263	0.0021752
ENSBTAG00000006759	SUCLA2	0.407251	0.0240956
ENSBTAG00000012293	SPAG9	0.40622	0.0441399
ENSBTAG00000013493	BNIP2	0.406053	0.0445538
ENSBTAG00000001808	LACTB2	0.405582	0.0379773
ENSBTAG00000005960	EPB41L2	0.404586	0.0279872
ENSBTAG00000021134	DPP9	0.40453	0.0254496
ENSBTAG00000021632	MSRA	0.403977	0.0149261
ENSBTAG00000021253	PRDM15	0.403831	0.0219473
ENSBTAG00000013914	GATB	0.403682	0.00200176
ENSBTAG00000054726	UQCC2	0.403059	0.0356641
ENSBTAG00000007390	VAT1	0.4028	0.0070851
ENSBTAG00000023814	ECT2	0.402471	0.0339074
ENSBTAG00000014325	C3H1orf109	0.402385	0.00598535
ENSBTAG00000047135	GORASP1	0.402282	0.0443775
ENSBTAG00000015337	TSPAN12	0.402248	0.00694407
ENSBTAG00000006765	LARS1	0.402207	0.00246008
ENSBTAG00000015381	ARHGAP18	0.401583	0.0358129
ENSBTAG00000005441	ZMAT2	0.401012	1.38363e-07
ENSBTAG00000019852	PDHA1	0.400747	0.0194484
ENSBTAG00000017095	DENND4A	0.400684	0.00891176
ENSBTAG00000005016	AP3B1	0.400423	0.000947779
ENSBTAG00000001005	ZNF280B	0.400412	0.00886761
ENSBTAG00000050233	PRRG1	0.399709	0.0249577
ENSBTAG00000016281	PREP	0.399674	0.0412728
ENSBTAG00000027795	GFM1	0.399207	0.0214888
ENSBTAG00000013708	SNX8	0.399056	0.00619024
ENSBTAG00000000941	PLEKHB2	0.398918	0.0169295
ENSBTAG00000011832	ALDH18A1	0.398744	0.0133617
ENSBTAG00000024869	CX3CL1	0.398619	0.0145356
ENSBTAG00000013593	SNRPA1	0.398254	0.000264938
ENSBTAG00000016744	CAPRIN1	0.396777	2.05935e-05
ENSBTAG00000014468	AP1S1	0.396214	0.0311774
ENSBTAG00000020316	AP2B1	0.39576	2.72912e-06
ENSBTAG00000010692	SND1	0.39535	8.79018e-05
ENSBTAG00000017161	TM2D1	0.394417	0.00520692
ENSBTAG00000016527	FAM241B	0.394384	0.00478669
ENSBTAG00000012860	PDZD11	0.394043	0.00385861
ENSBTAG00000002639	ZDHHC7	0.393588	0.00711136
ENSBTAG00000047694	0	0.392876	0.0200201
ENSBTAG00000011104	RTN4	0.392722	0.00094159
ENSBTAG00000010830	LRP1	0.392364	0.0339074
ENSBTAG00000013042	EXOC5	0.392214	0.0275181
ENSBTAG00000017375	FAM241A	0.391945	0.0131035
ENSBTAG00000007570	NDUFAF6	0.391436	0.00461324
ENSBTAG00000012003	PPIA	0.390755	0.00206735
ENSBTAG00000001585	WIPF1	0.390633	0.00297255
ENSBTAG00000039129	0	0.390518	0.046617
ENSBTAG00000001189	AP1B1	0.389227	0.000179299
ENSBTAG00000017811	SLC39A9	0.389189	0.0364407
ENSBTAG00000014583	CALM3	0.387752	0.0130868
ENSBTAG00000008457	SLU7	0.38739	0.0180743
ENSBTAG00000018951	TBC1D9	0.387233	8.9169e-05
ENSBTAG00000023259	OSBPL1A	0.38687	0.00901308
ENSBTAG00000003358	MCFD2	0.38592	0.000961184
ENSBTAG00000001548	UBQLN4	0.385256	0.00103539
ENSBTAG00000007215	RNPEPL1	0.384245	0.000177461
ENSBTAG00000034435	NKD2	0.383635	0.0301992
ENSBTAG00000019877	DOCK7	0.382555	0.0349343
ENSBTAG00000009885	TACO1	0.382552	0.0165603
ENSBTAG00000005191	0	0.38127	3.08084e-05
ENSBTAG00000002209	JPT2	0.381261	3.81995e-07
ENSBTAG00000026114	UBE2F	0.38099	0.00684342
ENSBTAG00000010336	TALDO1	0.380416	0.0255351
ENSBTAG00000044138	METTL23	0.380245	0.00582853
ENSBTAG00000022530	TMEM186	0.379824	0.0267371
ENSBTAG00000006901	NIPSNAP3A	0.379446	0.0117494
ENSBTAG00000018801	SNX3	0.378935	9.6911e-05
ENSBTAG00000030942	MRPL3	0.378274	0.000442471
ENSBTAG00000012117	ATP6AP1	0.378135	0.0378419
ENSBTAG00000023551	MOB3C	0.377933	0.00159897
ENSBTAG00000002412	CYB5B	0.377743	0.00154192
ENSBTAG00000018588	TMBIM6	0.37748	0.0224776
ENSBTAG00000005793	PEA15	0.375388	0.0177142
ENSBTAG00000014611	SORL1	0.374795	0.00791111
ENSBTAG00000051210	GSTP1	0.374783	0.00327088
ENSBTAG00000000778	HSP90AB1	0.373927	0.00187596
ENSBTAG00000006969	TUBB	0.37366	0.0254804
ENSBTAG00000039374	IPO5	0.372574	0.0121683
ENSBTAG00000006970	OLA1	0.372421	0.00670898
ENSBTAG00000019956	CMPK1	0.371667	0.0258932
ENSBTAG00000052337	RPS29	0.371619	0.0121683
ENSBTAG00000007441	SEC23IP	0.370494	0.0121683
ENSBTAG00000006414	NUTF2	0.370249	0.00170171
ENSBTAG00000015513	DOCK5	0.368831	0.0377966
ENSBTAG00000010422	MDM2	0.368003	0.0229863
ENSBTAG00000001565	MESD	0.367966	0.000302435
ENSBTAG00000051386	AP3S1	0.367675	0.00337582
ENSBTAG00000004281	ACSS1	0.367358	5.92722e-05
ENSBTAG00000022825	BRI3	0.367298	0.00643003
ENSBTAG00000004718	PUS7L	0.367277	0.0324657
ENSBTAG00000005367	VRK3	0.366737	0.0457159
ENSBTAG00000002052	PLOD1	0.36666	0.000157959
ENSBTAG00000020998	RUVBL1	0.366627	0.0440795
ENSBTAG00000021240	DCSTAMP	0.3661	0.0260637
ENSBTAG00000003906	SUPT7L	0.366041	0.00134933
ENSBTAG00000007186	ARHGAP39	0.365189	0.0374307
ENSBTAG00000007476	BTRC	0.365186	0.0350739
ENSBTAG00000053687	MRPL11	0.364717	0.00361966
ENSBTAG00000011075	PLPBP	0.363763	0.00151178
ENSBTAG00000001537	TSKU	0.36341	0.0369462
ENSBTAG00000010637	ARSG	0.363282	0.0299025
ENSBTAG00000011415	ETF1	0.363156	0.033648
ENSBTAG00000000359	EIF3J	0.362974	0.00148146
ENSBTAG00000047942	DESI1	0.36274	0.0458075
ENSBTAG00000023377	SH3BP5	0.361298	0.0295519
ENSBTAG00000010227	CPSF2	0.361176	0.00246008
ENSBTAG00000019564	SMU1	0.361087	1.61604e-05
ENSBTAG00000012344	RPL26	0.360334	0.00163256
ENSBTAG00000022731	SSR1	0.359897	0.000399748
ENSBTAG00000003652	TMEM128	0.358409	0.0288732
ENSBTAG00000038477	GGCX	0.358338	0.00850754
ENSBTAG00000016977	FUNDC2	0.358248	0.0356313
ENSBTAG00000052310	EIF4EBP3	0.357939	0.0260412
ENSBTAG00000018207	M6PR	0.35735	0.00153231
ENSBTAG00000011823	CLSTN1	0.357286	0.00364038
ENSBTAG00000048090	UBE2G2	0.35643	0.000670857
ENSBTAG00000010922	TRAPPC2	0.356188	0.0332969
ENSBTAG00000033735	WASHC4	0.355481	0.0324657
ENSBTAG00000048107	CANX	0.355229	0.040907
ENSBTAG00000045568	0	0.354008	0.0259165
ENSBTAG00000009965	ECI1	0.353904	0.000396241
ENSBTAG00000015946	RBBP5	0.353112	0.023352
ENSBTAG00000002944	ATP5MC3	0.352926	0.0161911
ENSBTAG00000015147	S100A10	0.352594	0.0436773
ENSBTAG00000004736	GRB2	0.352166	0.0445397
ENSBTAG00000015186	ILVBL	0.352162	0.00968311
ENSBTAG00000039246	TRIM11	0.352138	9.06356e-05
ENSBTAG00000019937	WDR3	0.351967	0.0267189
ENSBTAG00000005627	PAFAH1B2	0.351539	0.0220242
ENSBTAG00000034785	DNAJC15	0.351477	0.0433641
ENSBTAG00000047956	NAGLU	0.3514	0.0224776
ENSBTAG00000012957	SERBP1	0.350766	0.00013645
ENSBTAG00000015145	S100A11	0.349709	0.0403098
ENSBTAG00000019300	TPMT	0.348384	0.0261984
ENSBTAG00000019011	PGM1	0.347906	0.0247186
ENSBTAG00000007484	ACADS	0.347808	0.0389208
ENSBTAG00000027635	PLPP5	0.346428	0.00181344
ENSBTAG00000011045	MRPS36	0.345546	0.0324657
ENSBTAG00000000622	RPS17	0.34529	4.54148e-05
ENSBTAG00000033041	YIPF4	0.345213	0.0378419
ENSBTAG00000020367	SLC30A9	0.344845	0.0321244
ENSBTAG00000039705	HGH1	0.343515	3.58676e-05
ENSBTAG00000006209	EXT1	0.342994	0.0091211
ENSBTAG00000046019	SDHA	0.342837	0.0109448
ENSBTAG00000046959	CGGBP1	0.342741	0.0403696
ENSBTAG00000017164	LARP4	0.34234	0.040907
ENSBTAG00000021052	GNB1L	0.341899	0.0122992
ENSBTAG00000017866	CD36	0.341649	0.0245632
ENSBTAG00000018829	SPRYD7	0.341125	0.0175846
ENSBTAG00000019237	TXNDC5	0.341061	0.00520827
ENSBTAG00000010601	DOLK	0.340891	0.0057031
ENSBTAG00000003209	BLCAP	0.340814	0.0397881
ENSBTAG00000016252	LSM12	0.340441	0.00772532
ENSBTAG00000010584	AP2S1	0.34007	0.0112291
ENSBTAG00000039208	ATP5F1E	0.33963	0.030855
ENSBTAG00000033983	MAP2K1	0.339316	0.0123483
ENSBTAG00000051021	FASTKD5	0.339204	0.0467858
ENSBTAG00000047756	CNTROB	0.338642	0.00211253
ENSBTAG00000001342	RSL24D1	0.338629	0.0254275
ENSBTAG00000017557	QRSL1	0.338444	0.00349645
ENSBTAG00000020108	LETM1	0.336434	0.00451056
ENSBTAG00000006767	MRPL13	0.335935	0.00656573
ENSBTAG00000002203	NDUFS2	0.335923	0.0218611
ENSBTAG00000009213	TOMM40L	0.335921	0.0168917
ENSBTAG00000025929	0	0.335882	0.0217814
ENSBTAG00000003098	MTDH	0.335633	0.0447421
ENSBTAG00000018706	PCTP	0.335542	0.00192563
ENSBTAG00000040076	ILF3	0.334697	0.0119717
ENSBTAG00000005792	BCCIP	0.334648	0.0134188
ENSBTAG00000012961	PAPSS1	0.334546	0.00296031
ENSBTAG00000009805	CFDP2	0.334163	0.00174408
ENSBTAG00000009664	0	0.334034	0.0246582
ENSBTAG00000000898	F2RL2	0.333348	0.0243685
ENSBTAG00000002286	DNAJC18	0.333189	0.00255457
ENSBTAG00000012939	DTNBP1	0.333009	0.00710603
ENSBTAG00000019704	HLTF	0.332455	0.00332266
ENSBTAG00000010709	DLAT	0.332245	0.0158314
ENSBTAG00000005178	MMAB	0.331547	0.0216115
ENSBTAG00000007332	ATP5MG	0.330517	0.0180851
ENSBTAG00000012265	VWF	0.329938	0.0278132
ENSBTAG00000032114	0	0.329362	0.0318843
ENSBTAG00000031875	BANF1	0.328741	6.28914e-05
ENSBTAG00000015574	RBP7	0.328471	0.0388311
ENSBTAG00000001908	DLD	0.326939	0.0313982
ENSBTAG00000026415	MRPS34	0.32689	0.00763674
ENSBTAG00000014809	ANXA6	0.326431	0.0405906
ENSBTAG00000016311	EIF2S1	0.326321	0.00702503
ENSBTAG00000011748	SGMS1	0.326132	0.0190329
ENSBTAG00000017542	PPARD	0.325933	0.00778018
ENSBTAG00000016707	FKBP9	0.325285	0.0412599
ENSBTAG00000004781	POLR3B	0.323448	0.0361597
ENSBTAG00000032902	0	0.323177	0.0310147
ENSBTAG00000000203	ATP6V1G1	0.321732	0.0248035
ENSBTAG00000001107	CACYBP	0.321314	0.018098
ENSBTAG00000014772	NUDCD2	0.321256	0.00224161
ENSBTAG00000002121	CDK2AP2	0.321029	0.0121131
ENSBTAG00000008880	POGLUT2	0.320475	0.0478435
ENSBTAG00000015490	HS1BP3	0.320289	6.23638e-05
ENSBTAG00000020376	PAIP1	0.320186	0.0169295
ENSBTAG00000015519	GFM2	0.320114	0.0152958
ENSBTAG00000009915	AP2A2	0.320044	2.54944e-05
ENSBTAG00000014353	SRP14	0.320009	0.0224162
ENSBTAG00000003585	CD47	0.319449	0.012983
ENSBTAG00000018922	TRMT10B	0.318161	0.00313732
ENSBTAG00000008743	ALDH2	0.317649	0.00430029
ENSBTAG00000000091	NDUFB8	0.317496	0.0143101
ENSBTAG00000009747	RNFT1	0.317483	0.0127469
ENSBTAG00000015499	VPS51	0.317384	0.00209627
ENSBTAG00000010013	DNAJA3	0.31691	0.000123563
ENSBTAG00000018360	MRPL1	0.316874	0.00460348
ENSBTAG00000001977	YIPF6	0.316816	0.0020368
ENSBTAG00000003997	UBE2D4	0.315162	0.00953277
ENSBTAG00000012873	SNX6	0.31452	0.00251656
ENSBTAG00000007605	FKBP4	0.314407	0.00940247
ENSBTAG00000016912	TSFM	0.313658	0.0401521
ENSBTAG00000020981	MARCHF5	0.313147	0.0450543
ENSBTAG00000021580	HNRNPA3	0.313091	0.0233275
ENSBTAG00000018987	0	0.31308	0.0269195
ENSBTAG00000006486	TSEN34	0.312984	0.000618009
ENSBTAG00000009087	GNG10	0.312405	0.02185
ENSBTAG00000016445	YME1L1	0.312253	0.00863818
ENSBTAG00000003263	TBCA	0.311858	0.0290418
ENSBTAG00000032905	RMDN2	0.311738	0.00856541
ENSBTAG00000005536	MEA1	0.311177	0.0144447
ENSBTAG00000038635	0	0.311017	0.0196388
ENSBTAG00000001289	MRPL18	0.310525	0.0303318
ENSBTAG00000000084	MRPS30	0.310492	0.0443746
ENSBTAG00000019358	RNF214	0.309894	0.0417811
ENSBTAG00000019500	CNIH1	0.308742	0.0149727
ENSBTAG00000039728	0	0.308501	0.040592
ENSBTAG00000021535	CROT	0.30834	0.0338774
ENSBTAG00000011843	EEF1G	0.30834	0.037843
ENSBTAG00000019854	ABCE1	0.308105	0.0244892
ENSBTAG00000009899	CHID1	0.307976	0.0101736
ENSBTAG00000008648	PRDX5	0.307928	0.0107958
ENSBTAG00000000545	PPP4R3B	0.307822	0.0121609
ENSBTAG00000015761	COQ5	0.307233	0.0453502
ENSBTAG00000009761	ACTR2	0.306837	0.042161
ENSBTAG00000014669	NDUFA12	0.30655	0.0388655
ENSBTAG00000005961	CDC42SE2	0.306489	0.0458075
ENSBTAG00000018735	C13H20orf27	0.306184	0.000223138
ENSBTAG00000014146	SPCS3	0.306052	0.0211753
ENSBTAG00000021796	C17H12orf43	0.305324	0.0157483
ENSBTAG00000009755	GOLGA3	0.304904	0.0195088
ENSBTAG00000032829	GHITM	0.303615	0.0445538
ENSBTAG00000000162	ANAPC16	0.303307	0.00961519
ENSBTAG00000012975	VDAC2	0.302854	0.0070851
ENSBTAG00000009084	ATG3	0.30249	0.0361063
ENSBTAG00000016730	ANP32E	0.302339	0.00295726
ENSBTAG00000014233	CCT8	0.302133	0.00597253
ENSBTAG00000006429	ACO2	0.302077	0.0170645
ENSBTAG00000019684	NUDT3	0.302028	0.0427092
ENSBTAG00000010322	HYOU1	0.301841	0.0278479
ENSBTAG00000016782	SLC39A10	0.301825	0.032541
ENSBTAG00000005181	SYS1	0.301378	0.017835
ENSBTAG00000014820	OXA1L	0.30076	0.000147751
ENSBTAG00000013128	ACBD3	0.300696	0.00217795
ENSBTAG00000012361	ARHGEF11	0.299422	0.0109658
ENSBTAG00000019071	COMMD10	0.299305	0.0141871
ENSBTAG00000008034	LMAN2	0.298892	0.000335908
ENSBTAG00000022167	DERA	0.298207	0.00235485
ENSBTAG00000016848	GTF2E1	0.297449	0.0453665
ENSBTAG00000020447	VSIG10L	0.297204	0.00756616
ENSBTAG00000016720	RAB1A	0.296813	0.0459726
ENSBTAG00000054527	0	0.29519	0.0366822
ENSBTAG00000045957	SAMM50	0.294605	0.0429346
ENSBTAG00000006744	TMEM131	0.294364	0.0472257
ENSBTAG00000038949	MRPL30	0.293941	0.0214888
ENSBTAG00000014029	HERC4	0.29327	0.00720908
ENSBTAG00000002608	SEPTIN2	0.293024	0.0216224
ENSBTAG00000050610	0	0.292792	0.0330323
ENSBTAG00000005364	HMBS	0.292377	0.0319295
ENSBTAG00000013513	ATP6V1C1	0.291823	0.0462247
ENSBTAG00000020996	CLDND1	0.291221	0.0361057
ENSBTAG00000013284	SGK3	0.291005	0.0109833
ENSBTAG00000011767	PALS1	0.290794	0.0131426
ENSBTAG00000006235	INTS3	0.288796	0.0137726
ENSBTAG00000012678	COLGALT1	0.288711	0.0373021
ENSBTAG00000010275	WASHC5	0.288208	0.00861638
ENSBTAG00000055033	RAN	0.287968	0.0369331
ENSBTAG00000001868	PCYT2	0.285616	0.0249776
ENSBTAG00000018381	CRLF3	0.284826	0.0220766
ENSBTAG00000048059	TMEM86A	0.28476	0.0127919
ENSBTAG00000010778	NDUFAF1	0.284749	0.0347706
ENSBTAG00000012739	C1QBP	0.284473	0.0109658
ENSBTAG00000023343	RPL28	0.284402	0.00902922
ENSBTAG00000031723	RPL6	0.283842	0.0291186
ENSBTAG00000011753	RCC1L	0.283757	0.0298332
ENSBTAG00000015642	SDF4	0.282396	0.00109716
ENSBTAG00000014495	CEP43	0.280761	0.000539746
ENSBTAG00000021651	UQCRC2	0.280741	0.00219847
ENSBTAG00000005246	DIP2B	0.279156	0.00277498
ENSBTAG00000015801	EFNB1	0.278992	0.031693
ENSBTAG00000008674	FAM136A	0.278198	0.033648
ENSBTAG00000005400	ATG5	0.277998	0.0342907
ENSBTAG00000014858	PRPSAP2	0.277984	0.0143308
ENSBTAG00000002730	ELP3	0.277569	0.0278132
ENSBTAG00000039684	CAVIN1	0.27637	0.0307339
ENSBTAG00000020308	EIF4G2	0.27562	0.00290992
ENSBTAG00000012416	ZNF511	0.274364	0.0353127
ENSBTAG00000014295	CAPZA1	0.274068	0.0395868
ENSBTAG00000014318	SLC33A1	0.273582	0.0279431
ENSBTAG00000007453	NELFE	0.27257	0.00318996
ENSBTAG00000015427	CFDP1	0.272339	0.0479909
ENSBTAG00000015962	MMADHC	0.272002	0.0105044
ENSBTAG00000007363	LSM3	0.271004	0.0051293
ENSBTAG00000010612	TMED4	0.269167	0.00125068
ENSBTAG00000011879	B4GALT2	0.267432	0.0243327
ENSBTAG00000006547	CCDC25	0.267335	0.0458245
ENSBTAG00000015230	PLA2G12A	0.266611	0.0028588
ENSBTAG00000007399	LAMP2	0.265644	0.0473646
ENSBTAG00000017815	STX8	0.265239	0.0436773
ENSBTAG00000010157	TOMM22	0.264535	0.00267738
ENSBTAG00000011225	TMX1	0.264151	0.0487707
ENSBTAG00000006985	TM7SF3	0.263926	0.0131986
ENSBTAG00000016984	PTPN9	0.262988	0.00496132
ENSBTAG00000006242	USP9X	0.262541	0.0313754
ENSBTAG00000018522	OAZ1	0.261332	0.00550876
ENSBTAG00000034992	MCTS1	0.258757	0.0224776
ENSBTAG00000011396	0	0.258102	0.0172129
ENSBTAG00000017349	PCDHGC3	0.257939	0.0210108
ENSBTAG00000001777	RPLP2	0.255787	0.00945202
ENSBTAG00000000894	PGK1	0.255112	0.0224776
ENSBTAG00000011699	CDC37	0.254519	0.00734668
ENSBTAG00000013123	PHB2	0.254417	0.00506881
ENSBTAG00000017525	ATG12	0.253012	0.00112608
ENSBTAG00000017424	VAPB	0.250473	0.0140116
ENSBTAG00000021334	C24H18orf32	0.24951	0.00019914
ENSBTAG00000014712	CLPP	0.248872	0.0368041
ENSBTAG00000009713	ATP5MK	0.247871	0.0445397
ENSBTAG00000015049	ECSIT	0.247551	0.0417054
ENSBTAG00000013016	GNAI3	0.24719	0.0410545
ENSBTAG00000015136	AARSD1	0.245607	0.0121683
ENSBTAG00000055082	COX6B1	0.245448	0.0275001
ENSBTAG00000021367	ANP32B	0.245187	0.00773654
ENSBTAG00000001933	PTPA	0.244588	0.00483528
ENSBTAG00000012146	PPP1CA	0.243254	0.00313732
ENSBTAG00000001942	SNX27	0.243201	0.020577
ENSBTAG00000020169	CEPT1	0.242873	0.0367271
ENSBTAG00000038979	TMEM167B	0.2427	0.0170645
ENSBTAG00000010136	CMAS	0.242518	0.0121683
ENSBTAG00000002746	OSTF1	0.240875	0.0387908
ENSBTAG00000007130	ESF1	0.240819	0.0393122
ENSBTAG00000002507	ATP5F1A	0.240645	0.0114558
ENSBTAG00000011435	NPEPPS	0.239285	0.0490154
ENSBTAG00000002939	FURIN	0.238114	0.00132613
ENSBTAG00000010613	NUP188	0.237859	0.0116177
ENSBTAG00000001776	SIRT2	0.236697	0.00391872
ENSBTAG00000005735	ATP5MC2	0.235963	0.017702
ENSBTAG00000016122	PIGT	0.23547	0.0065921
ENSBTAG00000020560	CLPTM1	0.234887	0.0264721
ENSBTAG00000009034	AP3D1	0.234295	0.00056791
ENSBTAG00000017547	DBNL	0.233602	0.0104114
ENSBTAG00000049833	RPL39	0.233113	0.0112233
ENSBTAG00000033504	MAK16	0.232065	0.0195904
ENSBTAG00000004334	NCSTN	0.231882	0.00207659
ENSBTAG00000020431	DERL2	0.231164	0.0428871
ENSBTAG00000007954	CDIPT	0.2307	0.0342169
ENSBTAG00000013315	ATP5F1B	0.23035	0.00247211
ENSBTAG00000019930	CLNS1A	0.230096	0.0481539
ENSBTAG00000007572	ATP6V1F	0.229963	0.044036
ENSBTAG00000002829	TCP1	0.229651	0.00368672
ENSBTAG00000003469	CHURC1	0.22958	0.0121314
ENSBTAG00000019515	SNX17	0.228912	0.0219047
ENSBTAG00000021304	TP53BP1	0.227571	0.00444569
ENSBTAG00000024723	CHCHD3	0.226796	0.034348
ENSBTAG00000015000	VCP	0.224137	0.0365057
ENSBTAG00000008470	MPHOSPH9	0.224084	0.0434236
ENSBTAG00000016133	MRPS7	0.222089	0.0473646
ENSBTAG00000011849	HDAC2	0.221875	0.0135208
ENSBTAG00000004199	DIABLO	0.221342	0.0156117
ENSBTAG00000054647	0	0.220863	0.0271599
ENSBTAG00000013038	UBE2L3	0.220638	0.0267416
ENSBTAG00000023795	VAC14	0.22056	0.00254437
ENSBTAG00000044178	ZMPSTE24	0.217591	0.0494851
ENSBTAG00000010156	TPT1	0.21759	0.026445
ENSBTAG00000004872	MRPL20	0.216646	0.0179944
ENSBTAG00000020496	C23H6orf62	0.215054	0.0284829
ENSBTAG00000005316	GDI2	0.213486	0.029827
ENSBTAG00000030584	SLC35A4	0.2134	0.012577
ENSBTAG00000006556	COPB1	0.212797	0.0347173
ENSBTAG00000019274	ATIC	0.212331	0.0347464
ENSBTAG00000009916	NTAQ1	0.211658	0.00817185
ENSBTAG00000005481	ADAM10	0.208713	0.00555474
ENSBTAG00000010012	BTF3	0.204753	0.0438402
ENSBTAG00000020223	CASQ1	0.204425	0.0439896
ENSBTAG00000009949	DARS1	0.204415	0.0342202
ENSBTAG00000001507	CLCN5	0.202927	0.0164109
ENSBTAG00000021883	AP3M1	0.202448	0.0312119
ENSBTAG00000008634	WBP2	0.202188	0.0197267
ENSBTAG00000000550	ATP5F1D	0.201976	0.0488715
ENSBTAG00000011217	DNAJC11	0.201265	0.0212286
ENSBTAG00000012620	RETREG2	0.201202	0.0465224
ENSBTAG00000012756	CCT7	0.199887	0.0397489
ENSBTAG00000004937	SEC61A1	0.199764	0.026445
ENSBTAG00000008873	NCBP2	0.19885	0.0487321
ENSBTAG00000004861	EIF3F	0.194157	0.0283513
ENSBTAG00000011539	PCGF2	0.193172	0.0267416
ENSBTAG00000006740	SCYL1	0.18968	0.0179988
ENSBTAG00000016231	POFUT1	0.189223	0.0460494
ENSBTAG00000001181	RPS6KC1	0.188467	0.0278479
ENSBTAG00000046936	MRFAP1L1	0.188036	0.0040696
ENSBTAG00000008443	LARP1	0.184121	0.0326271
ENSBTAG00000006059	TSN	0.183807	0.0149804
ENSBTAG00000015732	PSMC6	0.183634	0.0223344
ENSBTAG00000002350	PIK3R2	0.183387	0.0438855
ENSBTAG00000004929	C20H5orf51	0.183221	0.0107823
ENSBTAG00000018834	PPP1R37	0.179021	0.0335364
ENSBTAG00000015376	FBXW11	0.178698	0.0122628
ENSBTAG00000002014	SNX1	0.178371	0.0493763
ENSBTAG00000013526	EFTUD2	0.178218	0.0212958
ENSBTAG00000017139	STX7	0.175609	0.0339953
ENSBTAG00000003697	TARDBP	0.174632	0.0416564
ENSBTAG00000007123	ENSA	0.170961	0.0163191
ENSBTAG00000011639	STK11	0.170705	0.0316756
ENSBTAG00000021771	PTTG1IP	0.169532	0.032541
ENSBTAG00000004442	AGPAT1	0.166033	0.0337167
ENSBTAG00000000837	PARP1	0.165401	0.00323254
ENSBTAG00000002434	WDR18	0.163182	0.0464425
ENSBTAG00000012350	MAT2B	0.16104	0.0467977
ENSBTAG00000003307	IMMT	0.160831	0.0251653
ENSBTAG00000016420	CTNNB1	0.160748	0.0476934
ENSBTAG00000020106	AP2M1	0.160043	0.0371876
ENSBTAG00000000342	PLOD3	0.153373	0.0450754
ENSBTAG00000001329	CLPTM1L	0.148181	0.0175739
ENSBTAG00000008202	PRKCSH	0.147096	0.012983
ENSBTAG00000005854	COPS8	0.145073	0.0268047
ENSBTAG00000021437	GPR174	0.121086	0.0172849
ENSBTAG00000030435	PNRC2	0.118905	0.0179657
ENSBTAG00000008090	CCM2	0.11351	0.0148162
ENSBTAG00000009978	TDRD6	0.10979	0.00158206
ENSBTAG00000023186	0	0.0976466	0.0275181
ENSBTAG00000038275	CYP27C1	0.0750033	3.50579e-49
ENSBTAG00000010188	RDH8	0.0383866	0.0487321
ENSBTAG00000008672	GABRD	0.0253641	0.0384351
ENSBTAG00000054665	NKX6-2	0.00482763	0.000509
ENSBTAG00000050312	0	-0.00656129	0.0360508
ENSBTAG00000048392	0	-0.0173701	0.0438812
ENSBTAG00000019942	PABPC5	-0.0190168	0.00734668
ENSBTAG00000054956	0	-0.0544197	0.012629
ENSBTAG00000050948	NUP62	-0.108049	0.0492534
ENSBTAG00000017055	HCN3	-0.13175	7.60766e-06
ENSBTAG00000016764	UBA1	-0.135248	0.0144215
ENSBTAG00000048273	C6H4orf3	-0.138062	0.0255449
ENSBTAG00000045817	BAP1	-0.147596	0.0175482
ENSBTAG00000015240	UBR4	-0.150653	0.0208982
ENSBTAG00000000340	ADNP	-0.152973	0.0308804
ENSBTAG00000003383	0	-0.154088	0.0346223
ENSBTAG00000008003	SMG7	-0.154609	0.0108671
ENSBTAG00000018385	DNAJC8	-0.15678	0.0109658
ENSBTAG00000016769	CDK16	-0.165155	0.0154039
ENSBTAG00000020192	PPP2R5C	-0.16818	0.0365057
ENSBTAG00000006122	HUWE1	-0.170723	0.033648
ENSBTAG00000053390	RAC1	-0.175458	0.00251656
ENSBTAG00000001632	NBR1	-0.182453	0.0183449
ENSBTAG00000016894	CYFIP1	-0.183917	0.0271433
ENSBTAG00000032024	KATNA1	-0.186668	0.0443793
ENSBTAG00000009305	ANKRD27	-0.189069	0.0157915
ENSBTAG00000012865	DEK	-0.190306	0.0123528
ENSBTAG00000016378	LRP10	-0.190799	0.0416561
ENSBTAG00000020382	RIN2	-0.191676	0.0397219
ENSBTAG00000042761	Y_RNA	-0.195123	0.0206939
ENSBTAG00000020756	GSK3A	-0.195756	0.00712311
ENSBTAG00000009584	PPP6R3	-0.197723	0.00426436
ENSBTAG00000002763	KMT2B	-0.198513	0.0207107
ENSBTAG00000012698	HDAC1	-0.198698	0.000179299
ENSBTAG00000043956	UBE2E3	-0.198796	0.0274212
ENSBTAG00000014734	CHD4	-0.199078	0.00305166
ENSBTAG00000032481	DAPL1	-0.200344	0.00525288
ENSBTAG00000010132	NAE1	-0.204403	0.0478435
ENSBTAG00000031106	ZNF746	-0.206656	0.0241469
ENSBTAG00000016524	RALY	-0.207355	0.00473345
ENSBTAG00000005967	UBR2	-0.20749	0.0383291
ENSBTAG00000009969	RNPS1	-0.20784	0.00450103
ENSBTAG00000018636	CCNK	-0.208549	0.0146392
ENSBTAG00000004512	MKRN2	-0.210035	0.0150572
ENSBTAG00000009490	STX5	-0.212285	0.0102107
ENSBTAG00000019336	DVL3	-0.212546	0.0141847
ENSBTAG00000048950	ULBP13	-0.212813	0.0457881
ENSBTAG00000011228	FASTK	-0.21391	0.012577
ENSBTAG00000019133	ZNF326	-0.214902	0.02164
ENSBTAG00000001326	SLC44A5	-0.216925	0.0131426
ENSBTAG00000009098	POLG	-0.217148	0.0338885
ENSBTAG00000003967	OTUB1	-0.219841	0.0383291
ENSBTAG00000021558	LSM14B	-0.220349	0.0051098
ENSBTAG00000012845	SDF2	-0.223166	0.0353922
ENSBTAG00000001673	C2CD5	-0.223607	0.00235485
ENSBTAG00000002072	ERCC2	-0.223847	0.0293216
ENSBTAG00000012159	CNBP	-0.223899	0.0447385
ENSBTAG00000011360	XAB2	-0.224204	0.0211753
ENSBTAG00000000602	RXRB	-0.224966	0.00825406
ENSBTAG00000000848	SNRNP200	-0.225139	0.00555163
ENSBTAG00000020423	EP400	-0.226395	0.0295756
ENSBTAG00000005197	BAZ1B	-0.226976	0.00307718
ENSBTAG00000054227	0	-0.227011	0.0127101
ENSBTAG00000011865	MTA2	-0.228475	0.0170771
ENSBTAG00000021170	OSBPL9	-0.228646	0.035224
ENSBTAG00000009757	RPSA	-0.229136	0.0396196
ENSBTAG00000013882	CHMP2A	-0.23045	0.0278359
ENSBTAG00000006417	EDC4	-0.230518	0.0261549
ENSBTAG00000020451	USP1	-0.231679	0.0397537
ENSBTAG00000000902	OGT	-0.232165	0.0458075
ENSBTAG00000013440	RBM42	-0.233023	0.00303901
ENSBTAG00000031846	SART3	-0.233148	0.00342227
ENSBTAG00000015806	OAZ2	-0.233583	0.0168917
ENSBTAG00000020761	USP33	-0.234038	0.0341424
ENSBTAG00000018070	SCNM1	-0.236443	0.0183984
ENSBTAG00000014561	KIFBP	-0.236748	0.0215312
ENSBTAG00000003759	PCNX3	-0.236816	0.026168
ENSBTAG00000005587	SKIV2L	-0.237579	0.0463771
ENSBTAG00000002835	SMAD1	-0.237734	0.0314667
ENSBTAG00000016105	MACROH2A1	-0.238632	0.00494732
ENSBTAG00000010252	ZNF397	-0.238986	0.0379099
ENSBTAG00000022575	TPRA1	-0.23971	0.0330076
ENSBTAG00000021896	NUP214	-0.240963	0.0225148
ENSBTAG00000032982	TERF1	-0.241022	0.0144447
ENSBTAG00000002039	FRMD8	-0.241289	0.0260414
ENSBTAG00000047855	MECP2	-0.243295	0.0204428
ENSBTAG00000030301	MAP7D1	-0.244123	0.0253392
ENSBTAG00000014079	GIGYF2	-0.244332	0.000179299
ENSBTAG00000007974	WTAP	-0.244375	0.0434146
ENSBTAG00000011656	PRPF6	-0.244633	0.000459405
ENSBTAG00000019193	SETD5	-0.244943	0.00386477
ENSBTAG00000017921	NELFA	-0.245604	0.0162299
ENSBTAG00000002890	RBM10	-0.245788	0.0220309
ENSBTAG00000019219	SH2B1	-0.246392	0.0399997
ENSBTAG00000014426	PRKAG1	-0.246758	0.00682035
ENSBTAG00000021472	ZC3H3	-0.246896	0.0418136
ENSBTAG00000017423	TMEM214	-0.24823	0.00264245
ENSBTAG00000000455	CREBZF	-0.248312	0.0219047
ENSBTAG00000022314	EMD	-0.24833	0.0185828
ENSBTAG00000010511	KAT8	-0.248367	0.00879062
ENSBTAG00000000289	ASB8	-0.249296	0.0362598
ENSBTAG00000044184	TUBGCP3	-0.250092	0.0241019
ENSBTAG00000008736	CUL1	-0.250125	0.0127073
ENSBTAG00000005160	GTF2H1	-0.250688	0.00757304
ENSBTAG00000006114	ZCCHC8	-0.25157	0.00744284
ENSBTAG00000015969	STK40	-0.252347	0.034806
ENSBTAG00000019785	CIC	-0.254174	0.0285871
ENSBTAG00000018589	RFC2	-0.254284	0.00201992
ENSBTAG00000008964	DTD1	-0.254952	0.00174444
ENSBTAG00000007007	WDR20	-0.255437	0.0191018
ENSBTAG00000010467	SUPT5H	-0.257074	0.010547
ENSBTAG00000021036	MARCHF2	-0.257267	0.00411406
ENSBTAG00000047874	PRPF38B	-0.258028	0.030812
ENSBTAG00000000978	ASH2L	-0.258143	0.0114172
ENSBTAG00000009912	PAN3	-0.25902	0.00173156
ENSBTAG00000001637	FUNDC1	-0.25924	0.00672615
ENSBTAG00000019714	DAZAP1	-0.259325	0.00734668
ENSBTAG00000001123	SNRNP48	-0.26004	0.042266
ENSBTAG00000025593	CCDC32	-0.260954	0.0228056
ENSBTAG00000004193	VEZF1	-0.261627	0.00111251
ENSBTAG00000006186	KCTD3	-0.262587	0.00274603
ENSBTAG00000000753	PIAS4	-0.262931	0.00654523
ENSBTAG00000016441	ZNF622	-0.263177	0.0219065
ENSBTAG00000017325	ATG13	-0.263518	0.0224776
ENSBTAG00000000646	ANAPC4	-0.263713	0.0159817
ENSBTAG00000038711	TMEM91	-0.263744	0.0336815
ENSBTAG00000016526	PIH1D1	-0.264324	0.0141362
ENSBTAG00000037457	MBD2	-0.26532	0.0307339
ENSBTAG00000018258	SRSF2	-0.265804	0.000216458
ENSBTAG00000004942	EXOSC9	-0.266295	0.0119381
ENSBTAG00000020269	MISP	-0.266879	0.0405151
ENSBTAG00000016558	SPSB3	-0.26706	0.00103905
ENSBTAG00000021016	GTF2F1	-0.269763	0.00996033
ENSBTAG00000003044	SPIN1	-0.27092	0.00570969
ENSBTAG00000048656	bta-mir-2285t	-0.27106	0.0248731
ENSBTAG00000008881	PURA	-0.271144	0.0412662
ENSBTAG00000011571	ACIN1	-0.271157	0.0402629
ENSBTAG00000011588	RNF123	-0.271364	0.0442077
ENSBTAG00000012041	SPG7	-0.271854	0.0105689
ENSBTAG00000015833	DHX30	-0.272198	0.0330144
ENSBTAG00000020653	FIP1L1	-0.272323	0.00433891
ENSBTAG00000000013	PRKAA1	-0.273491	0.00302416
ENSBTAG00000008089	AMMECR1L	-0.273998	0.0339953
ENSBTAG00000013856	SSBP2	-0.275103	0.0258645
ENSBTAG00000020303	FBXO38	-0.275123	0.000456675
ENSBTAG00000019552	PGRMC1	-0.27529	0.0202406
ENSBTAG00000016516	CYB5R3	-0.276124	0.0125064
ENSBTAG00000009738	MGAT4B	-0.276226	0.0102404
ENSBTAG00000004916	ARFGAP1	-0.276384	0.00358517
ENSBTAG00000018329	EXOSC7	-0.276866	0.0417054
ENSBTAG00000009278	MSL3	-0.277054	9.00246e-05
ENSBTAG00000040334	MEX3D	-0.278298	0.00294488
ENSBTAG00000014794	SCYL3	-0.279385	0.00693381
ENSBTAG00000011507	NUP88	-0.280031	0.00400668
ENSBTAG00000001035	SF1	-0.280076	0.00349003
ENSBTAG00000054865	0	-0.280255	0.0319972
ENSBTAG00000024450	MAP2K2	-0.280433	2.57851e-05
ENSBTAG00000014118	GNPTG	-0.280554	0.0431645
ENSBTAG00000002148	RAB3D	-0.280568	0.0384406
ENSBTAG00000011414	EIF2B5	-0.281091	9.8901e-06
ENSBTAG00000004969	LRRC14	-0.281898	0.0322931
ENSBTAG00000010662	LIMK2	-0.282315	0.0412202
ENSBTAG00000020911	FNBP4	-0.282522	0.0419343
ENSBTAG00000003693	SUN2	-0.282589	0.0306752
ENSBTAG00000007304	CLK3	-0.282743	0.0144562
ENSBTAG00000020757	PCBP2	-0.283264	1.21709e-05
ENSBTAG00000006479	CAPN7	-0.283918	0.0489113
ENSBTAG00000021115	ZNF692	-0.2843	0.012195
ENSBTAG00000019013	HECTD3	-0.284608	0.0310818
ENSBTAG00000012778	CAPN2	-0.284646	0.0112512
ENSBTAG00000044061	FAXC	-0.284658	0.0494498
ENSBTAG00000017255	ATAD2B	-0.28531	0.0214701
ENSBTAG00000053372	TOP3B	-0.285459	0.0103231
ENSBTAG00000013063	ITGB1BP1	-0.28622	1.17182e-06
ENSBTAG00000019458	ASB3	-0.286296	0.0202444
ENSBTAG00000017755	EWSR1	-0.287287	0.00760635
ENSBTAG00000009275	MTRF1L	-0.287851	0.0438544
ENSBTAG00000025003	INTS10	-0.288823	0.00323966
ENSBTAG00000016618	DSTYK	-0.289152	0.0436354
ENSBTAG00000004592	SNAPC3	-0.28941	0.0441267
ENSBTAG00000025426	NSD1	-0.290316	0.0397588
ENSBTAG00000018660	PPP6R2	-0.29098	0.0280352
ENSBTAG00000018067	S100PBP	-0.291658	0.002531
ENSBTAG00000003298	LZTS2	-0.292057	0.0262826
ENSBTAG00000008915	SF3B1	-0.292198	1.31439e-05
ENSBTAG00000033136	COX20	-0.292435	0.0295036
ENSBTAG00000014017	PCGF3	-0.292608	0.0162299
ENSBTAG00000046223	ANAPC2	-0.293088	0.0075237
ENSBTAG00000054242	AKAP17A	-0.293121	0.0144878
ENSBTAG00000007217	TMEM94	-0.293726	0.0142509
ENSBTAG00000018049	MKNK2	-0.294457	0.0287091
ENSBTAG00000050077	0	-0.295016	0.0417811
ENSBTAG00000011479	INPP5K	-0.295268	0.0101736
ENSBTAG00000019414	CLK4	-0.295825	0.0108973
ENSBTAG00000032097	FBXO21	-0.298375	0.00313732
ENSBTAG00000052551	0	-0.299612	0.0267236
ENSBTAG00000018498	PQBP1	-0.300377	0.0470819
ENSBTAG00000051091	0	-0.300517	0.0365547
ENSBTAG00000010481	UBXN1	-0.300897	0.000437257
ENSBTAG00000025099	RNF145	-0.301959	0.0418774
ENSBTAG00000044135	PIGO	-0.302555	0.0211753
ENSBTAG00000019971	CDC16	-0.302721	0.00714615
ENSBTAG00000020133	PPP3CC	-0.303174	0.0486979
ENSBTAG00000021248	C25H7orf26	-0.303239	0.0347464
ENSBTAG00000018421	WWP2	-0.303583	0.0157247
ENSBTAG00000003288	CCZ1	-0.30387	0.00103905
ENSBTAG00000017999	TNRC6A	-0.304478	0.00416267
ENSBTAG00000011595	IP6K1	-0.304712	0.000139362
ENSBTAG00000007370	EIF2AK1	-0.305474	0.00575057
ENSBTAG00000017840	BAZ2A	-0.306435	0.00461873
ENSBTAG00000014458	MROH1	-0.307924	0.0153209
ENSBTAG00000045550	TSPAN6	-0.30812	0.0229863
ENSBTAG00000048041	ACTR1B	-0.308672	0.0372957
ENSBTAG00000007113	TRRAP	-0.309041	0.00513704
ENSBTAG00000000113	ARHGEF2	-0.309379	0.0125214
ENSBTAG00000047035	TBC1D17	-0.309756	2.64458e-05
ENSBTAG00000005819	CCDC61	-0.310206	0.0316491
ENSBTAG00000020121	RWDD2B	-0.310915	0.0359309
ENSBTAG00000013515	INTS13	-0.311178	0.000379342
ENSBTAG00000010571	PPAT	-0.311406	0.0433725
ENSBTAG00000010365	SQOR	-0.311697	0.036563
ENSBTAG00000014779	NISCH	-0.311725	0.0368662
ENSBTAG00000008153	CAMSAP2	-0.312154	0.0330076
ENSBTAG00000000275	PARP11	-0.313004	0.0389095
ENSBTAG00000046837	ZNF358	-0.313013	0.0152209
ENSBTAG00000020332	OSBP	-0.313328	0.0152209
ENSBTAG00000046273	TLCD3A	-0.313538	0.0152968
ENSBTAG00000044032	KDM2A	-0.313797	0.000390923
ENSBTAG00000014376	ANKRD13A	-0.314019	0.00023655
ENSBTAG00000010230	CAPN1	-0.314179	0.00791235
ENSBTAG00000008461	LSG1	-0.314468	0.0261423
ENSBTAG00000013084	NAPA	-0.315147	0.0090588
ENSBTAG00000002743	OSGEP	-0.315262	0.0012257
ENSBTAG00000017087	TOP3A	-0.315958	0.0222472
ENSBTAG00000004804	RRN3	-0.316286	0.0240946
ENSBTAG00000013895	RELA	-0.316582	0.00230654
ENSBTAG00000021289	POGZ	-0.316752	0.0224776
ENSBTAG00000014087	KMT5C	-0.31726	0.00789534
ENSBTAG00000010720	MIB2	-0.318172	0.0463936
ENSBTAG00000027991	ANAPC1	-0.318194	0.0495324
ENSBTAG00000014769	GMEB2	-0.319392	0.0152378
ENSBTAG00000003185	ASAP1	-0.319619	0.00444569
ENSBTAG00000003064	PAXBP1	-0.319675	0.00317405
ENSBTAG00000008151	MAP3K3	-0.320554	0.0107073
ENSBTAG00000046142	PRKAR1B	-0.321274	0.0466767
ENSBTAG00000013580	KDM3A	-0.322146	0.0120075
ENSBTAG00000012355	RNF220	-0.322581	7.39931e-05
ENSBTAG00000032026	GMPPB	-0.323193	0.0412224
ENSBTAG00000013468	AHNAK	-0.323222	0.00311198
ENSBTAG00000005458	TBC1D24	-0.32345	0.000100121
ENSBTAG00000009394	NSMCE2	-0.324374	0.0488715
ENSBTAG00000011765	GABARAPL1	-0.324586	0.0400725
ENSBTAG00000002078	KDM4A	-0.324939	0.00191373
ENSBTAG00000025211	ING1	-0.327476	0.0162784
ENSBTAG00000018828	ATN1	-0.32788	0.000100121
ENSBTAG00000008289	ZBTB4	-0.32863	0.0386728
ENSBTAG00000013436	HAUS5	-0.328696	0.0103916
ENSBTAG00000001616	ZNF592	-0.328795	0.0208567
ENSBTAG00000001134	SRRT	-0.329013	5.62033e-05
ENSBTAG00000015042	WDR55	-0.329594	0.0103907
ENSBTAG00000015482	ANKRD13C	-0.329755	0.0441568
ENSBTAG00000021343	ARHGEF12	-0.329766	0.0222031
ENSBTAG00000001171	OGFOD1	-0.329773	0.00641897
ENSBTAG00000007114	POC5	-0.330242	0.0427849
ENSBTAG00000018979	PUM1	-0.330492	1.28263e-06
ENSBTAG00000013069	IQCB1	-0.330947	0.0435297
ENSBTAG00000003740	KDM6A	-0.33115	0.00153231
ENSBTAG00000001519	METTL25B	-0.333133	0.0337167
ENSBTAG00000020262	PSME4	-0.333724	0.00625003
ENSBTAG00000014891	SRSF7	-0.334157	0.0229869
ENSBTAG00000020066	ZW10	-0.334835	0.0159647
ENSBTAG00000002210	LAS1L	-0.335028	8.78244e-05
ENSBTAG00000001498	CYTH2	-0.335043	0.00427481
ENSBTAG00000008433	PGAP2	-0.335494	0.00360391
ENSBTAG00000017215	WDR76	-0.33559	0.0476934
ENSBTAG00000009964	DNASE1L2	-0.33564	0.00634866
ENSBTAG00000015976	PHF12	-0.336384	0.011215
ENSBTAG00000008421	SCRIB	-0.337182	0.0276057
ENSBTAG00000007880	RAB40C	-0.337936	0.0123241
ENSBTAG00000008552	PLXNA3	-0.338076	0.0344766
ENSBTAG00000006015	POLH	-0.338393	0.0103231
ENSBTAG00000007110	RCOR3	-0.339255	0.00408963
ENSBTAG00000021894	PPOX	-0.33954	0.0121683
ENSBTAG00000013109	STIM1	-0.340083	0.00108924
ENSBTAG00000002315	RNF34	-0.34065	0.00867805
ENSBTAG00000002516	YJU2B	-0.34137	0.00475792
ENSBTAG00000006272	NTHL1	-0.341957	0.0306772
ENSBTAG00000003934	PSPC1	-0.342001	0.0108219
ENSBTAG00000001762	RFXANK	-0.342362	0.0229863
ENSBTAG00000031837	IMPDH2	-0.342371	0.00654523
ENSBTAG00000007367	AIMP2	-0.343154	0.00488005
ENSBTAG00000009990	EPS15L1	-0.343282	0.000434879
ENSBTAG00000007620	INTS11	-0.343382	0.0143101
ENSBTAG00000017002	RBCK1	-0.343553	0.00104119
ENSBTAG00000014358	EVA1B	-0.345393	0.0112276
ENSBTAG00000014512	WDR19	-0.345534	0.000221626
ENSBTAG00000015318	NECTIN2	-0.346153	0.000931252
ENSBTAG00000031829	0	-0.346241	0.014554
ENSBTAG00000014687	TP53I13	-0.346418	0.0259425
ENSBTAG00000007137	RFC5	-0.346448	0.0124053
ENSBTAG00000017942	CRTC2	-0.347241	0.0109807
ENSBTAG00000019908	CUL9	-0.347939	0.0230682
ENSBTAG00000022185	IGHMBP2	-0.348475	0.0412372
ENSBTAG00000012342	LIMA1	-0.348593	0.033648
ENSBTAG00000017195	FANCC	-0.348685	0.0406884
ENSBTAG00000021948	ZMYM6	-0.348749	0.00157474
ENSBTAG00000019329	LYL1	-0.34951	0.0260412
ENSBTAG00000015183	TPCN2	-0.349614	0.0308804
ENSBTAG00000044048	LMBR1L	-0.350134	0.0351308
ENSBTAG00000000841	LZTS1	-0.350165	0.0443637
ENSBTAG00000009293	EVL	-0.350485	1.21176e-09
ENSBTAG00000017873	USF1	-0.350507	0.0378419
ENSBTAG00000013309	SRSF4	-0.350609	1.19686e-09
ENSBTAG00000018999	MGRN1	-0.351358	0.00864135
ENSBTAG00000047434	TSNAX	-0.351594	0.00547855
ENSBTAG00000000684	ARHGEF10L	-0.352877	0.00450752
ENSBTAG00000043634	0	-0.352906	0.0103231
ENSBTAG00000026716	IBTK	-0.353509	0.0100314
ENSBTAG00000009624	SGSM3	-0.353531	0.0206458
ENSBTAG00000002820	RBBP7	-0.354207	0.00113619
ENSBTAG00000006087	COG1	-0.355212	0.000218279
ENSBTAG00000018732	HSPA12B	-0.355466	0.0347306
ENSBTAG00000049630	0	-0.35604	0.043189
ENSBTAG00000021940	CCDC149	-0.35625	0.049935
ENSBTAG00000012102	TCF25	-0.356325	4.41922e-06
ENSBTAG00000012725	C10H14orf93	-0.356333	0.0380843
ENSBTAG00000011083	POLD1	-0.357184	0.000670116
ENSBTAG00000006816	ABHD17B	-0.357584	0.00118116
ENSBTAG00000005318	RNF6	-0.35811	0.0163739
ENSBTAG00000006640	RB1	-0.35933	5.77375e-05
ENSBTAG00000003928	ATG16L1	-0.359341	0.00274603
ENSBTAG00000021351	MED12	-0.359481	0.00241073
ENSBTAG00000021836	TCEA2	-0.359752	0.00945202
ENSBTAG00000047169	STEEP1	-0.360598	0.0416446
ENSBTAG00000009744	FAM193A	-0.360923	0.0051293
ENSBTAG00000020541	PYURF	-0.361122	0.046617
ENSBTAG00000003843	SMARCAL1	-0.361836	0.0219831
ENSBTAG00000002561	CCDC120	-0.362052	0.0415581
ENSBTAG00000010519	NEURL4	-0.362907	0.00251225
ENSBTAG00000018060	WDR13	-0.362935	0.0116108
ENSBTAG00000008530	SLC36A4	-0.363243	0.0089964
ENSBTAG00000002914	GALNT18	-0.364095	0.0205158
ENSBTAG00000021373	GTF3C5	-0.364105	0.0121609
ENSBTAG00000050729	0	-0.364551	0.0399886
ENSBTAG00000000578	ABHD16A	-0.367	0.0130549
ENSBTAG00000045832	PHLPP1	-0.367172	0.0392739
ENSBTAG00000009985	SIN3A	-0.367229	0.000464379
ENSBTAG00000003126	PEX16	-0.36786	0.000643425
ENSBTAG00000026819	HDAC7	-0.368784	0.017725
ENSBTAG00000007362	XPC	-0.368853	0.00156132
ENSBTAG00000001320	VPS16	-0.369555	0.0012094
ENSBTAG00000010393	TRNAU1AP	-0.37037	0.0022922
ENSBTAG00000007089	0	-0.370376	3.83117e-05
ENSBTAG00000015278	ARPC5L	-0.370717	0.0139367
ENSBTAG00000000725	USP42	-0.37095	7.98692e-06
ENSBTAG00000018437	SMC5	-0.371267	0.0406529
ENSBTAG00000004200	GTPBP3	-0.371326	0.0440711
ENSBTAG00000021430	UPK3B	-0.371525	0.0262418
ENSBTAG00000051704	TNFRSF10D	-0.371969	0.045566
ENSBTAG00000007654	CHST7	-0.372792	0.00177594
ENSBTAG00000006017	NFKB2	-0.373176	0.00926292
ENSBTAG00000031279	SELENOM	-0.373233	0.0408062
ENSBTAG00000014221	CPLANE2	-0.373732	0.0333151
ENSBTAG00000012317	PNP	-0.374679	0.0268161
ENSBTAG00000014966	PLXNB2	-0.375093	0.0172129
ENSBTAG00000002720	PRPF38A	-0.375595	1.88417e-05
ENSBTAG00000013093	ALDH3B1	-0.37592	0.0317367
ENSBTAG00000016442	MAP4K3	-0.376781	0.0312144
ENSBTAG00000007321	SREK1	-0.377052	0.0120983
ENSBTAG00000012575	MAEA	-0.377177	0.000354607
ENSBTAG00000020384	WDR47	-0.377259	0.00173156
ENSBTAG00000015005	FANCG	-0.377316	0.0269059
ENSBTAG00000001528	CDK13	-0.379559	0.000679828
ENSBTAG00000006116	SUGP1	-0.380155	0.0154349
ENSBTAG00000014777	FBXO6	-0.380627	0.00387049
ENSBTAG00000004769	NEIL2	-0.381532	0.0460494
ENSBTAG00000005166	CHTOP	-0.382898	1.83398e-08
ENSBTAG00000003565	TRIM3	-0.38294	0.00224892
ENSBTAG00000047061	NDOR1	-0.38304	0.00210038
ENSBTAG00000011715	RECQL5	-0.38419	0.0276037
ENSBTAG00000007318	ZNF687	-0.384896	0.00404164
ENSBTAG00000047930	UBE2E2	-0.386309	0.0143927
ENSBTAG00000004632	ASPSCR1	-0.386926	0.0289759
ENSBTAG00000008755	MARCHF7	-0.386981	4.1151e-05
ENSBTAG00000024958	FAM214A	-0.387464	0.011215
ENSBTAG00000004420	BAHD1	-0.38781	0.000782815
ENSBTAG00000006135	MAP1LC3A	-0.390298	0.0089944
ENSBTAG00000026772	ZNF142	-0.390329	0.00324998
ENSBTAG00000019915	GSN	-0.390418	0.0188079
ENSBTAG00000043325	SNORD14	-0.390897	0.0259165
ENSBTAG00000018622	PCBP4	-0.391358	0.00643791
ENSBTAG00000012768	HMGXB3	-0.391726	0.00673922
ENSBTAG00000013221	RTTN	-0.391928	0.0159817
ENSBTAG00000008787	FAM171A1	-0.392105	0.00100059
ENSBTAG00000008492	ZMYM3	-0.392184	0.0439896
ENSBTAG00000010206	UAP1	-0.392215	0.0438906
ENSBTAG00000019869	DGCR8	-0.39281	2.6946e-05
ENSBTAG00000020957	FZD5	-0.392944	0.00763674
ENSBTAG00000002630	MRTFA	-0.392997	0.0224776
ENSBTAG00000017679	PAK5	-0.395163	0.0398446
ENSBTAG00000022656	KCTD6	-0.396585	0.00599577
ENSBTAG00000010805	POMT1	-0.396851	0.0161624
ENSBTAG00000009207	KMT2E	-0.397885	0.00496014
ENSBTAG00000013837	TUBE1	-0.397938	0.0292482
ENSBTAG00000021209	UBR5	-0.398164	2.67498e-08
ENSBTAG00000007266	DDX55	-0.398975	0.000623665
ENSBTAG00000008860	RIPOR1	-0.400301	0.00174444
ENSBTAG00000010568	ZBED5	-0.400663	0.0226627
ENSBTAG00000020610	ANKZF1	-0.400683	0.00799294
ENSBTAG00000010432	EIF2D	-0.401352	0.0130637
ENSBTAG00000020689	PPP1R13L	-0.40136	0.0141847
ENSBTAG00000009099	PRR14	-0.401884	0.00129355
ENSBTAG00000020428	PAF1	-0.402354	0.0268047
ENSBTAG00000007187	0	-0.402478	0.00712051
ENSBTAG00000011068	MON2	-0.40272	0.0434236
ENSBTAG00000001023	ZNF598	-0.403039	9.16854e-05
ENSBTAG00000012990	PUS1	-0.403729	0.0444415
ENSBTAG00000001634	PHF1	-0.404411	0.00093365
ENSBTAG00000030503	H2AJ	-0.404736	0.00684045
ENSBTAG00000015509	NAMPT	-0.404856	0.0228216
ENSBTAG00000021537	RWDD3	-0.405354	0.0435863
ENSBTAG00000005015	SFXN3	-0.405956	0.0402091
ENSBTAG00000018431	NAV2	-0.406167	0.00690823
ENSBTAG00000017200	RHOJ	-0.406315	0.0318612
ENSBTAG00000042100	SNORD102	-0.406566	0.0184452
ENSBTAG00000013772	SRRM1	-0.406925	0.000191974
ENSBTAG00000017281	OPLAH	-0.407618	0.0413771
ENSBTAG00000000539	LRRC28	-0.407636	0.000167939
ENSBTAG00000001741	DLGAP4	-0.408092	8.81302e-05
ENSBTAG00000043197	SNORD33	-0.408153	0.0479285
ENSBTAG00000031001	MEGF8	-0.40947	0.0182738
ENSBTAG00000000285	GUF1	-0.410173	0.0183984
ENSBTAG00000008761	TRAFD1	-0.41024	0.00730601
ENSBTAG00000000182	SPINT2	-0.410441	0.0303634
ENSBTAG00000011683	NUMB	-0.410799	0.00379272
ENSBTAG00000018697	WDR44	-0.411121	0.00272747
ENSBTAG00000015329	MINDY1	-0.411226	1.16905e-06
ENSBTAG00000021630	MTFMT	-0.411428	0.0388093
ENSBTAG00000018452	ANKRA2	-0.411673	0.00414981
ENSBTAG00000051247	0	-0.412438	0.0270437
ENSBTAG00000006904	TNS2	-0.412465	0.014229
ENSBTAG00000011202	CARD19	-0.413328	1.5089e-05
ENSBTAG00000051239	0	-0.413336	0.0294346
ENSBTAG00000007875	0	-0.41339	9.81936e-06
ENSBTAG00000007961	TADA3	-0.414793	0.000309082
ENSBTAG00000011727	ETAA1	-0.414845	0.0159686
ENSBTAG00000025149	RPAIN	-0.415367	0.0314965
ENSBTAG00000007660	ZNF414	-0.415669	0.0366822
ENSBTAG00000020356	GON4L	-0.416402	0.00181344
ENSBTAG00000007099	AP1G2	-0.416527	0.0210108
ENSBTAG00000005708	KIF20B	-0.416985	0.0200201
ENSBTAG00000010906	RPS6KA5	-0.417201	0.0161624
ENSBTAG00000020440	0	-0.417415	0.00586247
ENSBTAG00000006056	HEXIM1	-0.417516	1.58595e-05
ENSBTAG00000017976	ABL1	-0.417605	0.0016685
ENSBTAG00000001957	TRMT11	-0.417862	0.046224
ENSBTAG00000016362	POU6F1	-0.418424	0.0400826
ENSBTAG00000003242	ACAD9	-0.420394	0.0379099
ENSBTAG00000031981	LRRC57	-0.42043	0.000182761
ENSBTAG00000015379	UBOX5	-0.422417	1.17999e-06
ENSBTAG00000012622	TRA2A	-0.422526	1.19686e-09
ENSBTAG00000011815	SMG9	-0.423614	0.000953278
ENSBTAG00000013697	CLASRP	-0.423627	0.0170623
ENSBTAG00000040116	H1-10	-0.424053	0.0115894
ENSBTAG00000011064	ADCK5	-0.425576	0.0284112
ENSBTAG00000000056	STRADA	-0.425812	3.83117e-05
ENSBTAG00000001131	SLC12A9	-0.425855	0.0387873
ENSBTAG00000002563	WDR45	-0.425874	8.50581e-06
ENSBTAG00000020583	AASDH	-0.426123	0.0194308
ENSBTAG00000012820	STX3	-0.426509	0.000531465
ENSBTAG00000009439	EDRF1	-0.426734	0.0415569
ENSBTAG00000011198	PPP1CC	-0.426919	3.07843e-05
ENSBTAG00000004343	CCS	-0.427657	0.0438773
ENSBTAG00000020043	ARHGAP17	-0.428964	2.42014e-07
ENSBTAG00000004571	PRPF4	-0.42939	0.00193598
ENSBTAG00000003215	KIF3B	-0.429835	1.1553e-06
ENSBTAG00000048850	0	-0.430513	0.00825406
ENSBTAG00000018799	GPSM1	-0.431029	0.0272627
ENSBTAG00000008424	ABR	-0.431401	0.00055801
ENSBTAG00000005780	LDB1	-0.432162	1.24597e-07
ENSBTAG00000021808	CACNB3	-0.432401	0.00179662
ENSBTAG00000025450	SYNE2	-0.432611	0.0313272
ENSBTAG00000005497	RPRD1A	-0.433043	0.0266932
ENSBTAG00000010502	SERTAD3	-0.433742	0.0393222
ENSBTAG00000003176	JAM3	-0.43536	0.00422535
ENSBTAG00000051678	TECPR1	-0.435432	0.0209221
ENSBTAG00000012197	AP5Z1	-0.435583	0.000479482
ENSBTAG00000020831	CHD1L	-0.435865	0.000509
ENSBTAG00000012747	FAM3A	-0.436193	0.00261228
ENSBTAG00000016294	ZNF438	-0.436622	0.0252944
ENSBTAG00000017574	LMNA	-0.436963	0.0173783
ENSBTAG00000038045	FLT3LG	-0.438259	0.00262828
ENSBTAG00000021105	IRAK4	-0.439265	0.0353347
ENSBTAG00000003942	PIP4K2C	-0.439676	3.81995e-07
ENSBTAG00000012449	AFF3	-0.440366	0.0308517
ENSBTAG00000008373	ITGA10	-0.441046	0.000522025
ENSBTAG00000005309	TGDS	-0.441695	0.00767789
ENSBTAG00000020374	THSD1	-0.443977	0.0241155
ENSBTAG00000003238	MEOX2	-0.444279	0.00125528
ENSBTAG00000005355	BAG2	-0.445041	0.00132613
ENSBTAG00000018908	GFOD2	-0.4467	0.00702086
ENSBTAG00000037400	TNRC18	-0.447629	0.00389122
ENSBTAG00000007220	CASKIN2	-0.449343	0.0282228
ENSBTAG00000055296	LGALSL	-0.450191	0.0239895
ENSBTAG00000012126	PNPLA7	-0.450261	0.00322068
ENSBTAG00000001295	DEPDC5	-0.451376	0.00235793
ENSBTAG00000030915	ISY1	-0.451743	0.000408056
ENSBTAG00000012241	POLD2	-0.452286	0.000154139
ENSBTAG00000015805	SIPA1L1	-0.452764	0.0270477
ENSBTAG00000008465	ACCS	-0.452788	0.00882297
ENSBTAG00000009097	FANCI	-0.454036	0.0048518
ENSBTAG00000018086	TBC1D10A	-0.455917	0.0421929
ENSBTAG00000038283	TMEM243	-0.456114	0.000941871
ENSBTAG00000019194	SHLD2	-0.457245	0.00390177
ENSBTAG00000005562	GALNT13	-0.457476	0.0252536
ENSBTAG00000000462	CCDC102A	-0.4578	0.0379279
ENSBTAG00000006112	SPRTN	-0.458151	0.00462587
ENSBTAG00000009432	PMF1	-0.45897	0.00384037
ENSBTAG00000004930	DNAAF2	-0.459252	0.000120938
ENSBTAG00000019754	CAVIN3	-0.459254	0.00327697
ENSBTAG00000003109	ITM2B	-0.460542	0.0313296
ENSBTAG00000017245	COPG2	-0.461995	7.42341e-05
ENSBTAG00000007623	CPTP	-0.462061	0.00163052
ENSBTAG00000015909	PDE8A	-0.462808	0.0223344
ENSBTAG00000000137	FRYL	-0.463401	0.00093365
ENSBTAG00000049163	TSPAN9	-0.463734	0.00886934
ENSBTAG00000019303	MAFK	-0.464135	0.0207008
ENSBTAG00000019569	CD151	-0.464172	0.00397219
ENSBTAG00000000231	BMPR1A	-0.465279	0.0303318
ENSBTAG00000009434	PAQR6	-0.46746	0.0168583
ENSBTAG00000015002	POLR2I	-0.468042	0.0300795
ENSBTAG00000020714	DDX19B	-0.469164	0.00643003
ENSBTAG00000005008	WSB1	-0.469789	3.48402e-05
ENSBTAG00000033174	TFAP4	-0.470331	0.00213018
ENSBTAG00000026172	LRATD2	-0.470385	0.00235049
ENSBTAG00000021504	TIRAP	-0.470417	0.0267416
ENSBTAG00000013226	HUS1	-0.471303	0.0116373
ENSBTAG00000000995	TENT5A	-0.471977	0.0310147
ENSBTAG00000002847	D2HGDH	-0.472675	0.0369464
ENSBTAG00000023445	SIAH2	-0.472997	0.0321372
ENSBTAG00000009020	CRIM1	-0.473368	0.0317061
ENSBTAG00000013869	SH3BP4	-0.473394	0.000344293
ENSBTAG00000006647	RCBTB2	-0.473629	0.000496425
[truncated: 1,222 more rows]
