# Supplementary material for: Subclinical ketosis in postpartum dairy cows alters the adipose tissue immunological profile in a depot-specific manner
Source: Front Immunol. 2025 Jun 17;16:1578669. doi: 10.3389/fimmu.2025.1578669 (PMC12212114; doi:10.3389/fimmu.2025.1578669)
Supplement: Supplementary Table 2 — Identified exclusively expressed genes (DEGs) in a depot- and disease-specific manner. [file Table2.xlsx]

## Sheet: SCK SAT x NK SAT
GeneID	GeneName	GeneDescription	GeneType	Average SCK SAT GeTMM	Average NK SAT GeTMM
ENSBTAG00000042536	SNORA2C	small nucleolar RNA, H/ACA box 2C [Source:HGNC Symbol;Acc:HGNC:32624]	snoRNA	2.42837	0
ENSBTAG00000042950	0	0	snoRNA	2.08158	0
ENSBTAG00000054956	0	0	lncRNA	1.0352	0
ENSBTAG00000045139	5S_rRNA	5S ribosomal RNA [Source:RFAM;Acc:RF00001]	rRNA	0.83427	0
ENSBTAG00000052486	0	0	protein_coding	0.815719	0
ENSBTAG00000050813	0	0	lncRNA	0.703751	0
ENSBTAG00000049023	0	0	lncRNA	0.667494	0
ENSBTAG00000051860	0	0	pseudogene	0.530817	0
ENSBTAG00000016574	RGS11	regulator of G protein signaling 11 [Source:VGNC Symbol;Acc:VGNC:33912]	protein_coding	0.44373	0
ENSBTAG00000021109	0	0	protein_coding	0.440288	0
ENSBTAG00000048448	0	0	lncRNA	0.410203	0
ENSBTAG00000054331	COLEC10	collectin subfamily member 10 [Source:VGNC Symbol;Acc:VGNC:53852]	protein_coding	0.401394	0
ENSBTAG00000049296	0	0	lncRNA	0.392496	0
ENSBTAG00000052816	MPP4	MAGUK p55 scaffold protein 4 [Source:VGNC Symbol;Acc:VGNC:106825]	protein_coding	0.244437	0
ENSBTAG00000011490	TLCD2	TLC domain containing 2 [Source:VGNC Symbol;Acc:VGNC:35888]	protein_coding	0.222641	0
ENSBTAG00000019557	NR1I2	nuclear receptor subfamily 1 group I member 2 [Source:VGNC Symbol;Acc:VGNC:32233]	protein_coding	0.21937	0
ENSBTAG00000044155	BSPRY	B-box and SPRY domain containing [Source:VGNC Symbol;Acc:VGNC:26580]	protein_coding	0.198101	0
ENSBTAG00000021458	DLX6	distal-less homeobox 6 [Source:VGNC Symbol;Acc:VGNC:28102]	protein_coding	0.185054	0
ENSBTAG00000018284	KBTBD11	kelch repeat and BTB domain containing 11 [Source:VGNC Symbol;Acc:VGNC:30412]	protein_coding	0.184872	0
ENSBTAG00000031600	0	0	protein_coding	0.175129	0
ENSBTAG00000007990	EPYC	epiphycan [Source:VGNC Symbol;Acc:VGNC:28558]	protein_coding	0.155537	0
ENSBTAG00000003404	PFN4	profilin family member 4 [Source:VGNC Symbol;Acc:VGNC:32778]	protein_coding	0.155229	0
ENSBTAG00000054531	SANBR	SANT and BTB domain regulator of CSR [Source:VGNC Symbol;Acc:VGNC:106913]	protein_coding	0.143992	0
ENSBTAG00000011800	ABCG4	ATP binding cassette subfamily G member 4 [Source:VGNC Symbol;Acc:VGNC:25484]	protein_coding	0.132943	0
ENSBTAG00000038275	CYP27C1	cytochrome P450 family 27 subfamily C member 1 [Source:VGNC Symbol;Acc:VGNC:110246]	protein_coding	0.127967	0
ENSBTAG00000010896	NKX3-2	NK3 homeobox 2 [Source:VGNC Symbol;Acc:VGNC:32106]	protein_coding	0.110359	0
ENSBTAG00000053464	0	0	lncRNA	0.088944	0
ENSBTAG00000048654	0	0	protein_coding	0.0724166	0
ENSBTAG00000006732	NRCAM	neuronal cell adhesion molecule [Source:VGNC Symbol;Acc:VGNC:32257]	protein_coding	0.0548729	0
ENSBTAG00000010198	ATF7IP2	activating transcription factor 7 interacting protein 2 [Source:VGNC Symbol;Acc:VGNC:26247]	protein_coding	0.0474412	0
ENSBTAG00000054127	0	0	lncRNA	0.0470883	0
ENSBTAG00000000154	0	0	protein_coding	0.0372102	0
ENSBTAG00000047616	ZNF114	zinc finger protein 114 [Source:VGNC Symbol;Acc:VGNC:49990]	protein_coding	0.0313207	0
ENSBTAG00000020261	CDH26	cadherin 26 [Source:VGNC Symbol;Acc:VGNC:27102]	protein_coding	0.0305115	0
ENSBTAG00000003977	SLC52A3	solute carrier family 52 member 3 [Source:VGNC Symbol;Acc:VGNC:34902]	protein_coding	0.025437	0
ENSBTAG00000004562	CD207	CD207 molecule [Source:VGNC Symbol;Acc:VGNC:27011]	protein_coding	0.0186739	0
ENSBTAG00000049549	0	0	lncRNA	0.017195	0
ENSBTAG00000046256	TMEM132C	transmembrane protein 132C [Source:VGNC Symbol;Acc:VGNC:35967]	protein_coding	0	0.00475073
ENSBTAG00000002097	TMC5	transmembrane channel like 5 [Source:VGNC Symbol;Acc:VGNC:35921]	protein_coding	0	0.00722922
ENSBTAG00000000755	ZFR2	zinc finger RNA binding protein 2 [Source:VGNC Symbol;Acc:VGNC:37172]	protein_coding	0	0.0127423
ENSBTAG00000048678	0	0	protein_coding	0	0.0170697
ENSBTAG00000019876	DSC1	desmocollin 1 [Source:VGNC Symbol;Acc:VGNC:28212]	protein_coding	0	0.0226213
ENSBTAG00000011844	0	0	protein_coding	0	0.026177
ENSBTAG00000000535	PCNX2	pecanex 2 [Source:VGNC Symbol;Acc:VGNC:32639]	protein_coding	0	0.0274904
ENSBTAG00000047268	WT1	WT1 transcription factor [Source:VGNC Symbol;Acc:VGNC:59373]	protein_coding	0	0.0295298
ENSBTAG00000009348	OIT3	oncoprotein induced transcript 3 [Source:VGNC Symbol;Acc:VGNC:58354]	protein_coding	0	0.0343108
ENSBTAG00000006859	0	0	protein_coding	0	0.034742
ENSBTAG00000033398	HKDC1	hexokinase domain containing 1 [Source:VGNC Symbol;Acc:VGNC:29867]	protein_coding	0	0.0379386
ENSBTAG00000021283	KCNF1	potassium voltage-gated channel modifier subfamily F member 1 [Source:VGNC Symbol;Acc:VGNC:30441]	protein_coding	0	0.0404377
ENSBTAG00000053930	0	0	protein_coding	0	0.0406229
ENSBTAG00000048783	0	0	lncRNA	0	0.0417294
ENSBTAG00000001918	STXBP5L	syntaxin binding protein 5L [Source:VGNC Symbol;Acc:VGNC:35449]	protein_coding	0	0.0441862
ENSBTAG00000039319	#REF!	cytochrome P450, family 4, subfamily F, polypeptide 2 [Source:NCBI gene (formerly Entrezgene);Acc:507615]	protein_coding	0	0.0511265
ENSBTAG00000017864	PRPH	peripherin [Source:VGNC Symbol;Acc:VGNC:33384]	protein_coding	0	0.0539351
ENSBTAG00000020427	DNTT	DNA nucleotidylexotransferase [Source:VGNC Symbol;Acc:VGNC:28150]	protein_coding	0	0.0573892
ENSBTAG00000051536	0	0	protein_coding	0	0.0581639
ENSBTAG00000000177	MSLN	mesothelin [Source:NCBI gene (formerly Entrezgene);Acc:516237]	protein_coding	0	0.0619934
ENSBTAG00000045746	0	0	protein_coding	0	0.0632781
ENSBTAG00000011153	MGAT4C	MGAT4 family member C [Source:VGNC Symbol;Acc:VGNC:31448]	protein_coding	0	0.06665
ENSBTAG00000004086	SPINT1	serine peptidase inhibitor, Kunitz type 1 [Source:VGNC Symbol;Acc:VGNC:35221]	protein_coding	0	0.0682082
ENSBTAG00000018549	0	0	protein_coding	0	0.073797
ENSBTAG00000032450	0	0	protein_coding	0	0.0742479
ENSBTAG00000053883	0	0	lncRNA	0	0.0749115
ENSBTAG00000015702	PITX3	paired like homeodomain 3 [Source:VGNC Symbol;Acc:VGNC:32926]	protein_coding	0	0.0761107
ENSBTAG00000010032	NTM	neurotrimin [Source:VGNC Symbol;Acc:VGNC:32302]	protein_coding	0	0.0763205
ENSBTAG00000005999	FSD1	fibronectin type III and SPRY domain containing 1 [Source:VGNC Symbol;Acc:VGNC:29129]	protein_coding	0	0.0872594
ENSBTAG00000038659	KCTD8	potassium channel tetramerization domain containing 8 [Source:VGNC Symbol;Acc:VGNC:59339]	protein_coding	0	0.0901478
ENSBTAG00000017132	TTC22	tetratricopeptide repeat domain 22 [Source:VGNC Symbol;Acc:VGNC:50116]	protein_coding	0	0.0978166
ENSBTAG00000045770	KRT77	keratin 77 [Source:VGNC Symbol;Acc:VGNC:50406]	protein_coding	0	0.102116
ENSBTAG00000002349	STX1B	syntaxin 1B [Source:VGNC Symbol;Acc:VGNC:35437]	protein_coding	0	0.102435
ENSBTAG00000020762	HUNK	hormonally up-regulated Neu-associated kinase [Source:VGNC Symbol;Acc:VGNC:49999]	protein_coding	0	0.102552
ENSBTAG00000024406	AGR2	anterior gradient 2, protein disulphide isomerase family member [Source:VGNC Symbol;Acc:VGNC:25740]	protein_coding	0	0.107336
ENSBTAG00000019920	BICDL2	BICD family like cargo adaptor 2 [Source:VGNC Symbol;Acc:VGNC:26493]	protein_coding	0	0.111822
ENSBTAG00000006630	SLC12A3	solute carrier family 12 member 3 [Source:VGNC Symbol;Acc:VGNC:34666]	protein_coding	0	0.112676
ENSBTAG00000008368	0	0	protein_coding	0	0.114523
ENSBTAG00000014645	CNTN2	contactin 2 [Source:VGNC Symbol;Acc:VGNC:27537]	protein_coding	0	0.119024
ENSBTAG00000050332	0	0	lncRNA	0	0.12002
ENSBTAG00000014365	0	0	protein_coding	0	0.124512
ENSBTAG00000000008	KCNJ1	potassium inwardly rectifying channel subfamily J member 1 [Source:VGNC Symbol;Acc:VGNC:30453]	protein_coding	0	0.131114
ENSBTAG00000015040	SMPD5	sphingomyelin phosphodiesterase 5 [Source:VGNC Symbol;Acc:VGNC:108943]	protein_coding	0	0.134493
ENSBTAG00000051418	0	0	protein_coding	0	0.134826
ENSBTAG00000054347	0	0	protein_coding	0	0.135871
ENSBTAG00000018224	GLP1R	glucagon like peptide 1 receptor [Source:VGNC Symbol;Acc:VGNC:29410]	protein_coding	0	0.136472
ENSBTAG00000008672	GABRD	gamma-aminobutyric acid type A receptor subunit delta [Source:VGNC Symbol;Acc:VGNC:29198]	protein_coding	0	0.141732
ENSBTAG00000011818	COL26A1	collagen type XXVI alpha 1 chain [Source:VGNC Symbol;Acc:VGNC:52757]	protein_coding	0	0.144803
ENSBTAG00000051818	0	0	lncRNA	0	0.145546
ENSBTAG00000020510	EPHA10	EPH receptor A10 [Source:VGNC Symbol;Acc:VGNC:28533]	protein_coding	0	0.145653
ENSBTAG00000011692	BMERB1	bMERB domain containing 1 [Source:VGNC Symbol;Acc:VGNC:52685]	protein_coding	0	0.152181
ENSBTAG00000048838	0	0	lncRNA	0	0.159907
ENSBTAG00000050418	0	0	protein_coding	0	0.167857
ENSBTAG00000030735	0	0	protein_coding	0	0.171963
ENSBTAG00000012694	UHMK1	U2AF homology motif kinase 1 [Source:VGNC Symbol;Acc:VGNC:36653]	protein_coding	0	0.175616
ENSBTAG00000053560	0	0	lncRNA	0	0.179051
ENSBTAG00000034925	KHDC3L	KH domain containing 3 like, subcortical maternal complex member [Source:VGNC Symbol;Acc:VGNC:54441]	protein_coding	0	0.185374
ENSBTAG00000008948	P2RX7	purinergic receptor P2X 7 [Source:VGNC Symbol;Acc:VGNC:32522]	protein_coding	0	0.194612
ENSBTAG00000037899	DLK1	delta like non-canonical Notch ligand 1 [Source:VGNC Symbol;Acc:VGNC:28092]	protein_coding	0	0.195319
ENSBTAG00000032396	KCTD19	potassium channel tetramerization domain containing 19 [Source:VGNC Symbol;Acc:VGNC:30508]	protein_coding	0	0.199564
ENSBTAG00000004342	CCDC87	coiled-coil domain containing 87 [Source:VGNC Symbol;Acc:VGNC:26926]	protein_coding	0	0.199632
ENSBTAG00000050942	0	0	protein_coding	0	0.199653
ENSBTAG00000030343	FGF23	fibroblast growth factor 23 [Source:VGNC Symbol;Acc:VGNC:28978]	protein_coding	0	0.200379
ENSBTAG00000051439	0	0	protein_coding	0	0.204265
ENSBTAG00000015854	TCHHL1	trichohyalin like 1 [Source:VGNC Symbol;Acc:VGNC:35696]	protein_coding	0	0.208984
ENSBTAG00000054605	0	0	lncRNA	0	0.226041
ENSBTAG00000001557	CCL28	C-C motif chemokine ligand 28 [Source:VGNC Symbol;Acc:VGNC:26953]	protein_coding	0	0.228063
ENSBTAG00000039215	KIR2DL5A	killer cell immunoglobulin-like receptor, two domains, long cytoplasmic tail, 5A [Source:NCBI gene (formerly Entrezgene);Acc:282860]	protein_coding	0	0.22964
ENSBTAG00000053603	0	0	lncRNA	0	0.229993
ENSBTAG00000053963	0	0	lncRNA	0	0.246398
ENSBTAG00000048658	0	0	protein_coding	0	0.248288
ENSBTAG00000015872	PROKR2	prokineticin receptor 2 [Source:VGNC Symbol;Acc:VGNC:33363]	protein_coding	0	0.249328
ENSBTAG00000006673	TMEM179	transmembrane protein 179 [Source:VGNC Symbol;Acc:VGNC:36004]	protein_coding	0	0.255122
ENSBTAG00000048632	0	0	lncRNA	0	0.256367
ENSBTAG00000050688	0	0	protein_coding	0	0.264871
ENSBTAG00000045939	0	0	protein_coding	0	0.268496
ENSBTAG00000013586	CCR2	C-C motif chemokine receptor 2 [Source:VGNC Symbol;Acc:VGNC:50025]	protein_coding	0	0.274739
ENSBTAG00000052048	0	0	lncRNA	0	0.275264
ENSBTAG00000051390	CNBD1	cyclic nucleotide binding domain containing 1 [Source:HGNC Symbol;Acc:HGNC:26663]	protein_coding	0	0.292404
ENSBTAG00000049289	0	0	lncRNA	0	0.305329
ENSBTAG00000030230	0	0	protein_coding	0	0.31713
ENSBTAG00000053682	0	0	protein_coding	0	0.331951
ENSBTAG00000051604	TRO	trophinin [Source:VGNC Symbol;Acc:VGNC:108180]	protein_coding	0	0.335882
ENSBTAG00000009239	SLC16A10	solute carrier family 16 member 10 [Source:VGNC Symbol;Acc:VGNC:34684]	protein_coding	0	0.35865
ENSBTAG00000049645	0	0	protein_coding	0	0.373045
ENSBTAG00000017055	HCN3	hyperpolarization activated cyclic nucleotide gated potassium channel 3 [Source:VGNC Symbol;Acc:VGNC:29778]	protein_coding	0	0.426929
ENSBTAG00000027205	PGBD5	piggyBac transposable element derived 5 [Source:VGNC Symbol;Acc:VGNC:32784]	protein_coding	0	0.432472
ENSBTAG00000016785	0	0	protein_coding	0	0.435281
ENSBTAG00000042690	0	0	snoRNA	0	0.471774
ENSBTAG00000012909	CRABP1	cellular retinoic acid binding protein 1 [Source:VGNC Symbol;Acc:VGNC:27685]	protein_coding	0	0.473581
ENSBTAG00000021437	GPR174	G protein-coupled receptor 174 [Source:VGNC Symbol;Acc:VGNC:29571]	protein_coding	0	0.497931
ENSBTAG00000050791	0	0	protein_coding	0	0.525831
ENSBTAG00000052673	0	0	lncRNA	0	0.528723
ENSBTAG00000016144	LCN10	lipocalin 10 [Source:HGNC Symbol;Acc:HGNC:20892]	protein_coding	0	0.538324
ENSBTAG00000050045	0	0	lncRNA	0	0.547989
ENSBTAG00000053343	0	0	lncRNA	0	0.574191
ENSBTAG00000009423	NIPAL1	NIPA like domain containing 1 [Source:VGNC Symbol;Acc:VGNC:32081]	protein_coding	0	0.632726
ENSBTAG00000048374	0	0	protein_coding	0	0.648531
ENSBTAG00000053410	0	0	processed_pseudogene	0	0.651235
ENSBTAG00000047816	0	0	protein_coding	0	0.721269
ENSBTAG00000053850	0	0	lncRNA	0	0.76818
ENSBTAG00000054319	0	0	processed_pseudogene	0	0.825075
ENSBTAG00000051611	0	0	protein_coding	0	0.95557
ENSBTAG00000003370	GPR135	G protein-coupled receptor 135 [Source:VGNC Symbol;Acc:VGNC:29549]	protein_coding	0	0.974935
ENSBTAG00000032481	DAPL1	death associated protein like 1 [Source:VGNC Symbol;Acc:VGNC:27879]	protein_coding	0	1.00889
ENSBTAG00000032456	H2AC21	H2A clustered histone 21 [Source:VGNC Symbol;Acc:VGNC:83604]	protein_coding	0	1.1532
ENSBTAG00000008238	S100A7	S100 calcium binding protein A7 [Source:NCBI gene (formerly Entrezgene);Acc:282344]	protein_coding	0	1.30446
ENSBTAG00000049399	0	0	TR_C_gene	0	1.34374
ENSBTAG00000031631	C1QTNF12	C1q and TNF related 12 [Source:VGNC Symbol;Acc:VGNC:26623]	protein_coding	0	1.34887
ENSBTAG00000052241	0	0	protein_coding	0	1.50041
ENSBTAG00000054945	IF1DA6	0	protein_coding	0	1.50968
ENSBTAG00000053681	0	0	protein_coding	0	1.60649
ENSBTAG00000052703	0	0	protein_coding	0	1.64469
ENSBTAG00000052716	0	0	lncRNA	0	2.48225
ENSBTAG00000048656	bta-mir-2285t	bta-mir-2285t [Source:miRBase;Acc:MI0022348]	miRNA	0	7.10411
ENSBTAG00000044942	bta-mir-2454	bta-mir-2454 [Source:miRBase;Acc:MI0011511]	miRNA	0	8.18917
ENSBTAG00000050485	0	0	protein_coding	0	13.5689

## Sheet: SCK VAT x NK VAT
GeneID	GeneSymbol	Gene Description	Gene Type	Average SCK VAT GeTMM	Average NK VAT GeTMM
ENSBTAG00000051420	0	0	lncRNA	0	3.86671
ENSBTAG00000029802	0	0	miRNA	0	1.64012
ENSBTAG00000000457	CCDC89	coiled-coil domain containing 89 [Source:VGNC Symbol;Acc:VGNC:26929]	protein_coding	0	0.394096
ENSBTAG00000054045	0	0	protein_coding	0	0.289881
ENSBTAG00000005717	GJB5	gap junction protein beta 5 [Source:VGNC Symbol;Acc:VGNC:29380]	protein_coding	0	0.207472
ENSBTAG00000049983	0	0	lncRNA	0	0.182989
ENSBTAG00000045824	SOX9	SRY-box transcription factor 9 [Source:VGNC Symbol;Acc:VGNC:106947]	protein_coding	0	0.167057
ENSBTAG00000032730	PLAAT5	phospholipase A and acyltransferase 5 [Source:VGNC Symbol;Acc:VGNC:106869]	protein_coding	0	0.109107
ENSBTAG00000024497	CTRC	chymotrypsin C [Source:VGNC Symbol;Acc:VGNC:27811]	protein_coding	0	0.0806001
ENSBTAG00000003207	SP5	Sp5 transcription factor [Source:VGNC Symbol;Acc:VGNC:56148]	protein_coding	0	0.0467018
ENSBTAG00000003432	ZAN	zonadhesin [Source:VGNC Symbol;Acc:VGNC:99806]	protein_coding	0	0.0388632
ENSBTAG00000001310	RHO	rhodopsin [Source:VGNC Symbol;Acc:VGNC:33942]	protein_coding	0	0.0152361
ENSBTAG00000040605	FOXL1	forkhead box L1 [Source:VGNC Symbol;Acc:VGNC:29092]	protein_coding	0.023489	0
ENSBTAG00000021059	TNMD	tenomodulin [Source:VGNC Symbol;Acc:VGNC:36187]	protein_coding	0.0334751	0
ENSBTAG00000055119	0	0	protein_coding	0.0345255	0
ENSBTAG00000046512	XIRP1	xin actin binding repeat containing 1 [Source:VGNC Symbol;Acc:VGNC:36985]	protein_coding	0.0396162	0
ENSBTAG00000010178	PTPRD	protein tyrosine phosphatase receptor type D [Source:VGNC Symbol;Acc:VGNC:33548]	protein_coding	0.0629223	0
ENSBTAG00000007502	CKMT1A	creatine kinase, mitochondrial 1A [Source:NCBI gene (formerly Entrezgene);Acc:281692]	protein_coding	0.0668688	0
ENSBTAG00000016407	IRX6	iroquois homeobox 6 [Source:VGNC Symbol;Acc:VGNC:30290]	protein_coding	0.0738949	0
ENSBTAG00000005308	ANGPTL5	angiopoietin like 5 [Source:VGNC Symbol;Acc:VGNC:50062]	protein_coding	0.0803608	0
ENSBTAG00000004602	PITX1	paired like homeodomain 1 [Source:VGNC Symbol;Acc:VGNC:32924]	protein_coding	0.114398	0
ENSBTAG00000017780	DPYSL4	dihydropyrimidinase like 4 [Source:VGNC Symbol;Acc:VGNC:28197]	protein_coding	0.209834	0
ENSBTAG00000011500	CASQ2	calsequestrin 2 [Source:VGNC Symbol;Acc:VGNC:26787]	protein_coding	0.214487	0
ENSBTAG00000013319	SMCO1	single-pass membrane protein with coiled-coil domains 1 [Source:VGNC Symbol;Acc:VGNC:35005]	protein_coding	0.2231	0
ENSBTAG00000055034	CFAP90	cilia and flagella associated protein 90 [Source:VGNC Symbol;Acc:VGNC:106662]	protein_coding	0.311134	0
ENSBTAG00000054388	0	0	protein_coding	0.353857	0
ENSBTAG00000048554	0	0	lncRNA	0.704206	0

## Sheet: SCK VAT x SCK SAT
GeneID	GeneSymbol	Average SCK VAT GeTMM	Average SCK SAT GeTMM
ENSBTAG00000021283	KCNF1	0.0219089	0
ENSBTAG00000008368	0	0.0344126	0
ENSBTAG00000001918	STXBP5L	0.0464965	0
ENSBTAG00000011844	0	0.0492559	0
ENSBTAG00000054605	0	0.0496797	0
ENSBTAG00000053343	0	0.0536142	0
ENSBTAG00000054319	0	0.0563984	0
ENSBTAG00000050791	0	0.0591561	0
ENSBTAG00000053930	0	0.0668884	0
ENSBTAG00000000535	PCNX2	0.0701695	0
ENSBTAG00000008948	P2RX7	0.0788816	0
ENSBTAG00000011153	MGAT4C	0.0800947	0
ENSBTAG00000039319	0	0.0830114	0
ENSBTAG00000018242	0	0.0879682	0
ENSBTAG00000033398	HKDC1	0.0931721	0
ENSBTAG00000002097	TMC5	0.0938127	0
ENSBTAG00000030230	0	0.094266	0
ENSBTAG00000009348	OIT3	0.105189	0
ENSBTAG00000004342	CCDC87	0.108378	0
ENSBTAG00000008672	GABRD	0.110855	0
ENSBTAG00000045770	KRT77	0.115954	0
ENSBTAG00000053682	0	0.121434	0
ENSBTAG00000020510	EPHA10	0.122902	0
ENSBTAG00000009423	NIPAL1	0.123995	0
ENSBTAG00000005999	FSD1	0.129336	0
ENSBTAG00000048783	0	0.129536	0
ENSBTAG00000051439	0	0.141513	0
ENSBTAG00000014645	CNTN2	0.149107	0
ENSBTAG00000053681	0	0.14943	0
ENSBTAG00000030735	0	0.151757	0
ENSBTAG00000048658	0	0.153935	0
ENSBTAG00000015854	TCHHL1	0.154527	0
ENSBTAG00000001557	CCL28	0.159316	0
ENSBTAG00000021437	GPR174	0.16213	0
ENSBTAG00000009239	SLC16A10	0.164613	0
ENSBTAG00000006630	SLC12A3	0.165988	0
ENSBTAG00000048838	0	0.167878	0
ENSBTAG00000002349	STX1B	0.174326	0
ENSBTAG00000015040	0	0.175296	0
ENSBTAG00000034925	KHDC3L	0.177934	0
ENSBTAG00000015872	PROKR2	0.178345	0
ENSBTAG00000049645	0	0.182195	0
ENSBTAG00000015702	PITX3	0.183346	0
ENSBTAG00000020427	DNTT	0.184847	0
ENSBTAG00000000755	ZFR2	0.192196	0
ENSBTAG00000019920	BICDL2	0.198616	0
ENSBTAG00000053850	0	0.201361	0
ENSBTAG00000004086	SPINT1	0.201401	0
ENSBTAG00000014365	0	0.207958	0
ENSBTAG00000050332	0	0.209745	0
ENSBTAG00000053560	0	0.217032	0
ENSBTAG00000011692	BMERB1	0.223417	0
ENSBTAG00000018549	0	0.224506	0
ENSBTAG00000017055	HCN3	0.228487	0
ENSBTAG00000000008	KCNJ1	0.236664	0
ENSBTAG00000038659	KCTD8	0.248147	0
ENSBTAG00000052048	0	0.260396	0
ENSBTAG00000049289	0	0.264512	0
ENSBTAG00000050418	0	0.278234	0
ENSBTAG00000016144	LCN10	0.28495	0
ENSBTAG00000052703	0	0.28661	0
ENSBTAG00000032481	DAPL1	0.288484	0
ENSBTAG00000027205	PGBD5	0.288816	0
ENSBTAG00000052241	0	0.289011	0
ENSBTAG00000032450	0	0.290796	0
ENSBTAG00000054945	IF1DA6	0.292466	0
ENSBTAG00000003370	GPR135	0.298217	0
ENSBTAG00000048632	0	0.298285	0
ENSBTAG00000053603	0	0.307433	0
ENSBTAG00000045746	0	0.310446	0
ENSBTAG00000017864	PRPH	0.311523	0
ENSBTAG00000045939	0	0.316501	0
ENSBTAG00000024406	AGR2	0.32388	0
ENSBTAG00000030343	FGF23	0.340139	0
ENSBTAG00000051818	0	0.358439	0
ENSBTAG00000016785	0	0.375713	0
ENSBTAG00000018224	GLP1R	0.389809	0
ENSBTAG00000032396	KCTD19	0.436402	0
ENSBTAG00000048374	0	0.440506	0
ENSBTAG00000006859	0	0.460156	0
ENSBTAG00000019876	DSC1	0.476066	0
ENSBTAG00000051390	CNBD1	0.48973	0
ENSBTAG00000053963	0	0.504151	0
ENSBTAG00000020762	HUNK	0.512651	0
ENSBTAG00000017132	TTC22	0.525941	0
ENSBTAG00000053883	0	0.536607	0
ENSBTAG00000050045	0	0.54548	0
ENSBTAG00000047816	0	0.553434	0
ENSBTAG00000011818	COL26A1	0.613713	0
ENSBTAG00000012694	UHMK1	0.62872	0
ENSBTAG00000051604	TRO	0.633155	0
ENSBTAG00000008238	S100A7	0.688456	0
ENSBTAG00000050942	0	0.689807	0
ENSBTAG00000000177	MSLN	0.740664	0
ENSBTAG00000039215	0	0.764166	0
ENSBTAG00000051418	0	0.771216	0
ENSBTAG00000013586	CCR2	0.794979	0
ENSBTAG00000006673	TMEM179	0.877556	0
ENSBTAG00000031631	C1QTNF12	0.883641	0
ENSBTAG00000053410	0	0.930771	0
ENSBTAG00000054347	0	1.05321	0
ENSBTAG00000032456	H2AC21	1.11799	0
ENSBTAG00000052716	0	1.22933	0
ENSBTAG00000016272	TEX11	1.46373	0
ENSBTAG00000051536	0	1.47439	0
ENSBTAG00000049555	H4C7	1.53989	0
ENSBTAG00000046256	TMEM132C	1.59977	0
ENSBTAG00000051611	0	1.64458	0
ENSBTAG00000052673	0	1.64751	0
ENSBTAG00000012909	CRABP1	2.00288	0
ENSBTAG00000050688	0	2.2269	0
ENSBTAG00000049399	0	2.32455	0
ENSBTAG00000010032	NTM	2.34915	0
ENSBTAG00000050485	0	2.37575	0
ENSBTAG00000048678	0	2.45803	0
ENSBTAG00000006991	ADH6	2.50951	0
ENSBTAG00000042690	0	3.27607	0
ENSBTAG00000048656	bta-mir-2285t	3.39798	0
ENSBTAG00000044942	bta-mir-2454	4.33442	0
ENSBTAG00000047268	WT1	4.698	0
ENSBTAG00000051559	0	7.09466	0
ENSBTAG00000037899	DLK1	18.6398	0
ENSBTAG00000003432	ZAN	0	0.0687236
ENSBTAG00000024497	CTRC	0	0.12965
ENSBTAG00000049983	0	0	0.152242
ENSBTAG00000032730	PLAAT5	0	0.187305
ENSBTAG00000000457	CCDC89	0	0.25992
ENSBTAG00000001310	RHO	0	0.280971
ENSBTAG00000054045	0	0	0.3558
ENSBTAG00000005717	GJB5	0	0.425676
ENSBTAG00000045824	SOX9	0	0.456336
ENSBTAG00000051420	0	0	0.829064
ENSBTAG00000003207	SP5	0	2.40071
ENSBTAG00000029802	0	0	4.79833

## Sheet: NK VAT x NK SAT
GeneID	GeneSymbol	Average NK VAT GeTMM	Average NK SAT GeTMM
ENSBTAG00000051559	0	5.08335	0
ENSBTAG00000006991	ADH6	2.72499	0
ENSBTAG00000045139	5S_rRNA	2.71909	0
ENSBTAG00000042950	0	2.46975	0
ENSBTAG00000016272	TEX11	2.4063	0
ENSBTAG00000052486	0	1.84775	0
ENSBTAG00000042536	SNORA2C	1.7026	0
ENSBTAG00000049549	0	1.33714	0
ENSBTAG00000007990	EPYC	1.03025	0
ENSBTAG00000048448	0	0.939493	0
ENSBTAG00000049555	H4C7	0.64003	0
ENSBTAG00000010896	NKX3-2	0.62663	0
ENSBTAG00000051860	0	0.547641	0
ENSBTAG00000049023	0	0.453379	0
ENSBTAG00000050813	0	0.415595	0
ENSBTAG00000054956	0	0.407565	0
ENSBTAG00000052816	MPP4	0.402246	0
ENSBTAG00000049296	0	0.337927	0
ENSBTAG00000016574	RGS11	0.301077	0
ENSBTAG00000054331	COLEC10	0.246226	0
ENSBTAG00000021109	0	0.181223	0
ENSBTAG00000003977	SLC52A3	0.175998	0
ENSBTAG00000011490	TLCD2	0.173463	0
ENSBTAG00000018242	0	0.170679	0
ENSBTAG00000047616	ZNF114	0.168772	0
ENSBTAG00000031600	0	0.167134	0
ENSBTAG00000053464	0	0.166482	0
ENSBTAG00000054127	0	0.145449	0
ENSBTAG00000003404	PFN4	0.134807	0
ENSBTAG00000006732	NRCAM	0.133661	0
ENSBTAG00000010198	ATF7IP2	0.129308	0
ENSBTAG00000021458	DLX6	0.116365	0
ENSBTAG00000004562	CD207	0.104806	0
ENSBTAG00000044155	BSPRY	0.0993228	0
ENSBTAG00000038275	CYP27C1	0.0966015	0
ENSBTAG00000048654	0	0.0898979	0
ENSBTAG00000054531	SANBR	0.0838269	0
ENSBTAG00000020261	CDH26	0.077657	0
ENSBTAG00000011800	ABCG4	0.0690937	0
ENSBTAG00000018284	KBTBD11	0.0663777	0
ENSBTAG00000019557	NR1I2	0.0651696	0
ENSBTAG00000000154	0	0.0361996	0
ENSBTAG00000021059	TNMD	0	20.7883
ENSBTAG00000005308	ANGPTL5	0	5.95733
ENSBTAG00000040605	FOXL1	0	1.69991
ENSBTAG00000054388	0	0	1.21999
ENSBTAG00000055119	0	0	0.954711
ENSBTAG00000055034	C20H5orf49	0	0.870848
ENSBTAG00000048554	0	0	0.59379
ENSBTAG00000011500	CASQ2	0	0.560448
ENSBTAG00000004602	PITX1	0	0.394448
ENSBTAG00000007502	CKMT1A	0	0.28637
ENSBTAG00000016407	IRX6	0	0.247201
ENSBTAG00000013319	SMCO1	0	0.118573
ENSBTAG00000046512	XIRP1	0	0.0933974
ENSBTAG00000017780	DPYSL4	0	0.0732666
ENSBTAG00000010178	PTPRD	0	0.0656096

## Sheet: VAT x SAT
GeneID	GeneSymbol	Gene Description	Gene Type	Average VAT GeTMM	Average SAT GeTMM
ENSBTAG00000006991	ADH6	alcohol dehydrogenase 6 (class V) [Source:NCBI gene (formerly Entrezgene);Acc:510551]	protein_coding	2.61725	0
ENSBTAG00000016272	TEX11	testis expressed 11 [Source:VGNC Symbol;Acc:VGNC:35760]	protein_coding	1.93501	0
ENSBTAG00000018242	0	0	protein_coding	0.129324	0
ENSBTAG00000049555	H4C7	H4 clustered histone 7 [Source:VGNC Symbol;Acc:VGNC:84556]	protein_coding	1.08996	0
ENSBTAG00000051559	0	0	snoRNA	6.089	0
