# Supplementary material for: Subclinical ketosis in postpartum dairy cows alters the adipose tissue immunological profile in a depot-specific manner
Source: Front Immunol. 2025 Jun 17;16:1578669. doi: 10.3389/fimmu.2025.1578669 (PMC12212114; doi:10.3389/fimmu.2025.1578669)
Supplement: Supplementary Table 3 — Weighted gene co-expression network analysis (WGCNA) and genes with the highest intramodular connectivity (hub genes, MM ≥ 0.90; denoted by bold font) in each identified module. [file Table3.xlsx]

## Sheet: Blue
Gene	Module	MEBlue
SLC1A7	Blue	0.999929
NDUFS7	Blue	0.999923
CELF4	Blue	0.999822
OGDH	Blue	0.999805
RNF11	Blue	0.999789
GNGT2	Blue	0.999682
PLD5	Blue	0.999646
SIK3	Blue	0.999609
ACOT9	Blue	0.99953
SPAG9	Blue	0.999513
SH3PXD2A	Blue	0.999482
LOC104975626	Blue	0.999411
MTMR10	Blue	0.999234
ME1	Blue	0.999174
FER	Blue	0.999097
PSMD9	Blue	0.998938
RTN3	Blue	0.998883
MSRA	Blue	0.998797
KLHDC10	Blue	0.998513
MDH1	Blue	0.998511
ADGRB1	Blue	0.998468
NDRG1	Blue	0.998362
PARP8	Blue	0.998096
KAT2B	Blue	0.997855
APCDD1	Blue	0.997826
LOC101902551	Blue	0.997775
LOC112448734	Blue	0.997674
LOC112449548	Blue	0.997574
TGOLN2	Blue	0.997557
APLP2	Blue	0.997533
CEACAM20	Blue	0.99749
LOC101903114	Blue	0.997413
NVL	Blue	0.997367
STRN4	Blue	0.99723
PPP2CB	Blue	0.997119
B4GAT1	Blue	0.996962
ACADS	Blue	0.996905
RAB28	Blue	0.996828
PHF24	Blue	0.996668
LOC101905319	Blue	0.996655
LOC112449615	Blue	0.996581
SERINC1	Blue	0.996549
TANC1	Blue	0.996493
LOC104971647	Blue	0.996422
GJC3	Blue	0.996265
SCRN1	Blue	0.996234
PHLDA3	Blue	0.996229
LOC112448833	Blue	0.996194
AGA	Blue	0.996115
PRG4	Blue	0.995901
LOC101905593	Blue	0.995897
BCL2	Blue	0.995896
LOC100301224	Blue	0.995821
ELMO2	Blue	0.99573
NAALAD2	Blue	0.995706
TMEM178B	Blue	0.995471
LOC617692	Blue	0.995407
PCDHA13	Blue	0.995382
CHRNA7	Blue	0.995342
SLC25A21	Blue	0.99529
ECH1	Blue	0.995276
LOC112447460	Blue	0.995199
DACT2	Blue	0.995157
HARBI1	Blue	0.995129
EIF4EBP2	Blue	0.995082
SP110	Blue	0.995008
LOC101902504	Blue	0.994997
LOC101909003	Blue	0.994824
LOC112445049	Blue	0.99476
LOC112443199	Blue	0.994696
LOC101905228	Blue	0.994646
SLC35G2	Blue	0.994386
FRS2	Blue	0.994142
U2SURP	Blue	0.994024
PSMF1	Blue	0.993928
SLC25A34	Blue	0.993723
LOC101906167	Blue	0.993685
MOCS2	Blue	0.993669
PRKAR2A	Blue	0.993521
POGLUT1	Blue	0.993166
STK32A	Blue	0.993153
CHMP3	Blue	0.993002
NTN5	Blue	0.992992
TMSB10	Blue	0.992991
YARS2	Blue	0.992919
CCDC186	Blue	0.992814
FKRP	Blue	0.992806
ADIPOR2	Blue	0.992624
NFE2L1	Blue	0.992598
SMIM20	Blue	0.992504
FHL1	Blue	0.992491
MRPL4	Blue	0.992471
KIT	Blue	0.992231
LNP1	Blue	0.992207
LOC782437	Blue	0.992164
LOC112448045	Blue	0.992033
SPATA13	Blue	0.991922
LOC509118	Blue	0.991857
LOC788595	Blue	0.99185
LOC112441879	Blue	0.991825
MLXIP	Blue	0.991208
C17H4orf46	Blue	0.991128
CTPS2	Blue	0.991102
ZNF606	Blue	0.991062
NF2	Blue	0.991007
FAM107B	Blue	0.990978
PCSK6	Blue	0.990976
LOC101903806	Blue	0.990744
DDAH1	Blue	0.99068
NDUFS4	Blue	0.990646
MANEAL	Blue	0.990503
KLB	Blue	0.99045
SMOC1	Blue	0.990352
CDC42EP3	Blue	0.99027
PTGR2	Blue	0.990266
LOC614914	Blue	0.990192
LOC104972592	Blue	0.990143
CD300LG	Blue	0.989982
FNBP1L	Blue	0.989951
MEG8	Blue	0.989897
DDO	Blue	0.989875
DDR1	Blue	0.98985
GIMAP6	Blue	0.989799
SIRT3	Blue	0.989737
TCF24	Blue	0.989644
TMEM107	Blue	0.989612
RTN4	Blue	0.989509
RIPK1	Blue	0.989234
LOC527744	Blue	0.989175
KCNB2	Blue	0.989163
ZKSCAN1	Blue	0.989072
ERBB2	Blue	0.989035
LOC101904614	Blue	0.989006
CLIC4	Blue	0.988879
C13H20orf194	Blue	0.988719
RNF217	Blue	0.988638
ALKBH8	Blue	0.988569
TMEM259	Blue	0.988393
HABP4	Blue	0.988279
TRMT9B	Blue	0.988177
PDHA1	Blue	0.98817
CBR4	Blue	0.988096
LOC112447342	Blue	0.988088
F8A1	Blue	0.988063
DLG1	Blue	0.988055
SPATA16	Blue	0.987997
SLC7A6OS	Blue	0.987921
ZFAND3	Blue	0.987823
CASD1	Blue	0.987658
CFAP69	Blue	0.987529
SCP2	Blue	0.987414
MGC127055	Blue	0.98738
MFHAS1	Blue	0.987315
LOC613570	Blue	0.987244
CPSF6	Blue	0.987096
EIF4B	Blue	0.987032
LOC614424	Blue	0.986993
ARHGAP20	Blue	0.986974
ISCU	Blue	0.986966
LOC101903015	Blue	0.986808
MMP15	Blue	0.986694
HADH	Blue	0.986633
LOC783045	Blue	0.986501
GNB4	Blue	0.98647
C2H2orf72	Blue	0.986257
FRMD4B	Blue	0.986237
PEX3	Blue	0.986218
VAMP2	Blue	0.986185
ADGRA2	Blue	0.986088
LOC104969981	Blue	0.985969
SRFBP1	Blue	0.985868
CARD14	Blue	0.985867
PLEKHG7	Blue	0.98581
RAD9B	Blue	0.985766
ENOX1	Blue	0.985598
FAF1	Blue	0.985592
FBP2	Blue	0.985537
BATF2	Blue	0.985516
LOC784541	Blue	0.985441
MCCC2	Blue	0.985355
LOC100298356	Blue	0.985268
GATC	Blue	0.98525
CFH	Blue	0.98506
UBE2D4	Blue	0.985047
LOC790886	Blue	0.984999
LOC781280	Blue	0.984914
TTC32	Blue	0.984766
GOT2	Blue	0.984657
GAS2L2	Blue	0.984609
MAPK9	Blue	0.984537
POT1	Blue	0.984436
COPS5	Blue	0.984297
LOC789867	Blue	0.984291
FAM89B	Blue	0.984197
SOD3	Blue	0.984161
CTF1	Blue	0.984128
ALDOB	Blue	0.983674
ESYT1	Blue	0.983598
LOC614091	Blue	0.983598
TMEM106C	Blue	0.983444
RNPEPL1	Blue	0.983441
SLC25A43	Blue	0.9833
ADD2	Blue	0.983239
LOC781421	Blue	0.983239
44806	Blue	0.983155
FGFRL1	Blue	0.983048
MCAM	Blue	0.983029
DOLPP1	Blue	0.982974
SELENOH	Blue	0.982912
SLC4A4	Blue	0.982847
MEX3C	Blue	0.982484
ACAA2	Blue	0.98246
FOXO1	Blue	0.982456
LOC107132490	Blue	0.982456
ZNF436	Blue	0.982356
C29H11orf24	Blue	0.982156
SHE	Blue	0.982004
LOC100196897	Blue	0.981959
TMEM202	Blue	0.981821
PRDX6	Blue	0.981761
STAU1	Blue	0.981733
LOC508131	Blue	0.981731
LOC510860	Blue	0.981618
WDR48	Blue	0.981473
NHLRC2	Blue	0.98131
PCBD2	Blue	0.981247
WC1.3	Blue	0.980921
TNKS2	Blue	0.980715
LOC112442566	Blue	0.980568
PHKB	Blue	0.980223
ZFAND1	Blue	0.980131
TMCC1	Blue	0.980082
NIPSNAP1	Blue	0.980007
CPED1	Blue	0.979919
ZNF683	Blue	0.979874
ABHD11	Blue	0.979871
PARP9	Blue	0.979623
MFAP3	Blue	0.979415
C3H1orf185	Blue	0.979415
NRROS	Blue	0.979317
TSC22D3	Blue	0.979283
LOC101907606	Blue	0.979273
NBEA	Blue	0.978979
LOC508933	Blue	0.978882
OTUB2	Blue	0.978821
FN3K	Blue	0.97881
PLEKHM1	Blue	0.978648
PET100	Blue	0.978637
TSPAN12	Blue	0.978608
FIG4	Blue	0.978579
ACADL	Blue	0.978545
SMARCA5	Blue	0.978501
NSUN4	Blue	0.9785
DNAJB6	Blue	0.978465
C17H12orf49	Blue	0.978276
KCNK17	Blue	0.977951
DAPK3	Blue	0.977862
TMED1	Blue	0.977613
CTNNA1	Blue	0.977597
TMEM33	Blue	0.977447
DLD	Blue	0.977089
NDRG2	Blue	0.977079
CLUH	Blue	0.976991
XPO5	Blue	0.976907
TANC2	Blue	0.976749
LOC107132296	Blue	0.97673
NGRN	Blue	0.976626
CNST	Blue	0.976587
HIKESHI	Blue	0.976526
ODF2L	Blue	0.976467
NPLOC4	Blue	0.976447
RAB30	Blue	0.976398
ABCA9	Blue	0.976195
SCAP	Blue	0.976188
TDRP	Blue	0.976008
DKK3	Blue	0.975782
FZD4	Blue	0.975376
KNTC1	Blue	0.975254
TENM4	Blue	0.975184
TRIM38	Blue	0.975045
PIK3R1	Blue	0.974995
PPP2R5A	Blue	0.974945
SLC39A2	Blue	0.974723
RAD51B	Blue	0.974718
CTSV	Blue	0.974689
FLOT1	Blue	0.974547
CSMD2	Blue	0.974539
THRSP	Blue	0.974462
PARS2	Blue	0.974459
LOC104975426	Blue	0.974344
MAPK1IP1L	Blue	0.974203
DUSP15	Blue	0.974178
RASA1	Blue	0.974115
TMEM225B	Blue	0.974086
HELZ	Blue	0.974069
LOC101904570	Blue	0.97401
CHMP5	Blue	0.973983
DRD2	Blue	0.973863
PLPP3	Blue	0.973755
CKS1B	Blue	0.973731
LMBRD2	Blue	0.973725
ADIG	Blue	0.973713
CIDEA	Blue	0.973607
LOC513869	Blue	0.973482
C1H21orf58	Blue	0.973299
FAM47E	Blue	0.973252
GFAP	Blue	0.973091
LETMD1	Blue	0.972815
THEM6	Blue	0.972805
NCKAP5	Blue	0.972794
LOC107131704	Blue	0.972678
FTO	Blue	0.972616
ABHD6	Blue	0.972564
MORF4L1	Blue	0.972523
KCNK3	Blue	0.972504
GPR137C	Blue	0.972453
MRPL50	Blue	0.972445
MDM2	Blue	0.97241
IL1RAPL2	Blue	0.972389
ETFA	Blue	0.972276
EXOC1L	Blue	0.972148
ZNF274	Blue	0.972054
ACYP2	Blue	0.972038
LOC782177	Blue	0.971851
FZD3	Blue	0.971814
SLC18A2	Blue	0.971797
GPANK1	Blue	0.971722
SUGP2	Blue	0.971258
ASTN2	Blue	0.971182
CLCN5	Blue	0.971069
JPH1	Blue	0.970816
AS3MT	Blue	0.970716
NUP133	Blue	0.970712
NUDT22	Blue	0.970447
INIP	Blue	0.970402
LOC101907615	Blue	0.97039
SCN4B	Blue	0.970332
LOC783253	Blue	0.970318
FAM189A2	Blue	0.970116
LOC615258	Blue	0.969879
SLC35C2	Blue	0.969875
RABL3	Blue	0.969825
SIK2	Blue	0.969802
PRUNE2	Blue	0.96972
TMEM219	Blue	0.969647
IRGQ	Blue	0.969532
GSTA2	Blue	0.969502
RNF19A	Blue	0.969488
EHHADH	Blue	0.969419
FNTB	Blue	0.969418
LOC112446791	Blue	0.96933
MSI1	Blue	0.969312
RMDN1	Blue	0.969194
TM2D1	Blue	0.969183
NAA38	Blue	0.96909
SLC25A17	Blue	0.969059
PPP1R2	Blue	0.968978
GPR89A	Blue	0.968861
UBR1	Blue	0.968833
LOC781710	Blue	0.968816
ANAPC13	Blue	0.968782
COX7C	Blue	0.96878
OSBP2	Blue	0.968717
TOM1	Blue	0.968715
SDSL	Blue	0.968641
DUSP16	Blue	0.968518
TMEFF1	Blue	0.9684
EPHX2	Blue	0.968394
VMAC	Blue	0.96835
RAC2	Blue	0.96833
LOC101905821	Blue	0.968152
ORMDL3	Blue	0.968101
TMEM236	Blue	0.968097
MINDY3	Blue	0.968095
METTL4	Blue	0.968033
KCNQ5	Blue	0.967773
ENPEP	Blue	0.967721
RIBC1	Blue	0.967375
SORBS1	Blue	0.967216
IFI6	Blue	0.967182
C7	Blue	0.967053
HGSNAT	Blue	0.966991
PPIP5K1	Blue	0.966882
C20H5orf34	Blue	0.966794
PARVA	Blue	0.966782
ABCD2	Blue	0.96673
PLIN1	Blue	0.966509
CHPT1	Blue	0.966494
LGALS1	Blue	0.966439
LOC787550	Blue	0.966307
PEX14	Blue	0.966281
CDK19	Blue	0.966273
HMGB3	Blue	0.966165
ANKFY1	Blue	0.966149
MME	Blue	0.966122
IRF4	Blue	0.966041
LOC112444775	Blue	0.965956
PAIP1	Blue	0.965883
KCNMB3	Blue	0.965858
ZBP1	Blue	0.965827
MSRB3	Blue	0.965744
LOC101902742	Blue	0.965202
FFAR4	Blue	0.965176
LANCL2	Blue	0.965164
CASQ1	Blue	0.96498
CHURC1	Blue	0.964785
ZNF652	Blue	0.964768
PRPF8	Blue	0.964618
CREBL2	Blue	0.964578
G0S2	Blue	0.964578
RGS11	Blue	0.964526
ACO2	Blue	0.964471
ZCCHC9	Blue	0.964371
LOC101902724	Blue	0.964334
RIMS3	Blue	0.964151
RNF20	Blue	0.964075
GID4	Blue	0.964066
SERINC3	Blue	0.963951
CILP2	Blue	0.963856
COLQ	Blue	0.963854
CXADR	Blue	0.963801
ZNF704	Blue	0.963761
ZNF212	Blue	0.963729
MARF1	Blue	0.963703
CAVIN2	Blue	0.963688
LRRC72	Blue	0.963604
KIFAP3	Blue	0.963453
RAB3GAP2	Blue	0.96342
BCO2	Blue	0.963096
TOLLIP	Blue	0.963085
UCHL3	Blue	0.962983
LOC101907729	Blue	0.962941
LOC112449516	Blue	0.962892
MORC3	Blue	0.962878
MYO10	Blue	0.9626
RCBTB1	Blue	0.962507
FAM229B	Blue	0.962193
MRAS	Blue	0.96215
SLC39A7	Blue	0.962145
PRRG3	Blue	0.962119
ADPRH	Blue	0.962095
ATP2B2	Blue	0.962026
COX5B	Blue	0.961943
CX3CL1	Blue	0.961901
LOC100335205	Blue	0.961827
STAU2	Blue	0.961732
LOC784354	Blue	0.961698
UST	Blue	0.961659
GADD45G	Blue	0.961448
LOC507055	Blue	0.961298
SBDS	Blue	0.961268
RXRG	Blue	0.961148
TTC7B	Blue	0.961147
GSTM2	Blue	0.961081
GTDC1	Blue	0.961039
ZNF511	Blue	0.961025
EPHX1	Blue	0.960975
KLF7	Blue	0.960867
TMEM135	Blue	0.960862
GRAMD4	Blue	0.960827
INTS9	Blue	0.96073
LPL	Blue	0.960618
VPS26A	Blue	0.960466
LOC101906754	Blue	0.960402
EPB41L4B	Blue	0.960299
EHD2	Blue	0.960148
INVS	Blue	0.960135
AMACR	Blue	0.960102
LOC789715	Blue	0.960028
ADRB1	Blue	0.959948
JRKL	Blue	0.959868
LOC107133302	Blue	0.959633
GIPC3	Blue	0.959533
DYNLRB1	Blue	0.959442
ADRA2B	Blue	0.959393
QKI	Blue	0.959373
METTL24	Blue	0.959355
CHL1	Blue	0.959331
MYCBPAP	Blue	0.959273
EMC3	Blue	0.959121
DDB2	Blue	0.95898
IMMP2L	Blue	0.958927
ECHDC2	Blue	0.958743
C1H21orf91	Blue	0.958733
LOC112443863	Blue	0.958403
KLF9	Blue	0.958371
KIAA0895L	Blue	0.958369
NTSR2	Blue	0.957951
GRHL1	Blue	0.957866
TGM5	Blue	0.957839
TMEM117	Blue	0.95752
AP4S1	Blue	0.95744
FAM71F2	Blue	0.957372
LOC112443510	Blue	0.957279
KANK4	Blue	0.957275
STAM	Blue	0.957168
TRIM44	Blue	0.957067
LOC101904962	Blue	0.957066
LMO4	Blue	0.957022
HDHD2	Blue	0.956882
RAB3B	Blue	0.956763
NAA30	Blue	0.956729
ZCCHC17	Blue	0.956725
PSMA1	Blue	0.956589
DEPP1	Blue	0.956509
LOC100138078	Blue	0.956155
KMT5A	Blue	0.956102
TAPBP	Blue	0.95602
LOC112445063	Blue	0.955985
WBP1L	Blue	0.955858
ELP1	Blue	0.955756
LOC101904794	Blue	0.955753
SPTBN1	Blue	0.955696
ATXN1L	Blue	0.95564
ALDH1L1	Blue	0.955163
INSR	Blue	0.955131
LOC101907552	Blue	0.955096
ANO10	Blue	0.955002
SLU7	Blue	0.954914
TKT	Blue	0.954725
C14H8orf88	Blue	0.954634
EDEM2	Blue	0.954457
SEMA3C	Blue	0.954412
LOC616051	Blue	0.95432
NTPCR	Blue	0.954072
PCSK5	Blue	0.954055
IPCEF1	Blue	0.954036
EML4	Blue	0.953984
FAM49B	Blue	0.953951
CLCC1	Blue	0.953789
RABGEF1	Blue	0.95376
KANTR	Blue	0.953705
NCF2	Blue	0.953618
CRISPLD2	Blue	0.953608
TXNDC16	Blue	0.953571
LOC112444603	Blue	0.953434
RNF128	Blue	0.953433
LOC104970503	Blue	0.953371
MAL2	Blue	0.953332
CSDE1	Blue	0.953204
PRRT4	Blue	0.953167
SYNRG	Blue	0.952983
PRR5L	Blue	0.952807
FRMPD1	Blue	0.952802
FANCM	Blue	0.952794
QPCT	Blue	0.952714
MTHFS	Blue	0.952546
TOP1	Blue	0.952451
JCAD	Blue	0.952233
ZBTB5	Blue	0.952202
FZD7	Blue	0.952122
LTBP2	Blue	0.952011
LOC112448808	Blue	0.951729
LOC101902994	Blue	0.951711
ITPKA	Blue	0.95171
PLAG1	Blue	0.951395
POMK	Blue	0.951376
FAH	Blue	0.951304
LOC101902531	Blue	0.95125
BAG5	Blue	0.951117
DDX50	Blue	0.951041
UBTD2	Blue	0.951026
SPART	Blue	0.950811
PLEKHG4	Blue	0.950781
ISM1	Blue	0.950753
LOC112445927	Blue	0.950664
ZBED1	Blue	0.950631
STAT5B	Blue	0.950609
SDHAF4	Blue	0.950583
KIF2A	Blue	0.950558
GPC3	Blue	0.950507
OVCA2	Blue	0.950437
LOC100848598	Blue	0.950329
USP30	Blue	0.950282
LOC101903064	Blue	0.950218
OLFML1	Blue	0.950206
AGPAT2	Blue	0.949912
TMEM70	Blue	0.949851
LEPR	Blue	0.949728
GCC2	Blue	0.949659
LOC100335990	Blue	0.949596
EBF2	Blue	0.949586
CAVIN1	Blue	0.949543
PPP2R1B	Blue	0.949378
ZBTB12	Blue	0.949326
C6	Blue	0.949306
KIF5B	Blue	0.949182
GATM	Blue	0.94902
DHRS1	Blue	0.948977
TSPYL1	Blue	0.948939
CAV2	Blue	0.948876
MUM1L1	Blue	0.948819
LOC101902106	Blue	0.9487
LOC101908185	Blue	0.948638
PGR	Blue	0.948506
HIC2	Blue	0.948347
LOC112447819	Blue	0.948183
INSIG1	Blue	0.948009
PPA1	Blue	0.947792
PACRG	Blue	0.94767
RAD54L2	Blue	0.947559
SMIM10L1	Blue	0.947521
SDHC	Blue	0.947375
MPP5	Blue	0.947311
KCTD2	Blue	0.947306
RNF113A	Blue	0.947122
TNK2	Blue	0.946927
PTPN7	Blue	0.946921
PMEPA1	Blue	0.946889
FA2H	Blue	0.946789
PROSER3	Blue	0.946695
GORASP1	Blue	0.946541
PICALM	Blue	0.946407
HAUS7	Blue	0.94637
LUZP6	Blue	0.946141
SLC39A9	Blue	0.946046
CFL2	Blue	0.945921
SLC25A42	Blue	0.945794
RDH16	Blue	0.94551
MUT	Blue	0.945485
KCNC3	Blue	0.945189
IL17D	Blue	0.945114
IMPDH1	Blue	0.945037
OSTM1	Blue	0.944734
PARD3B	Blue	0.944618
CLEC14A	Blue	0.944611
LOC781001	Blue	0.944404
NBAS	Blue	0.944389
PAICS	Blue	0.944288
LOC112442048	Blue	0.944226
ABCA1	Blue	0.944207
POMGNT2	Blue	0.944192
PLEKHF2	Blue	0.944051
HIBADH	Blue	0.943769
LSAMP	Blue	0.94369
EPHA5	Blue	0.943636
GOSR2	Blue	0.943426
REST	Blue	0.943135
ADH5	Blue	0.943096
ULK2	Blue	0.943007
POLR3K	Blue	0.942869
FSCN2	Blue	0.942813
GSTM3	Blue	0.94273
LOC100848208	Blue	0.942698
ATF7	Blue	0.942629
OTUD7A	Blue	0.942593
LOC112443001	Blue	0.942466
GSTM1	Blue	0.942338
KRT38	Blue	0.942095
USP9X	Blue	0.942069
HIPK1	Blue	0.941805
CPXM2	Blue	0.941801
MCFD2	Blue	0.941766
IK	Blue	0.941737
KIFC3	Blue	0.941641
OLFM2	Blue	0.941637
LOC112441507	Blue	0.941525
LOC112445772	Blue	0.941448
AREL1	Blue	0.94136
CDK2AP2	Blue	0.941166
EPCAM	Blue	0.941129
AQP7	Blue	0.941123
DMXL2	Blue	0.941024
LOC104974070	Blue	0.940779
GSK3B	Blue	0.940773
CUX2	Blue	0.94067
DNAJA2	Blue	0.940653
MPP1	Blue	0.940548
LGALS4	Blue	0.940395
MN1	Blue	0.940075
PPP1R1B	Blue	0.939979
CCDC69	Blue	0.939747
DQX1	Blue	0.939633
DIS3L2	Blue	0.939408
ACAT1	Blue	0.939345
LOC104975559	Blue	0.93931
TRIM21	Blue	0.939292
LOC786363	Blue	0.939249
VKORC1L1	Blue	0.939192
LOC515551	Blue	0.939141
ARL2	Blue	0.938773
LOC112447370	Blue	0.938756
RAB1B	Blue	0.938754
RTN1	Blue	0.938735
C22H3orf49	Blue	0.938602
RPA3	Blue	0.938538
PTGDS	Blue	0.938527
IBA57	Blue	0.938454
ANK1	Blue	0.938418
LAMB1	Blue	0.938228
ECPAS	Blue	0.938214
PPARA	Blue	0.938091
PDE3B	Blue	0.937966
NEDD8	Blue	0.93787
ATRNL1	Blue	0.937869
SWAP70	Blue	0.93786
PIEZO1	Blue	0.937389
NINJ2	Blue	0.936913
ZNF285	Blue	0.936911
TMEM50A	Blue	0.936853
FKBP14	Blue	0.936629
SPTSSB	Blue	0.936597
PTPDC1	Blue	0.93628
LOC112447360	Blue	0.936228
ATRX	Blue	0.936092
LOC104972542	Blue	0.935925
SMIM7	Blue	0.935916
PIGS	Blue	0.935906
LOC784297	Blue	0.935779
FBXO46	Blue	0.935671
ANAPC15	Blue	0.935626
SPOCK1	Blue	0.935433
ENSA	Blue	0.935197
FKBP3	Blue	0.935194
TBC1D9B	Blue	0.93518
PCDH9	Blue	0.935179
RIC3	Blue	0.935149
ALDH3A2	Blue	0.935046
REEP3	Blue	0.935024
LOC104976400	Blue	0.934967
NDUFS2	Blue	0.934956
CD3E	Blue	0.934907
BCL9L	Blue	0.934868
PBLD	Blue	0.93486
LOC112442191	Blue	0.93485
FREM1	Blue	0.934673
TIMELESS	Blue	0.9346
PEX19	Blue	0.934488
LOC101905046	Blue	0.934353
ADPGK	Blue	0.934199
LOC100847850	Blue	0.934163
PDGFD	Blue	0.934098
AZGP1	Blue	0.934077
GPR137	Blue	0.933361
RASSF3	Blue	0.933347
LCAT	Blue	0.93331
LOC782114	Blue	0.933172
DEPDC7	Blue	0.933141
TIMM10B	Blue	0.933135
GYS2	Blue	0.933117
DNPH1	Blue	0.933072
CCNE1	Blue	0.933004
SSPN	Blue	0.932852
ITPR2	Blue	0.932806
HS3ST6	Blue	0.932715
PEX12	Blue	0.932695
NME2	Blue	0.932675
BTBD2	Blue	0.932589
C16H1orf53	Blue	0.932557
LOC104975676	Blue	0.932482
LOC104970821	Blue	0.932343
GCSH	Blue	0.93229
LYRM9	Blue	0.932287
SRPRA	Blue	0.932211
CCDC8	Blue	0.932071
RGMB	Blue	0.931966
KIF21A	Blue	0.931964
GOSR1	Blue	0.931811
HSD17B10	Blue	0.931712
QSER1	Blue	0.931566
VPS4B	Blue	0.931487
HOXA7	Blue	0.931326
MKRN3	Blue	0.931066
PCK1	Blue	0.931036
LMAN2L	Blue	0.930948
CDC7	Blue	0.930942
LOC100847236	Blue	0.930846
HSD17B4	Blue	0.930534
DNMT3L	Blue	0.930521
LOC533308	Blue	0.930412
SDR42E1	Blue	0.930073
AP3S2	Blue	0.929966
JDP2	Blue	0.929962
LOC101907570	Blue	0.929831
LOC101907803	Blue	0.929813
RAB38	Blue	0.929788
LOC101905453	Blue	0.929759
LOC100335828	Blue	0.929757
LOC514978	Blue	0.929669
SORD	Blue	0.929642
C25H16orf58	Blue	0.929107
HCRTR1	Blue	0.929058
GAREM1	Blue	0.928978
SOWAHD	Blue	0.928961
LOC104976344	Blue	0.928842
COX15	Blue	0.92867
EPB41L2	Blue	0.928666
GART	Blue	0.928404
PSMD1	Blue	0.928379
EXOC7	Blue	0.928349
PTGDR	Blue	0.928322
BCKDHA	Blue	0.92799
SLC1A3	Blue	0.927528
MFN2	Blue	0.927468
LOC784451	Blue	0.927438
TMEM9	Blue	0.927437
CLASP2	Blue	0.927404
PMS1	Blue	0.927369
LOC101903531	Blue	0.927085
GPRIN1	Blue	0.926996
RBM18	Blue	0.926992
ZRANB3	Blue	0.926945
GNGT1	Blue	0.926926
LOC100847357	Blue	0.926911
ZFP91	Blue	0.926803
RREB1	Blue	0.926733
NUCB1	Blue	0.926607
LOC101903905	Blue	0.926597
PEMT	Blue	0.926238
TMX4	Blue	0.926191
SLC2A12	Blue	0.926109
GFI1	Blue	0.925946
TMEM128	Blue	0.925793
ATAD1	Blue	0.925561
BCAP31	Blue	0.925381
LMO7	Blue	0.925326
FGF1	Blue	0.925296
PJA1	Blue	0.925286
PGM3	Blue	0.925162
TECR	Blue	0.925157
TMEM18	Blue	0.925027
PWP1	Blue	0.92501
BMI1	Blue	0.924989
TBC1D9	Blue	0.924892
NTN1	Blue	0.924797
NUDT15	Blue	0.924765
CD96	Blue	0.9247
EXTL1	Blue	0.924697
AK7	Blue	0.924626
UBE4A	Blue	0.924558
ZNF329	Blue	0.924515
LOC112448490	Blue	0.924391
IRF2BP2	Blue	0.924368
FFAR3	Blue	0.924192
SUCLA2	Blue	0.924053
LOC104972400	Blue	0.923967
LOC112443526	Blue	0.923739
RNF141	Blue	0.92368
ARHGEF19	Blue	0.923615
OST4	Blue	0.923575
AAGAB	Blue	0.923399
NOL10	Blue	0.923229
BICD2	Blue	0.923167
PEX13	Blue	0.922981
TCHH	Blue	0.922878
LOC104975974	Blue	0.922795
YBEY	Blue	0.922734
LOC781913	Blue	0.92218
ACOX2	Blue	0.922086
LOC782799	Blue	0.921975
PLA2R1	Blue	0.921754
XK	Blue	0.921742
PTP4A2	Blue	0.921295
POLD4	Blue	0.921031
ACSL3	Blue	0.920984
SELENOW	Blue	0.920749
BAIAP2L1	Blue	0.920625
NID1	Blue	0.920621
XYLT1	Blue	0.920506
HFE	Blue	0.920483
LOC518623	Blue	0.920458
TMEM245	Blue	0.920399
TLN2	Blue	0.920226
RBBP9	Blue	0.920116
CNOT8	Blue	0.92007
EML6	Blue	0.919654
TMEM185A	Blue	0.91949
ANTXR2	Blue	0.919421
NHLRC1	Blue	0.919354
TSKS	Blue	0.919306
RALGPS1	Blue	0.919286
ANKRD1	Blue	0.919271
ALB	Blue	0.919232
LOC104968751	Blue	0.919151
MIR6516	Blue	0.918814
MTUS2	Blue	0.918771
ZNF106	Blue	0.918742
MTA3	Blue	0.918727
ARL6	Blue	0.918645
SCMH1	Blue	0.91844
DRAM1	Blue	0.918239
ZBTB38	Blue	0.918186
SDR16C5	Blue	0.918151
CYB5A	Blue	0.918148
SREBF1	Blue	0.91813
PPP3R1	Blue	0.917748
FUBP3	Blue	0.917565
PFN2	Blue	0.917422
FAM221A	Blue	0.917416
PSMC3	Blue	0.917361
COL14A1	Blue	0.917331
NRBP1	Blue	0.917139
LIN7A	Blue	0.917085
LOC531747	Blue	0.917024
COG7	Blue	0.916851
TYW1	Blue	0.916811
ZBTB7B	Blue	0.916792
IFT57	Blue	0.916787
LOC101903205	Blue	0.916679
LOC100297097	Blue	0.916667
IREB2	Blue	0.916612
WDR36	Blue	0.916441
LOC104970784	Blue	0.916421
ADAM11	Blue	0.916162
SLC30A6	Blue	0.916132
DGAT2	Blue	0.916102
PAMR1	Blue	0.91592
LOC613677	Blue	0.915868
C6H4orf19	Blue	0.915812
EDC3	Blue	0.915779
LDHB	Blue	0.91569
DNAJC24	Blue	0.915641
NDUFB9	Blue	0.915597
DYNLT3	Blue	0.915512
LOC520104	Blue	0.915452
SEC62	Blue	0.91533
ATP5PF	Blue	0.915108
FTCDNL1	Blue	0.915076
COL4A1	Blue	0.915063
ICK	Blue	0.914962
PPIP5K2	Blue	0.914959
ADRA1A	Blue	0.914815
SELENOP	Blue	0.914606
PSMC5	Blue	0.914529
C1QTNF9	Blue	0.914453
PDE4D	Blue	0.914019
CHD1	Blue	0.913979
TRIP12	Blue	0.913855
SSR1	Blue	0.913802
RMI2	Blue	0.913555
P2RX5	Blue	0.913422
LOC104970891	Blue	0.913401
ELOF1	Blue	0.913277
CC2D1B	Blue	0.913124
YWHAG	Blue	0.913111
TOMM5	Blue	0.913033
CARHSP1	Blue	0.912964
GCLM	Blue	0.912922
LOC104969545	Blue	0.912784
RFFL	Blue	0.912746
ACSS3	Blue	0.912692
MRS2	Blue	0.912601
SERPINH1	Blue	0.912329
LOC101902174	Blue	0.912258
LOC107132938	Blue	0.912104
ZCCHC6	Blue	0.912003
TXLNG	Blue	0.911816
SHISA3	Blue	0.911567
LOC101903540	Blue	0.911555
CRYZ	Blue	0.911417
PAIP2B	Blue	0.911385
MLLT3	Blue	0.91137
WNK1	Blue	0.911248
LOC101902760	Blue	0.911184
LONRF2	Blue	0.911169
HNRNPK	Blue	0.910815
LOC101905897	Blue	0.910809
ODF3L2	Blue	0.910784
LOC100294723	Blue	0.910757
ATP2C2	Blue	0.910709
EMC2	Blue	0.910587
CDKN1C	Blue	0.910576
TMBIM6	Blue	0.910489
TRGC6	Blue	0.910484
GSTCD	Blue	0.910429
GPAT3	Blue	0.91038
VEGFA	Blue	0.91037
LDLRAD3	Blue	0.910313
HADHB	Blue	0.910248
LOC112444864	Blue	0.910229
FBXL14	Blue	0.910186
VAMP3	Blue	0.910042
PPP2R5B	Blue	0.909978
APOL3_2	Blue	0.909965
TM4SF19	Blue	0.909961
ENKUR	Blue	0.909826
SRP72	Blue	0.909781
ING2	Blue	0.909628
DAB1	Blue	0.909465
TARDBP	Blue	0.90919
PPWD1	Blue	0.909066
PFAS	Blue	0.908928
AARS	Blue	0.908901
NEIL1	Blue	0.908737
BDP1	Blue	0.908692
PDCL	Blue	0.908692
ERLIN1	Blue	0.90858
MMAB	Blue	0.9084
SAMD12	Blue	0.908374
HACD2	Blue	0.908341
ZDHHC4	Blue	0.908282
HIST1H2AK	Blue	0.908202
ZMYND12	Blue	0.908119
LOC112442664	Blue	0.907997
TECPR2	Blue	0.907528
VPS33A	Blue	0.90743
LOC112445980	Blue	0.907279
LOC529792	Blue	0.907248
LOC101908015	Blue	0.907134
LDHD	Blue	0.90703
STXBP1	Blue	0.90702
STX12	Blue	0.906993
CAV1	Blue	0.906809
THYN1	Blue	0.906757
ADIPOQ	Blue	0.906571
LIPA	Blue	0.906527
NKIRAS2	Blue	0.906451
ZSWIM2	Blue	0.906085
YBX3	Blue	0.906017
UFL1	Blue	0.905984
GHR	Blue	0.905654
TRMT61A	Blue	0.905639
CA10	Blue	0.905362
SRR	Blue	0.904998
UEVLD	Blue	0.904973
KIF17	Blue	0.904951
ZNF248	Blue	0.904901
FKTN	Blue	0.90479
ARHGEF28	Blue	0.90456
TSR2	Blue	0.904543
VAMP7_2	Blue	0.904524
KATNB1	Blue	0.904423
ENTPD6	Blue	0.904353
FURIN	Blue	0.904126
LOC101905254	Blue	0.903797
DHFR	Blue	0.903466
ABCD3	Blue	0.903391
HEPH	Blue	0.903357
IDH1	Blue	0.903253
LOC104968873	Blue	0.902869
WDR83	Blue	0.902763
CHD7	Blue	0.902685
AMFR	Blue	0.90262
GNB1	Blue	0.902265
SLC39A13	Blue	0.902215
TMEM120A	Blue	0.902175
DESI1	Blue	0.902134
PCDH7	Blue	0.901894
FAM174A	Blue	0.901858
EXOC6B	Blue	0.901826
GALNT16	Blue	0.901817
RNF38	Blue	0.901796
ABCA13	Blue	0.901756
ENOPH1	Blue	0.901563
PUM3	Blue	0.901467
LOC100847700	Blue	0.901445
ZCWPW2	Blue	0.901331
AGFG2	Blue	0.901261
STAB1	Blue	0.90117
CRYBG1	Blue	0.90113
MEGF10	Blue	0.900958
LOC112449552	Blue	0.900956
LOC112448075	Blue	0.900744
FAM53B	Blue	0.900249
LOC100335822	Blue	0.900216
PXYLP1	Blue	0.90012
MMD	Blue	0.900116
VBP1	Blue	0.900008
NGFR	Blue	0.899967
PPP3CB	Blue	0.899959
TRIL	Blue	0.899955
LOC104976061	Blue	0.899952
MECR	Blue	0.899822
TTC21A	Blue	0.89976
MCCC1	Blue	0.899661
ABCE1	Blue	0.899507
UBE2L3	Blue	0.899061
HSPA9	Blue	0.898864
DYNC1I2	Blue	0.898862
MOB1A	Blue	0.898613
ADRB3	Blue	0.898561
COLGALT2	Blue	0.898309
CLEC2B	Blue	0.897982
LOC784127	Blue	0.897859
SNX9	Blue	0.897857
ALDH1L2	Blue	0.897705
LMBR1	Blue	0.897658
KRBA2	Blue	0.897568
CFDP1	Blue	0.897317
EBAG9	Blue	0.897234
LOC101907247	Blue	0.897226
LOC101903851	Blue	0.897214
LOC618456	Blue	0.89718
LOC112444622	Blue	0.896925
KLKB1	Blue	0.89688
LCK	Blue	0.8968
SAR1A	Blue	0.896629
LOC101903301	Blue	0.896583
GABRG3	Blue	0.896512
GATB	Blue	0.896361
MTRF1	Blue	0.896084
ZFR	Blue	0.896068
LOC112447347	Blue	0.895926
MAGED2	Blue	0.895856
HSPA2	Blue	0.895761
LOC104973118	Blue	0.895694
LOC104969177	Blue	0.895511
XKR6	Blue	0.89534
TYRO3	Blue	0.895085
RASEF	Blue	0.895017
FAM13A	Blue	0.894919
NDN	Blue	0.894919
CFL1	Blue	0.894884
YWHAQ	Blue	0.894773
SCX	Blue	0.894696
TRAK2	Blue	0.89456
ANKAR	Blue	0.894388
ABCA4	Blue	0.894301
VPS41	Blue	0.893897
LOC614732	Blue	0.893767
LOC101907998	Blue	0.893635
ZSWIM9	Blue	0.893241
RASAL3	Blue	0.89299
RAB39A	Blue	0.892964
LRRC20	Blue	0.892961
PAQR3	Blue	0.892959
TMEM106B	Blue	0.892896
RETREG2	Blue	0.89274
SIX5	Blue	0.892675
SLC12A7	Blue	0.892341
NEK4	Blue	0.892328
CMSS1	Blue	0.892322
MRPL33	Blue	0.892209
NADK2	Blue	0.892138
C5H12orf66	Blue	0.892079
LOC112444909	Blue	0.892048
ELOVL5	Blue	0.891871
PON2	Blue	0.891864
PVALB	Blue	0.891656
BLOC1S5	Blue	0.891463
HADHA	Blue	0.891363
SDF2L1	Blue	0.891349
COQ3	Blue	0.891021
BEND7	Blue	0.89088
KLRK1	Blue	0.890782
THTPA	Blue	0.890739
LARP7	Blue	0.890649
DPM1	Blue	0.890611
EXOC4	Blue	0.890555
ITGAV	Blue	0.890489
EVI2B	Blue	0.890456
CTNND1	Blue	0.8904
LOC104973929	Blue	0.889922
FOSL2	Blue	0.889815
LOC101906363	Blue	0.889795
SORL1	Blue	0.889759
FAHD2A	Blue	0.88971
PCOLCE	Blue	0.88966
LYSMD2	Blue	0.889575
PATJ	Blue	0.889306
REL	Blue	0.889103
HOMER2	Blue	0.888842
OXCT1	Blue	0.888569
MGARP	Blue	0.888099
GDF9	Blue	0.887955
YIPF6	Blue	0.887584
DPYD	Blue	0.887512
PLCH1	Blue	0.887482
LPAR4	Blue	0.887293
IL18	Blue	0.887229
STRN	Blue	0.887008
SYNC	Blue	0.88677
LOC101904477	Blue	0.886586
SMPD1	Blue	0.886582
NTRK2	Blue	0.886149
HPF1	Blue	0.886076
ETV1	Blue	0.88605
SLC12A5	Blue	0.885983
LOC101902786	Blue	0.885928
ITSN1	Blue	0.885927
SCRN3	Blue	0.885918
VWA5A	Blue	0.885893
KPNB1	Blue	0.885839
CCDC127	Blue	0.885817
LOC107131896	Blue	0.885771
ESR1	Blue	0.885771
LOC100138922	Blue	0.885713
TRGC4	Blue	0.885693
LOC112447340	Blue	0.885319
LOC100140586	Blue	0.88528
KCMF1	Blue	0.885144
LOC100848264	Blue	0.885097
SLC35A5	Blue	0.885084
SLC2A4RG	Blue	0.885019
LOC101905908	Blue	0.88497
GNA11	Blue	0.884938
LOC101904595	Blue	0.884933
POLR3GL	Blue	0.884928
EFNA5	Blue	0.884014
ATP6AP1L	Blue	0.883824
TMEM189	Blue	0.883393
FAM69A	Blue	0.883167
DOK4	Blue	0.883132
GDAP1	Blue	0.883107
PPP1R11	Blue	0.883005
DAD1	Blue	0.882974
PROCA1	Blue	0.882949
AKAP11	Blue	0.88287
CMPK1	Blue	0.882811
GOLIM4	Blue	0.882781
FAM161A	Blue	0.882768
LIPJ	Blue	0.882754
ZMAT1	Blue	0.882333
RNF121	Blue	0.88212
B3GNT6	Blue	0.882058
ETFB	Blue	0.881991
HOGA1	Blue	0.881672
ANKMY2	Blue	0.881341
HK2	Blue	0.881101
VIRMA	Blue	0.880875
LOC524181	Blue	0.880765
LOC104976573	Blue	0.880749
DHDDS	Blue	0.880711
TMX2	Blue	0.880411
PPP1R7	Blue	0.88026
IGBP1	Blue	0.880176
TMEM185B	Blue	0.880023
UROC1	Blue	0.879962
GBP4	Blue	0.879595
LOC112445090	Blue	0.879449
UQCRFS1	Blue	0.879368
LDAH	Blue	0.879255
MEIS2	Blue	0.879235
LY6E	Blue	0.879182
NEMP1	Blue	0.878932
VPS11	Blue	0.87884
APEH	Blue	0.878671
DNAH10	Blue	0.878668
BCL2L14	Blue	0.878283
ECHDC1	Blue	0.878238
SC5D	Blue	0.877946
UMAD1	Blue	0.877909
LMOD3	Blue	0.877845
TRIM52	Blue	0.877781
RBM17	Blue	0.877704
LOC104972526	Blue	0.877698
ADAT2	Blue	0.877556
LOC618416	Blue	0.877451
RBM8A	Blue	0.877372
MACO1	Blue	0.877191
ECM2	Blue	0.877179
LOC101905779	Blue	0.877101
BPGM	Blue	0.876947
SDHAF3	Blue	0.876803
LCA5	Blue	0.876783
KRBA1	Blue	0.876756
ACSF2	Blue	0.876534
MIPOL1	Blue	0.876525
HSPB1	Blue	0.876491
ERCC1	Blue	0.87631
PIP4P2	Blue	0.876244
CFAP61	Blue	0.876209
RAB5A	Blue	0.876206
FCGRT	Blue	0.876002
ANKRD40	Blue	0.875957
CAMSAP3	Blue	0.87595
LOC100848484	Blue	0.875894
LOC100300896	Blue	0.875827
PUM2	Blue	0.875796
LOC107132949	Blue	0.87562
PTDSS2	Blue	0.875539
LOC112449560	Blue	0.875526
CDYL2	Blue	0.875462
DGCR6L	Blue	0.875321
TMED5	Blue	0.875249
HDAC5	Blue	0.875221
MANBAL	Blue	0.875165
LOC107131715	Blue	0.874986
NUDT4	Blue	0.874951
PLEK	Blue	0.874685
ARVCF	Blue	0.874351
LOC101905669	Blue	0.874322
RAB3IP	Blue	0.87432
STK17A	Blue	0.874302
LOC781256	Blue	0.874072
MAPK1	Blue	0.874044
COX14	Blue	0.873986
CLDN12	Blue	0.873916
GSDMB	Blue	0.873733
RSPO3	Blue	0.873452
RPL26	Blue	0.873259
PEX11A	Blue	0.872976
PDLIM5	Blue	0.872858
PHACTR2	Blue	0.872857
BBIP1	Blue	0.87285
LOC101909140	Blue	0.872799
DPY19L3	Blue	0.872774
CHST6	Blue	0.87273
SLC25A23	Blue	0.872727
TM9SF2	Blue	0.872662
MYC	Blue	0.872348
GOLGA5	Blue	0.872312
FAM170B	Blue	0.872288
LOC521656	Blue	0.872093
SCRN2	Blue	0.872031
CCDC59	Blue	0.871847
VNN1	Blue	0.871745
CP	Blue	0.871574
WDR26	Blue	0.871461
PDSS2	Blue	0.871403
SESN3	Blue	0.871152
CNMD	Blue	0.871089
LOC782776	Blue	0.870914
ACP2	Blue	0.870841
PRKAR2B	Blue	0.870648
LATS1	Blue	0.870617
LAMC2	Blue	0.870213
USP46	Blue	0.870107
XPNPEP2	Blue	0.870022
GNG2	Blue	0.869978
AKAP12	Blue	0.869928
BTBD6	Blue	0.869816
ACSM1	Blue	0.869639
SIX1	Blue	0.869459
LRRC8C	Blue	0.869246
YTHDF3	Blue	0.86915
AKT1S1	Blue	0.86911
EPB41L1	Blue	0.869037
LOC101903375	Blue	0.868899
STBD1	Blue	0.868807
TCEA3	Blue	0.868705
ASB13	Blue	0.86837
LOC100335642	Blue	0.868351
TRGC3	Blue	0.868293
RPRM	Blue	0.86828
RHOT1	Blue	0.868224
PMM2	Blue	0.868084
HSBP1	Blue	0.868077
ZBTB8A	Blue	0.867789
EEF2	Blue	0.867429
LOC527068	Blue	0.867196
THAP6	Blue	0.867125
MEGF6	Blue	0.866981
UTRN	Blue	0.866693
LOC112445756	Blue	0.866638
LOC112448366	Blue	0.866564
LOC112446733	Blue	0.865976
TUBB1	Blue	0.865734
B4GALT6	Blue	0.865699
CALCOCO2	Blue	0.865534
SIAE	Blue	0.865506
CTR9	Blue	0.86535
LOC112446701	Blue	0.865253
FLII	Blue	0.864848
BTC	Blue	0.863983
C18H16orf86	Blue	0.863969
METTL21A	Blue	0.863911
GTF2IRD2	Blue	0.863588
GMFB	Blue	0.86357
TXNIP	Blue	0.863565
CRELD1	Blue	0.863552
SHMT2	Blue	0.863411
NUDCD3	Blue	0.863273
MCUR1	Blue	0.863253
LOC506950	Blue	0.863108
ZER1	Blue	0.862957
MDFIC	Blue	0.862936
MFF	Blue	0.862857
NRDC	Blue	0.862739
SERPINI1	Blue	0.862587
ERCC6L2	Blue	0.862558
SLC30A4	Blue	0.862203
OLA1	Blue	0.862053
DIS3L	Blue	0.862029
ADGRA3	Blue	0.861796
GPAM	Blue	0.861741
UBFD1	Blue	0.861305
NAPG	Blue	0.861292
TANGO6	Blue	0.861232
SMIM12	Blue	0.861044
TCAM1	Blue	0.860706
EARS2	Blue	0.860578
FDFT1	Blue	0.860497
LPCAT2	Blue	0.860354
BTRC	Blue	0.860339
GABPA	Blue	0.860317
C21H15orf40	Blue	0.860246
CA4	Blue	0.860237
MASP1	Blue	0.86007
PRRC2C	Blue	0.860067
C1H3orf33	Blue	0.860048
CCNG1	Blue	0.859876
NFIB	Blue	0.859451
NUTF2	Blue	0.859345
SHB	Blue	0.859162
ETFDH	Blue	0.859043
LUZP2	Blue	0.858942
CAPN11	Blue	0.858849
PIGG	Blue	0.858657
VRK3	Blue	0.858636
RRAS2	Blue	0.858537
KANSL3	Blue	0.858413
NIPA1	Blue	0.858332
BNIP3	Blue	0.858262
TEX2	Blue	0.858246
TNNI2	Blue	0.858188
SMAD5	Blue	0.858171
TTC9B	Blue	0.858075
TALDO1	Blue	0.858069
UBAP2	Blue	0.857384
TRPM1	Blue	0.857361
LOC515089	Blue	0.857096
TULP4	Blue	0.856991
CNTROB	Blue	0.856945
C17H12orf43	Blue	0.856944
LOC104976575	Blue	0.856875
MRPL45	Blue	0.8568
TMEM110	Blue	0.856674
SPTLC1	Blue	0.856107
DNAL1	Blue	0.855873
PDZD2	Blue	0.855716
ENPP2	Blue	0.855685
NFU1	Blue	0.855541
GCLC	Blue	0.855508
H2AFY2	Blue	0.855175
SCML4	Blue	0.855063
GNAI1	Blue	0.854862
LOC101906178	Blue	0.85473
LOC101903402	Blue	0.854707
LOC112442382	Blue	0.854677
TSPAN3	Blue	0.854405
GTF2F2	Blue	0.854392
APMAP	Blue	0.854388
PSMA4	Blue	0.854283
ACE2	Blue	0.854193
MCRIP1	Blue	0.854192
C27H4orf47	Blue	0.854186
FBXO32	Blue	0.854046
USH2A	Blue	0.853918
SMCHD1	Blue	0.85354
ECT2	Blue	0.85348
PTS	Blue	0.853367
FAM177A1	Blue	0.853028
ELP3	Blue	0.852462
FRRS1	Blue	0.852374
DHRS7	Blue	0.852291
PPM1L	Blue	0.85216
PPP1R26	Blue	0.852059
FAM222B	Blue	0.851981
DECR1	Blue	0.851884
CFAP100	Blue	0.851756
MICU1	Blue	0.851746
DUSP3	Blue	0.851702
MRPS6	Blue	0.851673
BDH2	Blue	0.8516
ARL6IP1	Blue	0.851571
FGD6	Blue	0.851334
LZTFL1	Blue	0.851236
LOC789551	Blue	0.851202
LOC101906455	Blue	0.851174
PRRC1	Blue	0.851108
RANBP10	Blue	0.851069
NSRP1	Blue	0.85093
ANG2	Blue	0.850752
SV2B	Blue	0.85055
ACOT8	Blue	0.850412
PRELID2	Blue	0.850089
NCOA4	Blue	0.849822
SH3RF3	Blue	0.849582
WASF2	Blue	0.849335
MYLK	Blue	0.849179
LOC101906546	Blue	0.849066
LOC104968502	Blue	0.848773
SCG3	Blue	0.848203
NDUFB2	Blue	0.848017
UBXN7	Blue	0.847815
ADIRF	Blue	0.847558
SGCB	Blue	0.84744
CCDC14	Blue	0.847366
F8	Blue	0.847292
PCNP	Blue	0.847199
OAF	Blue	0.84698
ZNF644	Blue	0.846971
CUL4B	Blue	0.846773
SLC2A1	Blue	0.846691
TIMM22	Blue	0.846518
VEGFB	Blue	0.846468
ATP9A	Blue	0.846415
MAOB	Blue	0.846103
UFC1	Blue	0.846043
ZNF382	Blue	0.845949
CENPC	Blue	0.845863
RRAGC	Blue	0.845844
UBE3A	Blue	0.845347
SMYD2	Blue	0.845296
NRK	Blue	0.845248
XPO1	Blue	0.845241
LHPP	Blue	0.84503
FNTA	Blue	0.845029
FDX1	Blue	0.844928
FYTTD1	Blue	0.844924
PLA2G15	Blue	0.844732
THRB	Blue	0.844662
NFATC4	Blue	0.844351
RIDA	Blue	0.844303
SRP68	Blue	0.843877
LOC112446741	Blue	0.843752
DHRSX	Blue	0.843605
PFDN6	Blue	0.843599
BOK	Blue	0.843501
ZC3H7B	Blue	0.843312
CAPRIN1	Blue	0.843209
TIPRL	Blue	0.843155
ATL1	Blue	0.842926
SFRP5	Blue	0.842887
FASLG	Blue	0.842739
TGFBR1	Blue	0.842508
AUNIP	Blue	0.841571
ZNF281	Blue	0.841144
LOC112445427	Blue	0.841025
MIS12	Blue	0.840847
SUCNR1	Blue	0.8403
DENND5A	Blue	0.840228
LOC101905979	Blue	0.84021
ZC2HC1C	Blue	0.840108
LZTS3	Blue	0.839917
LOC789494	Blue	0.839369
SOD1	Blue	0.83909
NNAT	Blue	0.83892
AJM1	Blue	0.838834
PNLDC1	Blue	0.838699
WTIP	Blue	0.838627
CACNB2	Blue	0.838546
POLR2M	Blue	0.838429
C11H2orf50	Blue	0.838122
HERPUD2	Blue	0.837987
ADAMTSL2	Blue	0.837956
ATG12	Blue	0.837724
LOC617475	Blue	0.837651
LOC513969	Blue	0.837632
LONRF3	Blue	0.837497
ZNF705A	Blue	0.837398
FAM136A	Blue	0.837315
LAMA4	Blue	0.836784
UNC13B	Blue	0.836696
RBL2	Blue	0.836498
PNRC2	Blue	0.836184
GSTA1	Blue	0.836001
FASTKD3	Blue	0.835962
LOC107131684	Blue	0.83573
AOAH	Blue	0.835561
DNAJC12	Blue	0.835021
FARSB	Blue	0.834478
TREX1	Blue	0.834447
EPRS	Blue	0.834102
ASCC2	Blue	0.834013
LOC104969024	Blue	0.833841
UQCR10	Blue	0.83369
ARMH3	Blue	0.833216
ECHS1	Blue	0.833139
GFRA1	Blue	0.833119
DZIP3	Blue	0.832743
LOC101902840	Blue	0.832665
INPP5J	Blue	0.832599
SLC35E2	Blue	0.832563
TMEM134	Blue	0.832403
TMEM129	Blue	0.832166
HTR7	Blue	0.832095
TMEM14C	Blue	0.832026
GFER	Blue	0.831593
CNTFR	Blue	0.831425
CD300LB	Blue	0.831419
LOC101903868	Blue	0.83101
HOXC8	Blue	0.830545
LOC104974934	Blue	0.830543
SLC25A37	Blue	0.8305
LOC785503	Blue	0.830334
FAM114A2	Blue	0.830177
C18H19orf12	Blue	0.829671
CHMP7	Blue	0.828806
SFRP2	Blue	0.828776
BSDC1	Blue	0.828403
PPP1R14B	Blue	0.828165
CCDC47	Blue	0.82803
LOC112443811	Blue	0.82788
ARHGEF37	Blue	0.827777
BICD1	Blue	0.827643
PIGV	Blue	0.827522
ICE2	Blue	0.827461
GPR176	Blue	0.827396
RIMKLA	Blue	0.827366
CCNB3	Blue	0.827273
USF3	Blue	0.826719
BANF1	Blue	0.826597
TFAP2A	Blue	0.826581
LOC100848872	Blue	0.826004
RABGAP1	Blue	0.826002
MRPL24	Blue	0.825764
SLC2A8	Blue	0.825571
GPALPP1	Blue	0.825529
LOC112448166	Blue	0.825458
RAI14	Blue	0.825343
BTG3	Blue	0.825126
LOC101907514	Blue	0.825053
FN3KRP	Blue	0.824761
KIAA1958	Blue	0.824621
RELL1	Blue	0.824378
ZNF189	Blue	0.824328
MAP4	Blue	0.824238
MSRB2	Blue	0.824142
ZFP37	Blue	0.824135
LOC101903604	Blue	0.824063
SFRP1	Blue	0.823937
NAP1L3	Blue	0.823874
DNAJA1	Blue	0.823517
JMJD4	Blue	0.82345
TBC1D15	Blue	0.823447
MARCKS	Blue	0.823394
CACUL1	Blue	0.823358
R3HDM2	Blue	0.822636
APPBP2	Blue	0.82261
LOC526041	Blue	0.82253
SHKBP1	Blue	0.822517
ITCH	Blue	0.821799
EPHB2	Blue	0.821627
PANK3	Blue	0.821619
ANAPC16	Blue	0.821564
LOC100847941	Blue	0.821164
NOL8	Blue	0.820706
LOC112443632	Blue	0.8201
LOC100847365	Blue	0.819602
TMEM87B	Blue	0.819321
CDC5L	Blue	0.81915
TMEM62	Blue	0.819147
RRAS	Blue	0.818543
LOC101906451	Blue	0.818352
CTNNB1	Blue	0.818307
ITFG1	Blue	0.818062
ERC1	Blue	0.817987
CBX3	Blue	0.817316
AP2S1	Blue	0.8172
NSMAF	Blue	0.817154
HDDC3	Blue	0.817118
KDSR	Blue	0.817097
TMSB15B	Blue	0.816957
DDHD2	Blue	0.816831
CCDC6	Blue	0.816676
USP25	Blue	0.816406
PTPRG	Blue	0.816301
ZHX1	Blue	0.816248
EIF6	Blue	0.816218
STX18	Blue	0.815906
VLDLR	Blue	0.815752
CEP104	Blue	0.815722
CST6	Blue	0.815488
LOC781022	Blue	0.81539
LOC504548	Blue	0.815363
COPS4	Blue	0.81495
GRIN3A	Blue	0.814943
CDC14A	Blue	0.814867
LOC100848027	Blue	0.814746
TMEM209	Blue	0.81474
THUMPD3	Blue	0.81466
GRHPR	Blue	0.814529
BIRC2	Blue	0.813986
BBS4	Blue	0.813974
FLAD1	Blue	0.813621
SFXN1	Blue	0.812847
YAP1	Blue	0.812668
HSDL2	Blue	0.812419
HAGH	Blue	0.812416
VWA8	Blue	0.812345
CCDC88A	Blue	0.812137
LOC537848	Blue	0.811929
ZFP2	Blue	0.811881
MRPL13	Blue	0.811722
ZSCAN30	Blue	0.811473
LOC100848906	Blue	0.811324
STMN1	Blue	0.809766
KEH36_t14	Blue	0.809568
HOXB5	Blue	0.809555
RBBP4	Blue	0.809506
RARS	Blue	0.808659
LOC107132410	Blue	0.808476
USP15	Blue	0.808297
ADIPOR1	Blue	0.808201
TMEM167B	Blue	0.808005
WNT5A	Blue	0.80791
PLOD2	Blue	0.807835
LOC101910153	Blue	0.807705
FAN1	Blue	0.807687
RTL8C	Blue	0.807334
ACE	Blue	0.807292
GYG2	Blue	0.806665
TEAD1	Blue	0.806463
LOC101906779	Blue	0.806338
SDK2	Blue	0.80627
SUPT7L	Blue	0.805995
TCTN1	Blue	0.8059
NES	Blue	0.805751
GFM1	Blue	0.805567
LOC112444285	Blue	0.805564
TMEM216	Blue	0.805364
XPOT	Blue	0.805176
LOC112441594	Blue	0.804933
SOCS5	Blue	0.8049
SH2D2A	Blue	0.804801
MATR3	Blue	0.804495
LOC101909083	Blue	0.804128
PHPT1	Blue	0.803937
FLT1	Blue	0.803564
LOC101907369	Blue	0.802612
MYO19	Blue	0.802042
CELSR2	Blue	0.801646
44812	Blue	0.801375
GPNMB	Blue	0.800637
PSMC1	Blue	0.800523
PRICKLE2	Blue	0.800447
METTL16	Blue	0.800148
COPS7A	Blue	0.800031
PBX1	Blue	0.799815
LOC104968522	Blue	0.799699
CDS2	Blue	0.799467
SLC15A1	Blue	0.799316
BCAR3	Blue	0.799273
TRAPPC11	Blue	0.799127
LOC101902430	Blue	0.799096
CCL24	Blue	0.799068
KLC3	Blue	0.798615
LOC100847410	Blue	0.798415
LOC790218	Blue	0.798374
TIMM17B	Blue	0.798206
LYPLA1	Blue	0.798096
KIDINS220	Blue	0.797742
DYRK1A	Blue	0.797438
DLST	Blue	0.797021
LOC782101	Blue	0.797
LOC782032	Blue	0.79693
PAK2	Blue	0.796924
CCDC25	Blue	0.796632
MEIS1	Blue	0.796117
LAMTOR1	Blue	0.795686
LOC107131429	Blue	0.794891
FUT10	Blue	0.794812
TPK1	Blue	0.794767
LYRM2	Blue	0.794738
LRRC66	Blue	0.794634
SGK2	Blue	0.794605
DDIT4	Blue	0.79439
PPP1R3D	Blue	0.793623
GLA	Blue	0.793445
FMO5	Blue	0.793231
TMEM26	Blue	0.793014
MRPS18B	Blue	0.79253
LOC101902838	Blue	0.79201
GPT2	Blue	0.791913
POLR2J	Blue	0.791605
RBM15	Blue	0.79012
ZFAND6	Blue	0.790017
LOC100848721	Blue	0.789636
LOC101901983	Blue	0.789324
ARL1	Blue	0.789039
TRIM29	Blue	0.788927
LRP11	Blue	0.788722
TRABD2B	Blue	0.788389
CCNI	Blue	0.788334
SF3A3	Blue	0.787997
FGF2	Blue	0.787637
LOC788183	Blue	0.787435
TAF9B	Blue	0.787146
DENND1A	Blue	0.787144
INTS4	Blue	0.78684
ASPA	Blue	0.786472
FBXO16	Blue	0.786075
NCOA7	Blue	0.785471
ALAD	Blue	0.785462
CAMK1G	Blue	0.785249
IQCD	Blue	0.785163
LOC112443783	Blue	0.784539
CD99L2	Blue	0.783926
LOC112443328	Blue	0.783508
MAP3K5	Blue	0.7835
GAB1	Blue	0.783393
PDCD6IP	Blue	0.783336
ZNF10	Blue	0.781503
RTKN2	Blue	0.781393
SBF2	Blue	0.781103
GPAT4	Blue	0.781088
LPAR1	Blue	0.780839
NCK2	Blue	0.780423
MMADHC	Blue	0.780389
PSMB9	Blue	0.780376
LOC112447495	Blue	0.779986
SCAF4	Blue	0.779649
VPS26B	Blue	0.779601
LOC112446454	Blue	0.779581
LANCL1	Blue	0.779408
MPZL3	Blue	0.779059
KDM1B	Blue	0.778975
NOD2	Blue	0.778368
NRP1	Blue	0.778261
LUC7L3	Blue	0.778107
ZNF385A	Blue	0.777603
ALDH5A1	Blue	0.776966
WDR92	Blue	0.776895
TRAK1	Blue	0.776774
LOC101902461	Blue	0.776309
LOC112443850	Blue	0.776184
DVL1	Blue	0.775571
ZSWIM3	Blue	0.775431
LOC101907404	Blue	0.775356
CGN	Blue	0.77532
TEKT3	Blue	0.77526
SLC38A9	Blue	0.775183
LSM11	Blue	0.775163
MPHOSPH10	Blue	0.774711
SAP18	Blue	0.774461
IRS2	Blue	0.77419
COQ4	Blue	0.774092
PXDN	Blue	0.774024
YWHAE	Blue	0.773985
IFT88	Blue	0.773789
LOC100336669	Blue	0.773714
RNF185	Blue	0.773628
44811	Blue	0.773456
WFIKKN2	Blue	0.772912
TM4SF18	Blue	0.772413
LOC101905010	Blue	0.77209
WHAMM	Blue	0.77153
TWIST2	Blue	0.770183
DCAF8	Blue	0.769536
PAK6	Blue	0.769426
SLC7A8	Blue	0.76891
PIK3C3	Blue	0.768613
LOC785568	Blue	0.76861
CAMKV	Blue	0.768277
PSMD2	Blue	0.768219
OPTN	Blue	0.767888
PLPP7	Blue	0.767442
LOC100848886	Blue	0.767441
PAQR5	Blue	0.767412
STXBP4	Blue	0.767379
FAM89A	Blue	0.766597
MFSD14B	Blue	0.766353
RTL8C_2	Blue	0.766069
PRKAA2	Blue	0.765859
MAPKAP1	Blue	0.765632
ANAPC11	Blue	0.765325
RBM4	Blue	0.764726
VPS37A	Blue	0.76445
PPFIBP1	Blue	0.764235
MPHOSPH8	Blue	0.764184
TNFRSF1B	Blue	0.763584
SPAM1	Blue	0.763551
RNF10	Blue	0.763215
SOS2	Blue	0.762946
SLC25A33	Blue	0.762824
FRMPD4	Blue	0.762648
LOC100336602	Blue	0.762286
ABHD17C	Blue	0.762062
UBA5	Blue	0.762002
MAP2K1	Blue	0.761833
FAM76A	Blue	0.76151
LBP	Blue	0.761028
SLC25A20	Blue	0.761015
MYLK3	Blue	0.760884
TADA2B	Blue	0.760037
ITPK1	Blue	0.759628
IQCA1L	Blue	0.758756
CIAO1	Blue	0.758599
KPNA5	Blue	0.758563
BCKDHB	Blue	0.758375
PYGO2	Blue	0.757918
EMC4	Blue	0.757915
USP47	Blue	0.757286
IARS2	Blue	0.757279
MYF6	Blue	0.756794
AOC3	Blue	0.756358
C7H19orf57	Blue	0.7562
ANO1	Blue	0.755509
LOC616304	Blue	0.755239
LOC112446390	Blue	0.755196
TRARG1	Blue	0.755117
LOC614129	Blue	0.754655
MTDH	Blue	0.753776
FKBP9	Blue	0.75343
KCNJ15	Blue	0.753172
LOC112445692	Blue	0.753102
ITGA11	Blue	0.75306
KBTBD7	Blue	0.752761
LOC112446680	Blue	0.75158
CRAMP1	Blue	0.751089
AEBP2	Blue	0.749973
PABPC4L	Blue	0.748856
PSMD14	Blue	0.748838
NR1I3	Blue	0.74879
MYO5B	Blue	0.748473
LOC112441603	Blue	0.748083
LOC112442222	Blue	0.747517
SRBD1	Blue	0.746859
LONP1	Blue	0.746567
FOXQ1	Blue	0.746271
ZBTB9	Blue	0.745865
MKRN1	Blue	0.745692
MYBPC2	Blue	0.745194
LOC112445731	Blue	0.74511
IDO1	Blue	0.744772
WDR41	Blue	0.74439
GATAD2B	Blue	0.744383
PPIB	Blue	0.744055
PGM2	Blue	0.743072
SUCO	Blue	0.74306
TAMM41	Blue	0.74302
SCCPDH	Blue	0.742849
MIF4GD	Blue	0.742459
LOC104976366	Blue	0.742268
PPIE	Blue	0.741213
ANKMY1	Blue	0.741098
C18H16orf87	Blue	0.740442
FBN2	Blue	0.739803
TMCO4	Blue	0.739336
SLC26A2	Blue	0.738917
LOC112444920	Blue	0.738651
LOC100139325	Blue	0.738636
SYNJ2BP	Blue	0.738452
LOC112447082	Blue	0.738347
ADGRF1	Blue	0.738143
MPHOSPH9	Blue	0.73796
CENPJ	Blue	0.737892
LOC107131224	Blue	0.737855
CCDC50	Blue	0.737373
LOC781799	Blue	0.737278
HEATR4	Blue	0.736706
SLC35F5	Blue	0.736589
PRR29	Blue	0.736182
ALDH6A1	Blue	0.735883
HCAR1	Blue	0.735821
GMDS	Blue	0.735262
SPTAN1	Blue	0.735231
SAP30	Blue	0.73453
ATP6V0A2	Blue	0.734346
GPR161	Blue	0.734311
LOC100296778	Blue	0.734048
FIS1	Blue	0.733497
NAT14	Blue	0.73324
GON7	Blue	0.732952
COP1	Blue	0.732927
FAM84A	Blue	0.731765
ZNF383_2	Blue	0.730949
VPS35L	Blue	0.729992
CCDC66	Blue	0.729621
XPO7	Blue	0.728947
LOC505479	Blue	0.728877
EIF4A2	Blue	0.727509
MLC1	Blue	0.727478
YES1	Blue	0.72694
CCDC3	Blue	0.726309
LOC104970913	Blue	0.726298
KLHL4	Blue	0.726055
PDZD3	Blue	0.725975
PRKG1	Blue	0.725879
LOC101904573	Blue	0.72515
USP38	Blue	0.725047
ANXA5	Blue	0.724996
TRAPPC10	Blue	0.724802
RNF152	Blue	0.724715
SLC40A1	Blue	0.724066
TRAPPC8	Blue	0.723829
TAPBPL	Blue	0.723764
FBP1	Blue	0.723605
HSDL1	Blue	0.723576
LOC613966	Blue	0.723432
PLEKHS1	Blue	0.723135
HEMGN	Blue	0.723013
RASL11B	Blue	0.721247
LOC101902812	Blue	0.720943
LOC112445694	Blue	0.720646
ERAP2	Blue	0.720616
NAF1	Blue	0.720612
RAPGEF6	Blue	0.720535
FRZB	Blue	0.718428
LOC104975001	Blue	0.718415
PXMP2	Blue	0.718097
GLP2R	Blue	0.717219
AZIN1	Blue	0.716693
HSF4	Blue	0.716559
LOC100297399	Blue	0.716548
GLCE	Blue	0.715914
PPP1R18	Blue	0.715183
LOC101902926	Blue	0.715158
ANTXRL	Blue	0.714758
TMEM87A	Blue	0.714704
CXCL9	Blue	0.714664
HUNK	Blue	0.714523
HIVEP1	Blue	0.714035
NEDD1	Blue	0.713937
TMEM147	Blue	0.713928
NKIRAS1	Blue	0.713218
LOC101907549	Blue	0.712772
AKAP7	Blue	0.712497
CLASP1	Blue	0.71221
LACTB2	Blue	0.712042
TMCC3	Blue	0.711933
CFAP36	Blue	0.711626
LOC101907835	Blue	0.711559
CATSPERE	Blue	0.711304
LOC112443437	Blue	0.710246
DDX1	Blue	0.710017
CD226	Blue	0.709434
[truncated: 1,781 more rows]

## Sheet: Brown
Gene	Module	MEBrown
EBI3	Brown	0.999923
RABGAP1L	Brown	0.999873
CAMK2G	Brown	0.999787
COL4A6	Brown	0.999751
TIRAP	Brown	0.999727
HPS1	Brown	0.999708
APLP1	Brown	0.999652
PPP1R3F	Brown	0.999553
GADD45A	Brown	0.999458
PRRX1	Brown	0.999417
LOC101907264	Brown	0.999333
ZXDC	Brown	0.999329
B3GALNT2	Brown	0.999317
BCAS4	Brown	0.999294
C4H7orf57	Brown	0.999291
STXBP3	Brown	0.99923
USF1	Brown	0.999112
ATP2A1	Brown	0.999037
SRL	Brown	0.999017
SYT11	Brown	0.998939
GRAMD1A	Brown	0.998849
PET117	Brown	0.998804
ASIC1	Brown	0.99873
CCKBR	Brown	0.99869
SPIRE2	Brown	0.998474
IL1R2	Brown	0.998403
DPP4	Brown	0.998335
MYL5	Brown	0.998079
LOC112442205	Brown	0.997954
LYSMD1	Brown	0.997917
HTR6	Brown	0.997886
C29H11orf80	Brown	0.997852
KCNH8	Brown	0.997483
C27H8orf48	Brown	0.99738
IL23A	Brown	0.997379
TMEM249	Brown	0.997332
CCDC102A	Brown	0.99726
LOC112446879	Brown	0.997257
LOC519208	Brown	0.997202
LOC112442952	Brown	0.997045
LOC104973989	Brown	0.997017
KEH36_t09	Brown	0.996857
MEFV	Brown	0.996776
UCHL1	Brown	0.996729
TRMT61B	Brown	0.996651
FXR2	Brown	0.996561
LOC104973100	Brown	0.996522
LOC112449561	Brown	0.996507
COL18A1	Brown	0.996507
ICAM1	Brown	0.996432
NPEPL1	Brown	0.996402
NABP2	Brown	0.996287
JPH2	Brown	0.996111
LOC112446456	Brown	0.995878
MOB2	Brown	0.995592
LOC101902951	Brown	0.995504
FOXC1	Brown	0.995455
CDK5RAP3	Brown	0.995317
LOC112445122	Brown	0.995276
LOC112447309	Brown	0.995267
ANOS1	Brown	0.995263
ZBTB26	Brown	0.995185
CNTNAP2	Brown	0.995171
LOC101909384	Brown	0.995133
P2RY14	Brown	0.995131
CCDC62	Brown	0.995087
GLI2	Brown	0.995043
NOP53	Brown	0.99499
LOC101906989	Brown	0.994938
LOC112445194	Brown	0.994916
RASL11A	Brown	0.994763
FGF18	Brown	0.994743
CDKL5	Brown	0.994629
PQBP1	Brown	0.994437
RASGRP2	Brown	0.994378
KIAA0753	Brown	0.994311
ZBTB14	Brown	0.994239
DCAF11	Brown	0.994171
NPAT	Brown	0.993879
ZGRF1	Brown	0.993786
ZNF239	Brown	0.99358
SHOX2	Brown	0.993503
UBXN11	Brown	0.993488
TTC38	Brown	0.993048
LOC112444278	Brown	0.99295
PEG10	Brown	0.992781
LHFPL6	Brown	0.992724
LOC509356	Brown	0.992657
LOC104974758	Brown	0.992637
LOC100336532	Brown	0.992556
ARMC5	Brown	0.992522
SLC39A5	Brown	0.99237
PSMC2	Brown	0.992218
FGF14	Brown	0.992191
HDAC11	Brown	0.992009
CLEC3B	Brown	0.991964
LOC101908206	Brown	0.99196
NCBP2_AS2	Brown	0.991899
GPT	Brown	0.991776
CXCL14	Brown	0.991738
MGC137036	Brown	0.991609
LOC112442999	Brown	0.991377
MCOLN1	Brown	0.99134
NLRC3	Brown	0.991333
BORCS8	Brown	0.991174
ACOT4	Brown	0.99114
LOC104970777	Brown	0.991139
RAB24	Brown	0.99099
RORC	Brown	0.990785
KLK12	Brown	0.990747
SCN8A	Brown	0.990564
CCER2	Brown	0.990444
LOC101908014	Brown	0.99029
PRR22	Brown	0.989962
LOC104972827	Brown	0.98973
THSD7A	Brown	0.989507
MRPS15	Brown	0.989497
IFIT2	Brown	0.98928
ERCC5	Brown	0.989208
BUD13	Brown	0.989077
LOC112443159	Brown	0.988843
FXYD2	Brown	0.98856
RNF219	Brown	0.988539
TF	Brown	0.988523
NUAK2	Brown	0.988497
PRKRA	Brown	0.988353
CEP131	Brown	0.98825
AVL9	Brown	0.988222
VXN	Brown	0.988221
ZNF830	Brown	0.98809
ENTPD2	Brown	0.987902
PBXIP1	Brown	0.987836
ICA1L	Brown	0.987786
ZMYND19	Brown	0.987602
LOC112442061	Brown	0.987599
TMCC2	Brown	0.987465
FRMD4A	Brown	0.987443
LOC107132398	Brown	0.987438
KCNB1	Brown	0.987366
ITIH3	Brown	0.9872
GPSM2	Brown	0.987063
LOC101903647	Brown	0.986822
LOC112446665	Brown	0.98679
STK33	Brown	0.986779
SAPCD1	Brown	0.986564
LOC107133160	Brown	0.986443
ITGA2B	Brown	0.986429
C18H19orf47	Brown	0.98641
GPR63	Brown	0.986263
NUP210L	Brown	0.986182
GXYLT2	Brown	0.986163
YKT6	Brown	0.986087
SSPO	Brown	0.986086
METRN	Brown	0.98607
FAM111B	Brown	0.986065
LOC101902922	Brown	0.986009
FGFR1OP2	Brown	0.98596
MCM3AP	Brown	0.985922
CCNQ	Brown	0.985867
FLNA	Brown	0.985841
XKR5	Brown	0.985833
SOX6	Brown	0.985359
CCDC9	Brown	0.985303
ING4	Brown	0.985166
LOC533921	Brown	0.985137
TMEM222	Brown	0.985064
LOC101903368	Brown	0.984972
BRICD5	Brown	0.984878
LOC101906347	Brown	0.984864
ATXN7L1	Brown	0.984688
SMIM32	Brown	0.984685
MIR2443	Brown	0.984623
LOC101903413	Brown	0.984567
HMMR	Brown	0.984373
ETFBKMT	Brown	0.984324
FAM118A	Brown	0.984236
SLC38A2	Brown	0.984225
CTSO	Brown	0.984178
SNHG3	Brown	0.984124
LOC112444757	Brown	0.984107
DDX42	Brown	0.984058
IQCN	Brown	0.983965
GAS2L3	Brown	0.983911
TIAM2	Brown	0.983877
LOC112449596	Brown	0.983497
LOC101902444	Brown	0.98325
SAYSD1	Brown	0.983211
OLFML2A	Brown	0.983093
SELENOO	Brown	0.983019
PEX5	Brown	0.98266
ZNF689	Brown	0.982372
APOLD1	Brown	0.982277
LVRN	Brown	0.98217
RPGRIP1L	Brown	0.982153
CDK3	Brown	0.982043
EGFL8	Brown	0.981939
OGFOD1	Brown	0.981913
RIOX2	Brown	0.981812
SYNE3	Brown	0.981655
MLLT11	Brown	0.98154
NINJ1	Brown	0.981495
ARL14EPL	Brown	0.981449
MMP16	Brown	0.981398
AMBRA1	Brown	0.981396
ZNF205	Brown	0.981127
LOC101906664	Brown	0.980859
UBXN1	Brown	0.980749
FXYD3	Brown	0.980583
CCL26	Brown	0.980454
SNX15	Brown	0.980444
LOC107132531	Brown	0.980285
LOC112444841	Brown	0.980281
RET	Brown	0.980219
BTBD8	Brown	0.979953
LOC112444637	Brown	0.979945
SYTL3	Brown	0.979895
RFX3	Brown	0.979835
UQCRH	Brown	0.979781
RNF165	Brown	0.97963
MX1	Brown	0.979613
DOCK10	Brown	0.979528
DLG2	Brown	0.97948
ST8SIA4	Brown	0.979428
INHBA	Brown	0.979311
EFS	Brown	0.979284
SETD3	Brown	0.979237
NEK8	Brown	0.97921
RRNAD1	Brown	0.979076
PPFIBP2	Brown	0.979069
LOC112441718	Brown	0.978986
MCTP2	Brown	0.978983
LOC112448453	Brown	0.978963
RAMP1	Brown	0.978853
RADIL	Brown	0.978834
LRRC28	Brown	0.97879
DHX30	Brown	0.978607
SLC2A9	Brown	0.97858
KAT8	Brown	0.978356
GGT7	Brown	0.978355
STC1	Brown	0.978302
WDR27	Brown	0.978191
LOC101902784	Brown	0.978158
CRIP1	Brown	0.977998
PLN	Brown	0.977881
NR4A2	Brown	0.977668
MRPS24	Brown	0.977651
CCR7	Brown	0.977548
REN	Brown	0.977476
CD74	Brown	0.977331
ASMT	Brown	0.977244
LOC101903200	Brown	0.977112
TMEM35B	Brown	0.976896
ART1	Brown	0.976872
LOC107131510	Brown	0.97669
TUBGCP6	Brown	0.976676
WDR35	Brown	0.976232
NT5E	Brown	0.976117
GBA2	Brown	0.976033
COX7A1	Brown	0.975989
AGAP2	Brown	0.975779
MUSK	Brown	0.975748
CXCL2	Brown	0.975701
SMG6	Brown	0.975662
SNX18	Brown	0.975595
KEH36_p06	Brown	0.97544
AHDC1	Brown	0.9754
LOC787812	Brown	0.975333
TMEM145	Brown	0.975254
C23H6orf52	Brown	0.975127
AAAS	Brown	0.974854
LOC100138633	Brown	0.974532
CSRNP1	Brown	0.974473
LOC112441868	Brown	0.974454
LOC112442610	Brown	0.974414
ZNFX1	Brown	0.974397
PPP1R14A	Brown	0.974376
CSRP1	Brown	0.974375
LOC101904248	Brown	0.974156
STX11	Brown	0.974132
ALPL	Brown	0.97413
TOB1	Brown	0.974057
EMX2	Brown	0.97405
CSAD	Brown	0.973846
ZMIZ2	Brown	0.973728
COQ10B	Brown	0.973677
KIF13A	Brown	0.973623
SYNGAP1	Brown	0.973535
LOC101905114	Brown	0.973484
SQOR	Brown	0.973273
LOC112448373	Brown	0.973258
ENGASE	Brown	0.973138
FAM155B	Brown	0.972889
MAP1S	Brown	0.972699
LRRC55	Brown	0.972697
CBX6	Brown	0.972687
RUFY2	Brown	0.972263
GMEB1	Brown	0.972234
OSER1	Brown	0.972144
MICAL2	Brown	0.972091
PRSS48	Brown	0.971968
LOC112447811	Brown	0.971828
ITGA7	Brown	0.97174
HOXC10	Brown	0.971507
LOC112444614	Brown	0.971289
P2RX1	Brown	0.971277
BRSK2	Brown	0.971163
PDCD4	Brown	0.971045
FAM24A	Brown	0.971038
WRB	Brown	0.970941
SHROOM4	Brown	0.970893
EHD1	Brown	0.970776
PRDM6	Brown	0.970763
NTS	Brown	0.970684
ERCC3	Brown	0.970597
TMEM266	Brown	0.970372
LOC112442979	Brown	0.970355
LOC101904622	Brown	0.970312
FAM180A	Brown	0.970176
VMP1	Brown	0.970154
LOC100848883	Brown	0.969935
BOLA_DOB	Brown	0.969822
LOC112443713	Brown	0.969724
SYT9	Brown	0.969609
KRTCAP3	Brown	0.969413
PAX5	Brown	0.969322
NUDC	Brown	0.96931
FZD5	Brown	0.96929
ISG15	Brown	0.969256
CYP3A4	Brown	0.96919
SLC2A3	Brown	0.969189
KEH36_t22	Brown	0.969156
TMEM82	Brown	0.969082
TADA3	Brown	0.968918
FAM234A	Brown	0.968808
MIRLET7D	Brown	0.968385
CCL8	Brown	0.968088
FUS	Brown	0.968076
TGM2	Brown	0.968069
DNAJB5	Brown	0.967961
SYCE1L	Brown	0.967825
TYMS	Brown	0.967786
KCNJ10	Brown	0.967785
DDC	Brown	0.967733
TEDC2	Brown	0.967376
KCTD3	Brown	0.967363
PRSS33	Brown	0.967351
ITPKB	Brown	0.967344
NRIP3	Brown	0.96718
EMB	Brown	0.967095
ATP8B3	Brown	0.967065
CNOT3	Brown	0.967027
TG	Brown	0.966884
RBAK	Brown	0.966846
CD276	Brown	0.966769
IRF9	Brown	0.966681
ATXN7L2	Brown	0.966589
GMPR	Brown	0.96657
KCNA5	Brown	0.966383
KDM4B	Brown	0.966379
PAPPA2	Brown	0.966257
ZFP36	Brown	0.966239
CCDC190	Brown	0.966017
DACT3	Brown	0.966004
CDC42EP2	Brown	0.965941
SMIM13	Brown	0.965905
LOC104971503	Brown	0.965881
CARD19	Brown	0.965858
KEH36_p12	Brown	0.965656
RAP1GAP2	Brown	0.965625
ARID3B	Brown	0.965497
LOC101907800	Brown	0.965112
FAAP24	Brown	0.965109
KLHL23	Brown	0.965081
LOC112444773	Brown	0.964863
REXO1	Brown	0.964759
CDH17	Brown	0.964677
SYNPO	Brown	0.964671
ALK	Brown	0.964627
LOC101906606	Brown	0.96462
LOC112442053	Brown	0.96451
FAM209A	Brown	0.964424
LOC104969425	Brown	0.964231
LRRC69	Brown	0.96419
CTGF	Brown	0.964176
VNN2	Brown	0.964051
DNAJC17	Brown	0.963957
BDKRB1	Brown	0.963864
LOC112447070	Brown	0.963818
LOC786987	Brown	0.963766
UBAP1	Brown	0.963742
RECQL5	Brown	0.963569
LOC112443837	Brown	0.963399
GZF1	Brown	0.963361
LOC112445111	Brown	0.963165
ARHGEF16	Brown	0.963069
TDH	Brown	0.963028
SNAP47	Brown	0.962969
JADE2	Brown	0.962909
GUK1	Brown	0.962558
ACTG2	Brown	0.962405
MPG	Brown	0.962356
SERPINC1	Brown	0.962348
BRSK1	Brown	0.962322
LOC513894	Brown	0.962298
DHRS7B	Brown	0.962293
KCNE4	Brown	0.962144
KEH36_p09	Brown	0.962041
MTG2	Brown	0.962017
GSTT2	Brown	0.961875
LOC112441895	Brown	0.961841
RBMX2	Brown	0.961835
DIRAS3	Brown	0.961776
LOC112446100	Brown	0.961767
CGAS	Brown	0.961645
C5H12orf75	Brown	0.961624
TAC4	Brown	0.961399
TCF25	Brown	0.961375
FOSB	Brown	0.961356
LOC100847546	Brown	0.961331
CPLANE1	Brown	0.961314
CHMP4C	Brown	0.961215
SUSD2	Brown	0.96116
LOC100139670	Brown	0.96097
ZSCAN16	Brown	0.960847
LOC101904840	Brown	0.960814
ZNF784	Brown	0.960804
TMEM47	Brown	0.960759
NUDT18	Brown	0.960724
GATAD2A	Brown	0.960706
KCTD10	Brown	0.96063
NDST2	Brown	0.960571
LOC101902084	Brown	0.960554
TMEM198	Brown	0.960501
KHNYN	Brown	0.960255
HSPA6	Brown	0.960164
RTP4	Brown	0.9601
LOC107132458	Brown	0.959854
SDF2	Brown	0.959824
CXCL8	Brown	0.959801
CCDC166	Brown	0.959685
CCDC85C	Brown	0.95966
DHDH	Brown	0.959376
ROR1	Brown	0.959359
LOC112448117	Brown	0.959348
HDAC3	Brown	0.959312
SPAG7	Brown	0.95923
APBA1	Brown	0.95922
LOC112445939	Brown	0.959163
OSGEP	Brown	0.959142
GLT8D2	Brown	0.959099
SDS	Brown	0.959077
NFE2	Brown	0.958998
MAST3	Brown	0.958996
LOC112447469	Brown	0.95895
SIGIRR	Brown	0.958938
IGFBP6	Brown	0.958905
INTS6L	Brown	0.958904
DGKG	Brown	0.958661
EEF1A2	Brown	0.958647
UPF3B	Brown	0.95846
ANKRD13A	Brown	0.958401
SMOC2	Brown	0.958361
CHST7	Brown	0.958311
LOC101906756	Brown	0.958295
LOC101906588	Brown	0.958144
LOC505600	Brown	0.95814
LOC789258	Brown	0.958078
SLC9A5	Brown	0.957923
LOC101904344	Brown	0.95789
POLD1	Brown	0.957889
SELP	Brown	0.957867
SPIB	Brown	0.957657
NR4A3	Brown	0.957645
GNB3	Brown	0.957568
MRPS18C	Brown	0.957459
HUS1	Brown	0.957387
NIPAL2	Brown	0.95721
FBXO2	Brown	0.957172
ATF2	Brown	0.957161
TUBD1	Brown	0.957144
MS4A7	Brown	0.957114
LOC101905299	Brown	0.957083
ANAPC5	Brown	0.95692
EVC2	Brown	0.956838
MDP1	Brown	0.956796
CCDC116	Brown	0.956744
LOC100139916	Brown	0.956703
AKAP17A	Brown	0.95664
ACIN1	Brown	0.956559
CFAP44	Brown	0.956535
PPIH	Brown	0.956508
C22H3orf22	Brown	0.956455
ADAMTS1	Brown	0.956453
LOC112448531	Brown	0.956397
ASIP	Brown	0.956172
KANK2	Brown	0.956053
EXOG	Brown	0.955918
SEC31A	Brown	0.955594
ZNF18	Brown	0.955508
LOC112448620	Brown	0.955446
ZSWIM7	Brown	0.955405
LOC100848869	Brown	0.955386
LAT	Brown	0.95538
C18H19orf18	Brown	0.955364
STAC2	Brown	0.955311
INCA1	Brown	0.955271
LOC511531	Brown	0.955252
MSH5	Brown	0.955209
IFIT3	Brown	0.955187
EFCAB8	Brown	0.955035
P2RX6	Brown	0.954937
SLCO1C1	Brown	0.954926
LOC512541	Brown	0.95487
UBXN10	Brown	0.954837
MEST	Brown	0.954786
NUBPL	Brown	0.954766
ZNF414	Brown	0.954674
FXYD4	Brown	0.954623
ORC4	Brown	0.954622
BCORL1	Brown	0.954421
NDNF	Brown	0.954393
RYR3	Brown	0.954324
ZC3H4	Brown	0.954298
CCL16	Brown	0.954095
SEC22C	Brown	0.954039
IFITM3_2	Brown	0.953686
SPNS2	Brown	0.953651
PPP1R12C	Brown	0.953634
CALML4	Brown	0.953618
RIPOR2	Brown	0.953533
USP37	Brown	0.953498
SLC45A2	Brown	0.953313
SNPH	Brown	0.953289
PSMD3	Brown	0.953223
FRAT1	Brown	0.953192
GIMAP8	Brown	0.953123
DCDC1	Brown	0.953116
DEPDC5	Brown	0.95282
TPCN2	Brown	0.952746
LOC101906717	Brown	0.952717
HOXA10	Brown	0.952659
SPOPL	Brown	0.952607
LLGL2	Brown	0.952388
ZNF16	Brown	0.952145
LOC112447489	Brown	0.952126
ZNF703	Brown	0.952097
ZNF891	Brown	0.951876
CARMIL3	Brown	0.951786
CARF	Brown	0.951631
LOC100847831	Brown	0.951538
FUT7	Brown	0.951437
LOXL3	Brown	0.951433
MPIG6B	Brown	0.951369
RIPPLY3	Brown	0.951268
LOC112442593	Brown	0.951239
TNFRSF13C	Brown	0.95116
LURAP1L	Brown	0.951145
LOC112442549	Brown	0.950937
LOC112447844	Brown	0.950912
SNAPC2	Brown	0.950818
UPP1	Brown	0.950799
SIT1	Brown	0.950671
LOC512440	Brown	0.950638
CREM	Brown	0.950532
ARHGAP15	Brown	0.950388
CCDC51	Brown	0.95033
TMCO6	Brown	0.950256
BAHD1	Brown	0.950235
WISP2	Brown	0.950021
SFT2D3	Brown	0.949941
TGFB2	Brown	0.949936
CAP2	Brown	0.949869
LOC100850875	Brown	0.949811
TOR3A	Brown	0.949599
GTF2H5	Brown	0.949366
PLK2	Brown	0.949282
SETD4	Brown	0.948852
ST3GAL5	Brown	0.948771
LOC101902772	Brown	0.94867
SLC35B3	Brown	0.94861
ARHGAP32	Brown	0.948371
KLHL32	Brown	0.94813
PAG1	Brown	0.947765
IFITM2	Brown	0.947765
PTP4A3	Brown	0.947649
NCOR2	Brown	0.947629
ASB3	Brown	0.94759
SAP25	Brown	0.947577
POLR2K	Brown	0.947554
PPP6R2	Brown	0.94748
PTGS1	Brown	0.947426
SEMA4G	Brown	0.9474
NFIL3	Brown	0.947305
LOC112444151	Brown	0.947304
TUSC1	Brown	0.947067
STK19	Brown	0.947003
EML3	Brown	0.947002
PTPRR	Brown	0.946998
RABEP2	Brown	0.946791
SAMSN1	Brown	0.946469
ASAP3	Brown	0.946336
C7H19orf38	Brown	0.94628
CKS2	Brown	0.946193
CD3G	Brown	0.94615
OVOS2	Brown	0.946143
APBB3	Brown	0.946137
LOC112448169	Brown	0.946098
RGS6	Brown	0.946072
CST3	Brown	0.945945
KCNC2	Brown	0.945856
CDKN2D	Brown	0.945735
UPF2	Brown	0.94572
DNAJC27	Brown	0.945696
LOC112448014	Brown	0.945492
CRB1	Brown	0.945391
TIGIT	Brown	0.945305
C7H19orf67	Brown	0.945296
ADM5	Brown	0.945166
SLC45A4	Brown	0.945034
ZNF579	Brown	0.94483
REXO5	Brown	0.944764
LOC615733	Brown	0.944319
PAPD7	Brown	0.944283
CCR3	Brown	0.944277
LOC515736	Brown	0.944263
C2CD5	Brown	0.944143
CACTIN	Brown	0.944114
C11H2orf49	Brown	0.944099
SPSB3	Brown	0.944071
NELL2	Brown	0.944032
DRC3	Brown	0.944
PLEKHO1	Brown	0.943919
TMEM71	Brown	0.94375
SCN11A	Brown	0.943612
FANCC	Brown	0.943518
CYLD	Brown	0.943457
C13H20orf96	Brown	0.94341
LOC112448165	Brown	0.943406
CDCA7	Brown	0.9434
PCDH19	Brown	0.943293
MIR3064	Brown	0.943205
LOC528412	Brown	0.943036
LST1	Brown	0.943002
RAB40C	Brown	0.942903
GDAP1L1	Brown	0.942837
IFNAR1	Brown	0.942775
HDAC8	Brown	0.942678
POLR3H	Brown	0.942549
LOC112441502	Brown	0.942259
IP6K2	Brown	0.942109
SUGP1	Brown	0.942047
LOC100848472	Brown	0.941956
KLHL22	Brown	0.941832
SAG	Brown	0.941783
LOC614376	Brown	0.941745
ADGRE5	Brown	0.941703
IFITM1	Brown	0.941568
SH3PXD2B	Brown	0.941515
CASKIN1	Brown	0.941459
LSM5	Brown	0.941418
FBF1	Brown	0.941295
ZZZ3	Brown	0.941264
HHEX	Brown	0.941224
44627	Brown	0.941114
FN1	Brown	0.941111
CFD	Brown	0.941076
LOC100848995	Brown	0.940975
PCID2	Brown	0.940754
UBP1	Brown	0.940707
HGD	Brown	0.940376
LOC112443564	Brown	0.940327
DCAF7	Brown	0.940272
RBM26	Brown	0.940248
PNPLA6	Brown	0.940201
GULO	Brown	0.940178
MLKL	Brown	0.940148
CCDC65	Brown	0.940139
ZNF268	Brown	0.940061
ABHD16A	Brown	0.939944
DDX6	Brown	0.939877
LOC101904039	Brown	0.939798
ZAN	Brown	0.939425
ATG16L1	Brown	0.939374
MYO15B	Brown	0.939338
MFSD13A	Brown	0.938921
DUSP26	Brown	0.93883
ARHGAP9	Brown	0.938748
CHD5	Brown	0.938209
PTPRC	Brown	0.937752
PLD2	Brown	0.937741
TICRR	Brown	0.93768
SLC7A6	Brown	0.937647
INCENP	Brown	0.937593
GPER1	Brown	0.937319
ELP5	Brown	0.937309
LOC786139	Brown	0.937225
PPP1R9A	Brown	0.937209
TCF3	Brown	0.937187
LOC787714	Brown	0.93695
TNFSF9	Brown	0.936888
LOC786372	Brown	0.936626
LOC107131857	Brown	0.936599
LOC112445995	Brown	0.936509
RDH13	Brown	0.936468
ARHGEF2	Brown	0.936106
CRYBB1	Brown	0.936007
ERAS	Brown	0.935949
MYPOP	Brown	0.935883
LOC786553	Brown	0.935741
MGAT5	Brown	0.935653
RGMA	Brown	0.935647
TAF1A	Brown	0.93562
SNN	Brown	0.935534
CACNA1B	Brown	0.935495
PRTFDC1	Brown	0.935348
CIC	Brown	0.935302
COL6A3	Brown	0.935041
METTL1	Brown	0.935004
SLC6A20	Brown	0.93496
SLC13A4	Brown	0.934673
RASGRP1	Brown	0.934631
SELL	Brown	0.93447
BOLL	Brown	0.934469
MALSU1	Brown	0.934464
NT5DC3	Brown	0.934439
XRCC2	Brown	0.934414
HAP1	Brown	0.934304
ATP8B2	Brown	0.934229
LOC101907101	Brown	0.934225
FJX1	Brown	0.934086
IL1B	Brown	0.93408
PIK3IP1	Brown	0.933966
CIART	Brown	0.933879
REM2	Brown	0.933847
PABPN1	Brown	0.933773
MAFK	Brown	0.933752
XPC	Brown	0.933637
LY86	Brown	0.933327
ZFP62	Brown	0.933248
TUBG2	Brown	0.93308
IL10RA	Brown	0.933014
RBM27	Brown	0.932585
LOC107132793	Brown	0.932504
GPR156	Brown	0.932286
SUMO3	Brown	0.932183
LOC618289	Brown	0.932126
LOC104973318	Brown	0.932094
PCDHB8	Brown	0.932044
RNF149	Brown	0.931962
44805	Brown	0.931888
DENND6B	Brown	0.931888
POU2F2	Brown	0.931835
MAX	Brown	0.931068
ATXN1	Brown	0.931047
LOC101904355	Brown	0.930937
LOC101908075	Brown	0.930845
CRTC1	Brown	0.930836
PDE7B	Brown	0.930776
CCS	Brown	0.930591
S1PR5	Brown	0.930356
ATG101	Brown	0.930244
LOC107131749	Brown	0.930207
ZMYM3	Brown	0.930006
FAP	Brown	0.929901
CDAN1	Brown	0.929822
LOC104971021	Brown	0.929412
TRAM2	Brown	0.92912
FANCI	Brown	0.929083
LOC101903713	Brown	0.92907
EHBP1L1	Brown	0.929043
NRIP2	Brown	0.928689
METTL15	Brown	0.928597
FCRL5	Brown	0.928441
LOC100294952	Brown	0.928276
SHISAL1	Brown	0.928201
STX16	Brown	0.927983
RASD1	Brown	0.927605
MXD1	Brown	0.927584
SPIDR	Brown	0.927441
LOC101904071	Brown	0.92744
MAP4K4	Brown	0.927164
LOC107132697	Brown	0.927151
NEK11	Brown	0.927145
LOC112442693	Brown	0.927138
GALK1	Brown	0.927072
LOC789231	Brown	0.926987
STIM1	Brown	0.926673
GPRC5A	Brown	0.92646
SLC37A1	Brown	0.926373
LOC101907613	Brown	0.925811
LOC101908339	Brown	0.925508
C3H1orf210	Brown	0.925489
KLHL12	Brown	0.924924
PRIMPOL	Brown	0.9249
LOC112449172	Brown	0.924875
PCSK4	Brown	0.924827
FUZ	Brown	0.924806
LOC101903385	Brown	0.924799
LRP12	Brown	0.92463
KBTBD2	Brown	0.92462
CNR1	Brown	0.924393
TPRG1	Brown	0.92432
GTPBP3	Brown	0.924223
FOSL1	Brown	0.924016
MSANTD1	Brown	0.923951
RNF212B	Brown	0.923824
RASA3	Brown	0.923816
LOC112448164	Brown	0.923762
WDR59	Brown	0.923456
RFX2	Brown	0.9234
TANK	Brown	0.923385
GRB2	Brown	0.923221
HIP1	Brown	0.923048
TNRC18	Brown	0.922549
ANKRD65	Brown	0.922525
SRSF12	Brown	0.922421
ISG20	Brown	0.922355
RBM39	Brown	0.922326
HELQ	Brown	0.922178
GIMAP5	Brown	0.92205
ZNF580	Brown	0.922032
MAGED4B	Brown	0.921975
RPP30	Brown	0.921824
LOC104973826	Brown	0.92168
SFSWAP	Brown	0.921669
LOC617565	Brown	0.921514
LOC101905075	Brown	0.921311
ZNF783	Brown	0.921297
FAM212B	Brown	0.921295
PRPF4	Brown	0.921169
FOLH1B	Brown	0.921151
KIF20B	Brown	0.92075
MAPK8IP3	Brown	0.920721
TRUB2	Brown	0.920718
ECE2	Brown	0.920671
BCAS2	Brown	0.920635
CCDC88B	Brown	0.920394
KDM6A	Brown	0.920315
LOC112442598	Brown	0.920152
LOC107131416	Brown	0.92
SPHK2	Brown	0.919788
ADAMTS10	Brown	0.919709
FEM1B	Brown	0.919702
LOC616830	Brown	0.919629
ELF2	Brown	0.919544
LOC100848122	Brown	0.9193
PPP2R5C	Brown	0.919275
GAK	Brown	0.919042
USP12	Brown	0.918982
TRNAG_CCC_117	Brown	0.918906
GCK	Brown	0.918882
WHRN	Brown	0.918844
RILPL2	Brown	0.918698
SDE2	Brown	0.918531
HOXA9	Brown	0.918482
LOC101904151	Brown	0.918244
PMF1	Brown	0.918196
BDH1	Brown	0.918034
NOG	Brown	0.917758
HINT2	Brown	0.917701
LOC112441777	Brown	0.917453
KLK7	Brown	0.917448
COL1A1	Brown	0.917107
C5AR2	Brown	0.916952
PHF21B	Brown	0.916875
CBY1	Brown	0.916727
TMEM250	Brown	0.916612
LOC510382	Brown	0.916492
MYO15A	Brown	0.916442
LOC112448518	Brown	0.915896
C17H5orf52	Brown	0.915741
IFI35	Brown	0.915684
MYBL1	Brown	0.915592
DIXDC1	Brown	0.915548
PRPF4B	Brown	0.915348
SCUBE1	Brown	0.915329
CD248	Brown	0.914855
MIR142	Brown	0.914768
LOC514189	Brown	0.914601
ST6GAL1	Brown	0.91458
ZFPL1	Brown	0.914562
PDE1C	Brown	0.914515
PM20D2	Brown	0.914438
LOC112446500	Brown	0.914399
LOC101907941	Brown	0.914386
LOC506868	Brown	0.914318
NDUFA6	Brown	0.914318
CAMK1D	Brown	0.914152
FAF2	Brown	0.914027
GPR183	Brown	0.914009
RIC1	Brown	0.913817
ARL5C	Brown	0.913703
ZNF641	Brown	0.913509
SERINC4	Brown	0.913492
TUBB3	Brown	0.913406
COL6A2	Brown	0.913111
SMURF1	Brown	0.913038
UBE3D	Brown	0.912954
KCTD5	Brown	0.912492
LOC101905179	Brown	0.91248
TNFAIP6	Brown	0.912006
CENPU	Brown	0.911946
SFXN2	Brown	0.911906
LOC104972031	Brown	0.911671
FCER2	Brown	0.911547
DEDD2	Brown	0.91148
LOC100848507	Brown	0.911231
KDM8	Brown	0.911226
RHBDF1	Brown	0.911033
PLCG2	Brown	0.910902
MIR2477	Brown	0.910851
SSX2IP	Brown	0.910414
AGER	Brown	0.910408
MIRLET7I	Brown	0.910179
LOC783396	Brown	0.910151
AOC1	Brown	0.910064
MOV10	Brown	0.91002
LOC112444310	Brown	0.909952
WDR47	Brown	0.909831
ZNHIT2	Brown	0.909792
FAM160A2	Brown	0.90959
CHD8	Brown	0.90949
GPR37L1	Brown	0.909482
LOC112449551	Brown	0.909358
MGC137055	Brown	0.909332
HMGB2	Brown	0.909189
GRIPAP1	Brown	0.908593
UPK1A	Brown	0.908242
TASP1	Brown	0.908075
SLC35B2	Brown	0.90804
SOX9	Brown	0.908013
ADGB	Brown	0.907848
TCP11L2	Brown	0.907647
LOC101902458	Brown	0.907458
UAP1	Brown	0.907379
AGRN	Brown	0.907235
TMEM35A	Brown	0.907225
IFFO1	Brown	0.907206
PTX3	Brown	0.907182
COL21A1	Brown	0.907075
C10H15orf48	Brown	0.90697
INPPL1	Brown	0.906497
DPEP2	Brown	0.906479
SHD	Brown	0.906212
SBSN	Brown	0.905757
GAL3ST3	Brown	0.905569
LOC101901950	Brown	0.905383
CENPS	Brown	0.904929
SDC2	Brown	0.904777
ATP8B4	Brown	0.904592
LOC615514	Brown	0.904535
LOC112444290	Brown	0.904476
CUL7	Brown	0.90444
LOC101908166	Brown	0.904416
LOC100174924	Brown	0.90433
PPYR1	Brown	0.903822
LOC100848940	Brown	0.903642
MED15	Brown	0.903405
LOC112442721	Brown	0.903252
C26H10orf143	Brown	0.902816
GPR180	Brown	0.902771
SERTAD1	Brown	0.902569
NAXD	Brown	0.902563
RNF112	Brown	0.902452
PELI2	Brown	0.902339
NTRK3	Brown	0.902331
SALL2	Brown	0.901617
ZNF729	Brown	0.901492
DOC2G	Brown	0.901267
MOSPD1	Brown	0.901174
LOC112441846	Brown	0.900863
DCN	Brown	0.900856
CHRNB4	Brown	0.900824
TRPA1	Brown	0.900651
ARSJ	Brown	0.900485
C16H1orf167	Brown	0.900299
PCDH1	Brown	0.900124
NQO2	Brown	0.900046
LOC107131573	Brown	0.899916
PGM2L1	Brown	0.899899
LOC101903749	Brown	0.899673
LOC101903165	Brown	0.89925
STAT6	Brown	0.899094
SUV39H1	Brown	0.898807
SOHLH1	Brown	0.898743
RBM41	Brown	0.898684
ZNF628	Brown	0.898614
EGLN3	Brown	0.898349
ZC3H12A	Brown	0.898199
CCDC57	Brown	0.898056
TTI1	Brown	0.897958
CARD11	Brown	0.897911
CAPN1	Brown	0.897723
TRMT44	Brown	0.897601
RIN1	Brown	0.897562
LOC101908144	Brown	0.89751
TMEM255A	Brown	0.897298
CD6	Brown	0.897168
LOC112449354	Brown	0.897093
RAB7B	Brown	0.897083
LIMK2	Brown	0.896976
LOC112447444	Brown	0.896922
PRORSD1	Brown	0.896646
C22H3orf35	Brown	0.89647
TKTL2	Brown	0.896389
TMC6	Brown	0.896281
OLFML2B	Brown	0.896161
SH3BGRL2	Brown	0.896067
NECAB3	Brown	0.896036
FAM217B	Brown	0.895809
DHRS9	Brown	0.895655
LOC513508	Brown	0.895638
TSGA10	Brown	0.895445
MIER3	Brown	0.895444
LOC107132519	Brown	0.894821
IGHMBP2	Brown	0.894721
GAA	Brown	0.894683
ADAM32	Brown	0.894461
TRERF1	Brown	0.894242
ISLR	Brown	0.894076
LOC112445719	Brown	0.894076
TBXA2R	Brown	0.893833
NPAS2	Brown	0.893796
FGF7	Brown	0.893763
C24H18orf21	Brown	0.89364
RHOV	Brown	0.89358
STAR	Brown	0.893476
CDKN1A	Brown	0.893393
MFSD2A	Brown	0.893312
LOC112441505	Brown	0.89289
KDM4A	Brown	0.89274
COL5A1	Brown	0.892632
PTPN3	Brown	0.892145
GPR35	Brown	0.892054
SOX13	Brown	0.891843
SP7	Brown	0.891834
LOC101905723	Brown	0.891451
FBXO21	Brown	0.891207
SLC38A5	Brown	0.891128
AP4E1	Brown	0.891097
PPM1M	Brown	0.890604
AKIP1	Brown	0.890506
STAT3	Brown	0.890413
LOC112445091	Brown	0.890397
LOC112444334	Brown	0.890309
FRA10AC1	Brown	0.890095
CLEC12A	Brown	0.890036
SORBS2	Brown	0.890005
DZIP1L	Brown	0.89
LOC112444847	Brown	0.889974
DNAAF1	Brown	0.889872
IL20RB	Brown	0.889745
PIK3C2B	Brown	0.889705
PLP1	Brown	0.889382
SYCP1	Brown	0.88937
NIPBL	Brown	0.889224
PTMA_2	Brown	0.889082
RAB3IL1	Brown	0.88908
COL9A2	Brown	0.889009
LOC112447063	Brown	0.888782
LOC619159	Brown	0.888501
MEF2D	Brown	0.888485
LOC100847818	Brown	0.888397
PIM2	Brown	0.888155
EMD	Brown	0.887865
SPRTN	Brown	0.887854
NUP210	Brown	0.887025
LOC112443139	Brown	0.88659
LAMB2	Brown	0.886416
COX6A1	Brown	0.886314
MCM9	Brown	0.886265
NEURL1	Brown	0.886214
MTERF4	Brown	0.886015
MIR101_1	Brown	0.885996
LOC100847802	Brown	0.885945
TOP3B	Brown	0.885926
TEP1	Brown	0.885877
LOC100848405	Brown	0.885849
CA9	Brown	0.885482
KCNK12	Brown	0.885464
FGB	Brown	0.885462
NUMA1	Brown	0.885399
MYCT1	Brown	0.885073
FAM160B2	Brown	0.884737
C7H1orf35	Brown	0.884658
TRIM59	Brown	0.884466
MBOAT2	Brown	0.884447
LOC112442367	Brown	0.884276
CXCL3	Brown	0.884213
NUDT16L1	Brown	0.884
EVA1B	Brown	0.883955
MAPKBP1	Brown	0.883882
LOC101907137	Brown	0.883764
LOC785370	Brown	0.883763
TRMT2B	Brown	0.883758
LOC107131975	Brown	0.883624
RBM20	Brown	0.883602
LMX1A	Brown	0.883534
TEDC1	Brown	0.883515
CHCHD1	Brown	0.883473
EPPK1	Brown	0.883429
NGDN	Brown	0.883385
AK1	Brown	0.883355
LOC107133048	Brown	0.883264
ZAP70	Brown	0.882525
TMEM229B	Brown	0.882483
DTX3	Brown	0.882103
LMO3	Brown	0.881978
TMEM143	Brown	0.881675
LIN7B	Brown	0.8815
RMI1	Brown	0.881367
SAXO2	Brown	0.881364
TRIP10	Brown	0.880431
PAN3	Brown	0.880413
CHST9	Brown	0.880399
SLAMF6	Brown	0.880361
CLEC10A	Brown	0.880345
OSR2	Brown	0.879712
LOC101905894	Brown	0.879528
PSTPIP2	Brown	0.879404
TNK1	Brown	0.879275
TMEM8B	Brown	0.878894
RIC8A	Brown	0.878788
HLX	Brown	0.878596
LOC112441639	Brown	0.878449
CDKN3	Brown	0.878416
ZMIZ1	Brown	0.878385
AFF3	Brown	0.878287
CERS1	Brown	0.877986
KEH36_t13	Brown	0.877642
PYM1	Brown	0.877634
ANKRD13D	Brown	0.877529
DNAJB13	Brown	0.877503
HOXD4	Brown	0.877214
PARP12	Brown	0.877085
PDE6C	Brown	0.876889
VWA1	Brown	0.876816
PERP	Brown	0.876768
LOC104973058	Brown	0.876752
LOC112443181	Brown	0.876443
LOC104971510	Brown	0.876106
LOC104973390	Brown	0.875785
BEAN1	Brown	0.875738
FAM129C	Brown	0.875141
COPZ2	Brown	0.87503
TGDS	Brown	0.87491
OSCP1	Brown	0.87465
PAM	Brown	0.874556
LOC112442253	Brown	0.874479
EED	Brown	0.874297
TRAF6	Brown	0.873997
ZCCHC3	Brown	0.873904
NOS2	Brown	0.873817
LOC104974750	Brown	0.873741
LOC100848469	Brown	0.873728
MAGOHB	Brown	0.873625
GPR143	Brown	0.873445
COL3A1	Brown	0.873144
CCDC32	Brown	0.872946
LOC101903261	Brown	0.872814
METRNL	Brown	0.872763
KCND3	Brown	0.872594
LOC112444300	Brown	0.872584
HAPLN2	Brown	0.872358
PDZD4	Brown	0.871954
LOC107132275	Brown	0.87193
PIGM	Brown	0.871399
ISY1	Brown	0.871316
BCL2L11	Brown	0.87121
HM13	Brown	0.871026
LOC101903529	Brown	0.870804
USPL1	Brown	0.870128
TNKS1BP1	Brown	0.869736
TK2	Brown	0.869434
AKAP13	Brown	0.869092
CHTOP	Brown	0.868998
ZNF2	Brown	0.868852
DCAF4	Brown	0.868818
NEB	Brown	0.868802
LOC100335268	Brown	0.868624
ACTR8	Brown	0.868602
C5H22orf23	Brown	0.868529
LOC101902135	Brown	0.868153
MROH6	Brown	0.867815
CD109	Brown	0.867784
PALM3	Brown	0.86775
SREK1	Brown	0.867349
HBA	Brown	0.866727
PYGB	Brown	0.866636
RPIA	Brown	0.866627
ZFYVE27	Brown	0.866602
TRAF3	Brown	0.866486
CD4	Brown	0.866219
SH2D6	Brown	0.866207
CDK2	Brown	0.866033
SPDYA	Brown	0.86591
AOX2	Brown	0.865828
MAT2A	Brown	0.865608
DDX39A	Brown	0.865549
EREG	Brown	0.865472
SETD1B	Brown	0.865423
HEXIM1	Brown	0.865296
EIF1B	Brown	0.865259
ADCK5	Brown	0.865245
TNIP2	Brown	0.864475
MAPK8IP2	Brown	0.864071
HAUS8	Brown	0.864014
PTOV1	Brown	0.863847
ECD	Brown	0.863811
SPOCD1	Brown	0.86373
ERRFI1	Brown	0.863714
PELP1	Brown	0.863712
LOC112444966	Brown	0.86356
MIR2442	Brown	0.863351
KEH36_p07	Brown	0.863278
LOC512867	Brown	0.863277
RAB34	Brown	0.862304
LOC112444276	Brown	0.862158
LOC100847970	Brown	0.862054
MTHFD1L	Brown	0.862034
CCND3	Brown	0.861876
LOC101904265	Brown	0.861332
C18H19orf33	Brown	0.861197
MIR24_2	Brown	0.861143
LOC112441859	Brown	0.860235
LOC112443649	Brown	0.860166
LOC104974891	Brown	0.859708
CEP128	Brown	0.859561
RNF227	Brown	0.859469
EIF4A3	Brown	0.859462
LOC100295712	Brown	0.858782
CD300A	Brown	0.85793
GJB2	Brown	0.857907
PLAC8	Brown	0.857707
PPDPF	Brown	0.857495
BOLA_DMB	Brown	0.857333
CGREF1	Brown	0.857071
ARRDC4	Brown	0.856946
MAP4K1	Brown	0.856876
SYT2	Brown	0.856778
LOC104973485	Brown	0.856692
C15H11orf96	Brown	0.856563
PPP1R15A	Brown	0.856511
LOC112449343	Brown	0.856122
KRT19	Brown	0.856101
SPTB	Brown	0.855595
IL12B	Brown	0.855571
ADD1	Brown	0.855428
PEX16	Brown	0.854832
RBM47	Brown	0.85479
BMF	Brown	0.854621
TRIM3	Brown	0.854526
DMTN	Brown	0.854229
LOC617224	Brown	0.854188
HAS1	Brown	0.854179
KCTD6	Brown	0.854092
HPCAL4	Brown	0.853768
TSPAN7	Brown	0.853766
GLE1	Brown	0.853711
TET3	Brown	0.85218
TRAF3IP1	Brown	0.852158
SOX12	Brown	0.851669
LZTR1	Brown	0.851621
LOC512464	Brown	0.85144
CEP85	Brown	0.85119
LOC104972958	Brown	0.851133
LOC112447112	Brown	0.850999
UBE2E2	Brown	0.850752
CCHCR1	Brown	0.850174
GDNF	Brown	0.850106
BTBD11	Brown	0.850079
FAM161B	Brown	0.850061
DCLRE1C	Brown	0.849746
AP4M1	Brown	0.849663
CREBBP	Brown	0.84959
LRRK2	Brown	0.849398
MBD6	Brown	0.849133
EGR1	Brown	0.849113
KLHL3	Brown	0.848813
TMEM86B	Brown	0.848661
GCAT	Brown	0.848633
PAGR1	Brown	0.848308
NFAM1	Brown	0.848139
LOC112449602	Brown	0.848083
NDUFA4L2	Brown	0.847785
PARD6A	Brown	0.847097
P3H2	Brown	0.84704
ZNF34	Brown	0.84672
PPP1R10	Brown	0.846607
VSIG2	Brown	0.846588
ARHGEF40	Brown	0.846545
LOC104969619	Brown	0.846307
MXD4	Brown	0.846224
TTYH1	Brown	0.845984
KEH36_t20	Brown	0.845288
MORC2	Brown	0.845246
PARP10	Brown	0.844503
NRG2	Brown	0.843648
ELAC1	Brown	0.843073
MAGEF1	Brown	0.842194
MXI1	Brown	0.842123
PHKG1	Brown	0.84181
FAS	Brown	0.841758
SLC25A45	Brown	0.841728
RUNDC3B	Brown	0.841593
LOC101907302	Brown	0.841231
LOC107131542	Brown	0.839247
KRR1	Brown	0.839188
GREM1	Brown	0.838759
GEN1	Brown	0.838567
RFWD3	Brown	0.838515
DNAJB4	Brown	0.838276
NUDT17	Brown	0.837781
IGF1R	Brown	0.837767
TAF5L	Brown	0.837605
CD8A	Brown	0.837201
MGAT3	Brown	0.837098
KLK11	Brown	0.837005
UBL5	Brown	0.836983
LOC112441607	Brown	0.836895
WNT9A	Brown	0.836824
LOC516599	Brown	0.836809
TAF7	Brown	0.836712
GCNA	Brown	0.836623
ANKRD28	Brown	0.836482
CHD2	Brown	0.836307
LOC112443422	Brown	0.835927
PRDX4	Brown	0.835901
RBM7	Brown	0.835723
FAAH	Brown	0.835643
UFD1	Brown	0.835531
ZNF653	Brown	0.834892
AP1G2	Brown	0.83449
ZNF687	Brown	0.834037
CLEC11A	Brown	0.833161
ZFHX4	Brown	0.83188
IL6R	Brown	0.83181
FAM227B	Brown	0.830412
RBM43	Brown	0.830216
GNAT1	Brown	0.830198
SNRPB	Brown	0.829643
VPS33B	Brown	0.829496
ZPR1	Brown	0.829349
LOC104971845	Brown	0.828678
ZC3H18	Brown	0.828514
LBH	Brown	0.82833
RNF5	Brown	0.828108
LOC112445944	Brown	0.828086
LOC101907203	Brown	0.827775
PASK	Brown	0.827735
LOC112448832	Brown	0.827618
LOC104974330	Brown	0.827605
LOC112443559	Brown	0.827201
PLCB1	Brown	0.827126
WIF1	Brown	0.827028
RASGRP4	Brown	0.826932
MAGT1	Brown	0.826677
LOC104970145	Brown	0.826649
KCNH3	Brown	0.825155
FBRSL1	Brown	0.825086
TGFBR3L	Brown	0.824701
CPT1B	Brown	0.824022
LOC104975610	Brown	0.823321
NRGN	Brown	0.823259
LOC104972586	Brown	0.821931
LOC107133191	Brown	0.821717
CBFA2T2	Brown	0.821688
VPS37B	Brown	0.821634
FILIP1L	Brown	0.821049
TESPA1	Brown	0.821013
ZSWIM1	Brown	0.820946
SLC41A2	Brown	0.820926
TP53INP2	Brown	0.820797
GRIN2C	Brown	0.819474
LOC101904605	Brown	0.81924
GDPD3	Brown	0.819029
LOC101904548	Brown	0.818942
MYO9B	Brown	0.818578
CARS	Brown	0.817478
CCDC85B	Brown	0.816885
TMEM156	Brown	0.816571
WDR74	Brown	0.816425
EIF2D	Brown	0.815444
UCMA	Brown	0.815272
LUC7L	Brown	0.815024
PIH1D1	Brown	0.814845
PGRMC1	Brown	0.81478
C2CD3	Brown	0.814621
MBD2	Brown	0.813581
ZNF853	Brown	0.813523
ZFP90	Brown	0.813343
LOC101905029	Brown	0.813278
FCRL1	Brown	0.812948
CMTM4	Brown	0.81292
ADGRE3	Brown	0.812654
LOC101906397	Brown	0.810921
TRIM41	Brown	0.81056
LOC101903832	Brown	0.809213
LRP4	Brown	0.808557
LOC101907487	Brown	0.808446
MAIP1	Brown	0.806997
RGS12	Brown	0.806203
RRAGD	Brown	0.806057
SRSF1	Brown	0.805488
CIB2	Brown	0.804199
ALG8	Brown	0.802512
PLXNA4	Brown	0.802439
GUCA1A	Brown	0.801718
CMIP	Brown	0.801447
PRSS23	Brown	0.800394
PABPC1L2A	Brown	0.797324
C1QTNF1	Brown	0.795726
LOC104969027	Brown	0.795462
RBM24	Brown	0.795287
RGS2_2	Brown	0.790546
IL17B	Brown	0.789651
NYAP1	Brown	0.777403
SYPL1	Brown	-0.782681
LOC104976020	Brown	-0.791195
CUL5	Brown	-0.793178
MSH3	Brown	-0.796269
IGDCC4	Brown	-0.796659
RETREG1	Brown	-0.80104
SLC26A10	Brown	-0.801775
LOC112441687	Brown	-0.80189
SPR	Brown	-0.802123
THAP11	Brown	-0.803321
LOC518526	Brown	-0.803478
FZD6	Brown	-0.803502
LIPE	Brown	-0.803606
HS1BP3	Brown	-0.804146
WFDC3	Brown	-0.80616
ZDHHC13	Brown	-0.806319
GTF2H2	Brown	-0.806418
SLC16A6	Brown	-0.806647
SPPL2A	Brown	-0.806747
RMDN3	Brown	-0.808244
NDUFC1	Brown	-0.810592
ETF1	Brown	-0.811144
NDUFA1	Brown	-0.812165
SYT17	Brown	-0.81218
LOC112448390	Brown	-0.813219
PCYT1A	Brown	-0.813242
SCO1	Brown	-0.814388
SSR3	Brown	-0.814951
ESCO1	Brown	-0.815352
LOC616957	Brown	-0.815872
LOC101910094	Brown	-0.81609
LOC783612	Brown	-0.816579
TPGS2	Brown	-0.816588
CREB3	Brown	-0.816704
ALAS1	Brown	-0.816844
SCN7A	Brown	-0.817431
C1H3orf38	Brown	-0.81784
BORCS6	Brown	-0.818525
KDM7A	Brown	-0.818758
CALD1	Brown	-0.819093
GLUL	Brown	-0.819233
DYNC2H1	Brown	-0.8193
CTXN1	Brown	-0.819464
ZDHHC9	Brown	-0.820574
PDCD10	Brown	-0.821855
CLMN	Brown	-0.822606
FAM78B	Brown	-0.823012
EIF3CL	Brown	-0.823565
EXOSC10	Brown	-0.823824
CNOT4	Brown	-0.824085
SFXN5	Brown	-0.824465
GPBP1L1	Brown	-0.824861
CD58	Brown	-0.824955
C1QTNF3	Brown	-0.824986
CUX1	Brown	-0.825146
TBCA	Brown	-0.825364
ACBD6	Brown	-0.827039
GPX4	Brown	-0.827097
MYORG	Brown	-0.827125
SLC5A3	Brown	-0.82795
SWI5	Brown	-0.82831
ATP5PB	Brown	-0.828493
IL18R1	Brown	-0.828851
ITPRIPL1	Brown	-0.829978
RINT1	Brown	-0.83011
GALNT9	Brown	-0.830516
CCR4	Brown	-0.83068
VPS8	Brown	-0.83111
HMG20A	Brown	-0.831886
RRP15	Brown	-0.831896
CANX	Brown	-0.832509
OOEP	Brown	-0.832612
TRIM23	Brown	-0.832725
HACE1	Brown	-0.833311
CEP126	Brown	-0.833457
YIPF1	Brown	-0.833719
HS3ST1	Brown	-0.83479
RAB26	Brown	-0.835237
EFL1	Brown	-0.835637
LOC104971168	Brown	-0.835963
RGL1	Brown	-0.836395
ELP2	Brown	-0.837131
PMVK	Brown	-0.837255
TFCP2	Brown	-0.838109
TAP1	Brown	-0.838527
VDAC1	Brown	-0.838782
TIMM10	Brown	-0.839747
ABAT	Brown	-0.839931
TAPT1	Brown	-0.840359
SLC25A4	Brown	-0.840401
FARP2	Brown	-0.840811
LOC100298868	Brown	-0.840871
CDK14	Brown	-0.841119
LOC101905586	Brown	-0.841555
NDUFS1	Brown	-0.842502
FAM19A5	Brown	-0.843262
TAX1BP1	Brown	-0.843558
KAT6B	Brown	-0.843609
EFCAB5	Brown	-0.843807
FCGR2A	Brown	-0.844152
ABHD16B	Brown	-0.8442
LOC530929	Brown	-0.845251
ADK	Brown	-0.845388
FOCAD	Brown	-0.845832
APPL2	Brown	-0.846097
LOC101905498	Brown	-0.846833
SUPT3H	Brown	-0.847038
SUCLG1	Brown	-0.847252
AP2B1	Brown	-0.847629
SEC16B	Brown	-0.847874
RBM34	Brown	-0.848031
UGDH	Brown	-0.848677
FXR1	Brown	-0.848826
LOC100848575	Brown	-0.849093
WASHC4	Brown	-0.849274
DNAJC15	Brown	-0.84964
ZC4H2	Brown	-0.849855
TMEFF2	Brown	-0.850178
LOC112445002	Brown	-0.850339
WDR81	Brown	-0.851254
TBCK	Brown	-0.851419
LOC112446639	Brown	-0.851971
MYCBP2	Brown	-0.852075
ITGB8	Brown	-0.852641
TRDMT1	Brown	-0.853504
KLRA1	Brown	-0.853657
CSNK2A2	Brown	-0.853706
ADGRF5	Brown	-0.853996
PCBP1	Brown	-0.854051
GNAI3	Brown	-0.854213
C4H7orf25	Brown	-0.854744
WAPL	Brown	-0.854854
METTL14	Brown	-0.854871
COQ10A	Brown	-0.85502
CEP192	Brown	-0.85508
SHISA4	Brown	-0.855128
SNX16	Brown	-0.855134
C19H17orf107	Brown	-0.855553
DNAJB9	Brown	-0.855743
EIF4G3	Brown	-0.855758
ACTL6A	Brown	-0.855769
SNX25	Brown	-0.855798
VGF	Brown	-0.855844
BET1	Brown	-0.855886
HDLBP	Brown	-0.855902
RFTN2	Brown	-0.855945
DOCK3	Brown	-0.85608
SH3GLB2	Brown	-0.856205
TCF7	Brown	-0.856237
DECR2	Brown	-0.856574
FXN	Brown	-0.856851
LOC101906472	Brown	-0.856985
SLITRK4	Brown	-0.857353
VCP	Brown	-0.857428
DHRS4	Brown	-0.857692
LOC101906818	Brown	-0.857757
TMEM9B	Brown	-0.85788
LOC112449590	Brown	-0.858388
CD8B	Brown	-0.858642
ENAH	Brown	-0.859211
LOC112442559	Brown	-0.859382
ANKRD45	Brown	-0.859425
LOC101902211	Brown	-0.859561
CYP2D14	Brown	-0.859563
LOC101907653	Brown	-0.85995
SMYD3	Brown	-0.860128
ACAA1	Brown	-0.860255
ROBO2	Brown	-0.860283
AGMO	Brown	-0.860372
RAC3	Brown	-0.860399
KCP	Brown	-0.860416
TEK	Brown	-0.860434
SESN1	Brown	-0.860437
LOC104971501	Brown	-0.860508
SLC38A10	Brown	-0.860927
FAM162B	Brown	-0.860995
KBTBD3	Brown	-0.861335
PPP2R2C	Brown	-0.861364
CENPT	Brown	-0.861494
DNAJC21	Brown	-0.861675
PLXNB3	Brown	-0.861734
LOC101907126	Brown	-0.861835
LOC112445007	Brown	-0.862163
IL13RA1	Brown	-0.862206
TMIGD3	Brown	-0.862397
CKAP5	Brown	-0.862652
CRYBG2	Brown	-0.862945
BMPR2	Brown	-0.863017
TMEM204	Brown	-0.863363
LOC101904382	Brown	-0.863366
TEFM	Brown	-0.863695
CCDC97	Brown	-0.863764
FAM168B	Brown	-0.863989
MRPL32	Brown	-0.863999
LOC112443484	Brown	-0.864104
WDR18	Brown	-0.864568
MTFP1	Brown	-0.864814
XDH	Brown	-0.864819
FRMD6	Brown	-0.864909
KPNA4	Brown	-0.865013
ERLEC1	Brown	-0.865209
NMT2	Brown	-0.865241
TENM1	Brown	-0.86532
ATXN2	Brown	-0.865892
LOC112441655	Brown	-0.865913
RAD21	Brown	-0.866267
ZBTB40	Brown	-0.866271
ADGRB2	Brown	-0.866776
MRPL3	Brown	-0.866954
NAAA	Brown	-0.867316
PDRG1	Brown	-0.867348
MZT1	Brown	-0.867407
LOC101907540	Brown	-0.867558
CETN2	Brown	-0.86762
HSPA12A	Brown	-0.867964
KIF1C	Brown	-0.86813
NELFE	Brown	-0.868327
SENP6	Brown	-0.86845
MRPS23	Brown	-0.868709
ATP6V0E2	Brown	-0.869076
LOC112446402	Brown	-0.86943
GIT2	Brown	-0.869488
PMP2	Brown	-0.869674
TBL1X	Brown	-0.869809
POLR2G	Brown	-0.869883
PTGES2	Brown	-0.870234
C18H16orf70	Brown	-0.870464
NATD1	Brown	-0.870492
FBXO33	Brown	-0.870947
UBE2V2	Brown	-0.871052
HES2	Brown	-0.871342
GEMIN8	Brown	-0.871526
VPS37C	Brown	-0.872018
KAT14	Brown	-0.872169
BTBD7	Brown	-0.87242
SMIM14	Brown	-0.872587
ARCN1	Brown	-0.873227
EIF3A	Brown	-0.873309
TMEM94	Brown	-0.873381
LOC100138864	Brown	-0.873503
ACADSB	Brown	-0.873689
TNFRSF8	Brown	-0.87379
HMGCS1	Brown	-0.873847
LOC518980	Brown	-0.874036
LOC112445943	Brown	-0.874081
RAB11A	Brown	-0.874158
ETNPPL	Brown	-0.874244
LOC104971307	Brown	-0.874331
TPST2	Brown	-0.874357
DDT	Brown	-0.874406
MRPL10	Brown	-0.87443
PSD4	Brown	-0.874659
DSCC1	Brown	-0.87475
EFTUD2	Brown	-0.874952
C16H1orf174	Brown	-0.875042
SARNP	Brown	-0.875174
TMEM175	Brown	-0.875277
STAM2	Brown	-0.875427
NMRAL1	Brown	-0.875513
POLE4	Brown	-0.875596
TSR3	Brown	-0.875703
FLRT3	Brown	-0.87595
DDHD1	Brown	-0.876444
WNT5B	Brown	-0.876466
LOC783854	Brown	-0.877094
PREP	Brown	-0.877616
PMAIP1	Brown	-0.877621
DIP2B	Brown	-0.877634
SLC4A1AP	Brown	-0.87792
PACSIN2	Brown	-0.87805
MSL1	Brown	-0.878154
LOC112442215	Brown	-0.878635
CASP1	Brown	-0.878754
PANX2	Brown	-0.878772
PCCA	Brown	-0.87879
KCTD14	Brown	-0.87898
TIGD2	Brown	-0.879078
STYXL1	Brown	-0.879141
MINDY2	Brown	-0.879347
CAND1	Brown	-0.879936
PLEKHF1	Brown	-0.88004
GPN1	Brown	-0.880107
VCPIP1	Brown	-0.880692
MORC4	Brown	-0.880825
ENTPD3	Brown	-0.880905
FKBP5	Brown	-0.880939
VPS52	Brown	-0.881147
GPR135	Brown	-0.881266
TMED4	Brown	-0.881364
FABP4	Brown	-0.881491
COMMD10	Brown	-0.882066
IPO9	Brown	-0.882119
HIF1AN	Brown	-0.882483
ADI1	Brown	-0.883079
ASNSD1	Brown	-0.883431
TCTEX1D2	Brown	-0.883936
USP48	Brown	-0.884045
PLOD3	Brown	-0.884062
C7H19orf44	Brown	-0.884277
RANBP2	Brown	-0.884379
ENPP1	Brown	-0.884418
ANKRD6	Brown	-0.884446
AP1AR	Brown	-0.884546
ZC3HAV1L	Brown	-0.884926
HERC4	Brown	-0.885178
OVGP1	Brown	-0.885762
RARRES1	Brown	-0.885848
NLGN4X	Brown	-0.885991
GTF2H4	Brown	-0.885992
SLC25A28	Brown	-0.886157
PSMD11	Brown	-0.88644
AP5B1	Brown	-0.886572
ZC3H15	Brown	-0.886613
TSEN34	Brown	-0.886988
DNAAF3	Brown	-0.887287
CTH	Brown	-0.887381
FAM173B	Brown	-0.887714
MGST3	Brown	-0.888031
PPP4R2	Brown	-0.888385
PHF10	Brown	-0.888647
MTFR1	Brown	-0.888686
LOC107132039	Brown	-0.888797
RABIF	Brown	-0.888815
LOC534627	Brown	-0.888866
PARPBP	Brown	-0.888874
IPO4	Brown	-0.889
ELAVL1	Brown	-0.889126
HLCS	Brown	-0.889387
BECN1	Brown	-0.889441
VAT1L	Brown	-0.88957
TNPO3	Brown	-0.889601
SPIRE1	Brown	-0.889675
SETD6	Brown	-0.889731
FAM210B	Brown	-0.890036
XPO6	Brown	-0.890114
TMEM41B	Brown	-0.890142
EFNB1	Brown	-0.890162
PREPL	Brown	-0.890679
PRPSAP2	Brown	-0.891261
SLC17A5	Brown	-0.891471
ARL8B	Brown	-0.891667
DDX24	Brown	-0.891732
ROCK2	Brown	-0.892351
LOC107132958	Brown	-0.892532
AIDA	Brown	-0.893022
EIF4H	Brown	-0.893024
CCPG1	Brown	-0.893234
ISOC1	Brown	-0.893692
ABHD5	Brown	-0.893901
ANPEP	Brown	-0.894352
MPI	Brown	-0.894381
LOC112445419	Brown	-0.894879
UBE2H	Brown	-0.895072
TDRD3	Brown	-0.895396
ACADM	Brown	-0.895434
MRPL9	Brown	-0.89561
PSMD10	Brown	-0.895622
HSPE1	Brown	-0.896632
SHC2	Brown	-0.896825
LOC112445749	Brown	-0.896848
LOC112448889	Brown	-0.89689
THAP12	Brown	-0.89695
UBQLN4	Brown	-0.897069
DUSP4	Brown	-0.897171
GGCX	Brown	-0.89724
THOP1	Brown	-0.897458
LOC112449111	Brown	-0.897564
LOC112449115	Brown	-0.897736
ST3GAL2	Brown	-0.898012
LOC112445803	Brown	-0.898065
DNAJA3	Brown	-0.898224
RNF168	Brown	-0.898284
WDFY1	Brown	-0.898868
C14H8orf59	Brown	-0.898878
CHST11	Brown	-0.899055
SEMA6A	Brown	-0.899305
PTCD2	Brown	-0.899557
PEX2	Brown	-0.899827
SLC16A1	Brown	-0.900121
PIK3CB	Brown	-0.900335
HTRA4	Brown	-0.900471
RPL10	Brown	-0.900815
HINT1	Brown	-0.900919
CCNE2	Brown	-0.900951
FAM185A	Brown	-0.901811
SLC44A1	Brown	-0.901912
CLPP	Brown	-0.902103
RBP1	Brown	-0.90268
FAIM	Brown	-0.902759
PRKCQ	Brown	-0.902899
ABCD1	Brown	-0.902916
PLRG1	Brown	-0.903428
CYP1A1	Brown	-0.9037
SNRPN	Brown	-0.903899
CIDEC	Brown	-0.904373
DDOST	Brown	-0.904744
UBE3B	Brown	-0.904784
SCUBE3	Brown	-0.90485
IDS	Brown	-0.905027
TIMM9	Brown	-0.905054
SHROOM3	Brown	-0.905101
HOXA1	Brown	-0.90512
GALNT10	Brown	-0.905156
DIAPH2_2	Brown	-0.905869
GPR155	Brown	-0.905958
AGPAT4	Brown	-0.906139
CHCHD3	Brown	-0.90627
KDELR1	Brown	-0.906471
PTPRM	Brown	-0.906597
WDR17	Brown	-0.906627
SYS1	Brown	-0.90669
C5H12orf57	Brown	-0.906921
ISPD	Brown	-0.906931
AJAP1	Brown	-0.907235
DNM3	Brown	-0.907398
BOD1L1	Brown	-0.907499
IDH3B	Brown	-0.907819
ESS2	Brown	-0.907929
ERN1	Brown	-0.908056
NT5DC1	Brown	-0.908145
CFDP2	Brown	-0.908283
DCUN1D1	Brown	-0.908617
PDE4B	Brown	-0.908652
DOLK	Brown	-0.908844
EIF2S1	Brown	-0.908846
GPATCH2	Brown	-0.908996
CLDND1	Brown	-0.90902
C10H15orf41	Brown	-0.909029
COL4A3BP	Brown	-0.909167
WIPF1	Brown	-0.909235
GSPT1	Brown	-0.909394
SNX19	Brown	-0.909693
LRRCC1	Brown	-0.909906
LOC101902124	Brown	-0.909949
ATP5S	Brown	-0.910012
LOC101907545	Brown	-0.910131
TAF13	Brown	-0.910241
MMRN2	Brown	-0.910254
MRPS9	Brown	-0.910458
RFK	Brown	-0.910505
LOC100847951	Brown	-0.91073
MAVS	Brown	-0.91076
MFNG	Brown	-0.910873
DYNC1H1	Brown	-0.911097
ZFP64	Brown	-0.911308
EEF1A1	Brown	-0.911317
SMN2	Brown	-0.911427
CBX5	Brown	-0.911658
RASSF8	Brown	-0.911909
SLC35E3	Brown	-0.912121
TTC3	Brown	-0.912132
RASAL2	Brown	-0.912174
LOC783540	Brown	-0.912189
ACO1	Brown	-0.912345
TSG101	Brown	-0.912451
SNU13	Brown	-0.912679
LOC101904520	Brown	-0.912849
GTPBP8	Brown	-0.912888
DPH3	Brown	-0.913144
PLEKHB1	Brown	-0.913201
LOC112441887	Brown	-0.913959
GOLGA3	Brown	-0.914154
MCC	Brown	-0.914232
OMA1	Brown	-0.914795
AKIRIN1	Brown	-0.915127
DET1	Brown	-0.915214
PTPN13_2	Brown	-0.915236
NAA15	Brown	-0.915262
MTHFD2L	Brown	-0.9155
HECTD1	Brown	-0.916155
ZC3H13	Brown	-0.916258
TMED9	Brown	-0.916306
GPR171	Brown	-0.916407
MLST8	Brown	-0.916472
DROSHA	Brown	-0.916478
DPY19L1	Brown	-0.916919
GNPAT	Brown	-0.916941
LOC783033	Brown	-0.917001
ARNT2	Brown	-0.91757
LOC781982	Brown	-0.917749
MESD	Brown	-0.917838
ALOX15	Brown	-0.917947
ZNF596	Brown	-0.918276
NDUFA8	Brown	-0.918446
FAHD1	Brown	-0.918563
LOC104974269	Brown	-0.918672
ALG1	Brown	-0.918728
ADAP2	Brown	-0.918795
LOC101907491	Brown	-0.918821
ATP1A1	Brown	-0.918901
GYPC	Brown	-0.919312
DCUN1D4	Brown	-0.919606
B4GALT2	Brown	-0.919701
GTF2E1	Brown	-0.919724
COA7	Brown	-0.919907
SLA2	Brown	-0.919908
LMAN1	Brown	-0.920017
CUTC	Brown	-0.92004
FAM241B	Brown	-0.920147
LYRM4	Brown	-0.920169
EIF4G2	Brown	-0.920334
UBE2E1	Brown	-0.920444
ILVBL	Brown	-0.921503
RAB10	Brown	-0.92155
NGLY1	Brown	-0.922017
MRPL18	Brown	-0.92206
SLC29A1	Brown	-0.922176
RNF14	Brown	-0.922257
UHRF1BP1L	Brown	-0.922267
RCCD1	Brown	-0.92242
JMY	Brown	-0.922659
LOC104974443	Brown	-0.922886
RPUSD3	Brown	-0.922891
MRPL1	Brown	-0.923161
LNX1	Brown	-0.923619
RPLP2	Brown	-0.923816
SHQ1	Brown	-0.923838
NLGN1	Brown	-0.923905
METAP1	Brown	-0.923967
SPHK1	Brown	-0.924127
USP53	Brown	-0.924136
UBA52	Brown	-0.924313
TMEM41A	Brown	-0.9244
PGRMC2	Brown	-0.925267
EXOC5	Brown	-0.925279
AIMP1	Brown	-0.925334
LOC782560	Brown	-0.925357
MIS18A	Brown	-0.92547
RASD2	Brown	-0.925508
SDHA	Brown	-0.925752
IL12RB1	Brown	-0.925846
EIF3F	Brown	-0.92631
LMBRD1	Brown	-0.926559
WASHC5	Brown	-0.926603
CHST12	Brown	-0.926705
PI4K2B	Brown	-0.92684
UVRAG	Brown	-0.927013
CANT1	Brown	-0.92717
NOL6	Brown	-0.927399
TCN2	Brown	-0.92743
DOCK5	Brown	-0.927444
LOC112444484	Brown	-0.92746
MRPL19	Brown	-0.927795
CSNK1A1	Brown	-0.927806
TNFRSF17	Brown	-0.927808
LOC504858	Brown	-0.92808
ANXA6	Brown	-0.928368
ANGPTL4	Brown	-0.928846
ASPN	Brown	-0.928931
AGPAT5	Brown	-0.929027
ZNF536	Brown	-0.929041
LOC112443648	Brown	-0.929174
HMGN5	Brown	-0.929402
MAOA	Brown	-0.929782
SCAMP1	Brown	-0.930052
CYB561D2	Brown	-0.930054
LOC530348	Brown	-0.930664
PLEKHH2	Brown	-0.931062
TTLL5	Brown	-0.931168
BTF3L4	Brown	-0.931201
PSMA5	Brown	-0.931322
KDELR2	Brown	-0.931444
SCFD1	Brown	-0.931507
UQCRC2	Brown	-0.931534
SLC7A4	Brown	-0.931672
TPT1	Brown	-0.931791
CMBL	Brown	-0.931976
LOC112445988	Brown	-0.932084
EIF2A	Brown	-0.932085
ALDH7A1	Brown	-0.932345
MGST2	Brown	-0.932576
COG8	Brown	-0.932749
SLC25A30	Brown	-0.932839
ATP5MG	Brown	-0.932946
TRMT112	Brown	-0.93324
SELENOF	Brown	-0.933327
TLNRD1	Brown	-0.933355
EMC7	Brown	-0.933397
LOC101905533	Brown	-0.933419
ST3GAL6	Brown	-0.933489
CHMP6	Brown	-0.933742
USP8	Brown	-0.933775
[truncated: 519 more rows]

## Sheet: Green
Gene	Module	MEGreen
TMEM232	Green	0.99999
EXOSC5	Green	0.999903
HOMEZ	Green	0.99975
BUB1B	Green	0.999515
ZDHHC18	Green	0.999444
XYLB	Green	0.999253
GPR162	Green	0.999226
DMAC1	Green	0.999203
ATE1	Green	0.999171
FGD4	Green	0.999127
FAM50A	Green	0.998951
LOC101903572	Green	0.998911
MVP	Green	0.99871
SPNS1	Green	0.998684
LOC112444505	Green	0.998618
C11H9orf50	Green	0.998409
FAM214B	Green	0.998402
CASS4	Green	0.998382
MGAT5B	Green	0.99823
GNPTG	Green	0.99811
KIAA0930	Green	0.99807
PRCP	Green	0.997849
CDK6	Green	0.997484
CCDC151	Green	0.997091
DCK	Green	0.996994
ASB1	Green	0.996856
ARSB	Green	0.996807
LMTK3	Green	0.996706
LOC104970930	Green	0.99652
HNRNPAB	Green	0.996313
IDNK	Green	0.996255
TUFM	Green	0.995862
ACSL5	Green	0.995775
NEK2	Green	0.995753
EDEM1	Green	0.995746
GATD1	Green	0.995486
INPP5D	Green	0.995434
NPY5R	Green	0.995053
EXOSC8	Green	0.994819
CISD3	Green	0.994798
SLC38A1	Green	0.994736
CMTM3	Green	0.994622
LOC100337081	Green	0.994557
TP53RK	Green	0.994551
NLRC4	Green	0.994477
AMPH	Green	0.994452
HNRNPUL1	Green	0.994311
NCEH1	Green	0.994232
B3GNT7	Green	0.994204
PITHD1	Green	0.994199
LOC107131209	Green	0.994063
LOC100847841	Green	0.993731
RBM45	Green	0.993658
CADM1	Green	0.993599
SIGLEC11	Green	0.993559
PADI2	Green	0.993545
LOC101904992	Green	0.993518
PHACTR1	Green	0.993379
EIF2AK4	Green	0.993236
LOC101902808	Green	0.993163
NDUFA11	Green	0.993122
LOC112447845	Green	0.993118
SAT2	Green	0.993069
NCAPG	Green	0.992996
PURB	Green	0.992964
LOC112443147	Green	0.992708
P3H4	Green	0.992605
MSR1	Green	0.992327
APOBR	Green	0.992253
BHLHA15	Green	0.99207
DDX28	Green	0.991808
C22H3orf62	Green	0.991806
CEMIP2	Green	0.99159
LOC101906281	Green	0.991354
TMA7	Green	0.991349
HCN2	Green	0.991105
SNAP25	Green	0.991035
TMEM200A	Green	0.990957
RPS3	Green	0.990918
COL22A1	Green	0.9909
MIR221	Green	0.990868
RNPEP	Green	0.990855
TNF	Green	0.990761
LOC101903854	Green	0.990702
PEG3	Green	0.990666
ARHGAP26	Green	0.990642
LOC112443877	Green	0.990541
LOC101906131	Green	0.990531
EMC6	Green	0.990056
ACTRT3	Green	0.990037
GAS2L1	Green	0.989982
ACTB	Green	0.989899
RPS20	Green	0.989829
GNS	Green	0.989821
UNC5C	Green	0.989581
WDR1	Green	0.989375
C18H16orf74	Green	0.989368
C11H2orf42	Green	0.989306
TLE4	Green	0.989119
APH1B	Green	0.988777
TUBB4B	Green	0.988652
LOC104969036	Green	0.987974
ACTR3	Green	0.987544
LOC101905303	Green	0.98752
HJURP	Green	0.987495
LOC787234	Green	0.987473
LOC112444473	Green	0.987466
SNX2	Green	0.987402
RSF1	Green	0.987295
ANKRD29	Green	0.98727
RPS5	Green	0.987184
XBP1	Green	0.986931
SLC27A1	Green	0.986833
OSTC	Green	0.986766
PLEKHO2	Green	0.986654
HNRNPR	Green	0.986591
CLN5	Green	0.986502
JAML	Green	0.986355
ENDOG	Green	0.98614
TFEC	Green	0.986078
PSTPIP1	Green	0.985792
HSD11B2	Green	0.985744
CEP55	Green	0.985615
MCL1	Green	0.985585
CALHM6	Green	0.985499
PARN	Green	0.985246
HAVCR2	Green	0.985118
SPP1	Green	0.985106
DNAJC5	Green	0.98495
POC1B	Green	0.984946
NOTCH2	Green	0.984916
TRIT1	Green	0.98488
IGCGAMMA	Green	0.984866
WDR91	Green	0.984555
FGR	Green	0.98445
RPA1	Green	0.984347
PPP6C	Green	0.984202
CLEC5A	Green	0.984049
PLIN2	Green	0.983814
NOP58	Green	0.983809
NAA10	Green	0.983759
ASCC3	Green	0.98374
TREML2	Green	0.983506
CNN1	Green	0.983482
LOC101903438	Green	0.983198
RUNX1	Green	0.983158
NPL	Green	0.983024
GRAP	Green	0.98287
LOC100297192	Green	0.98278
PAPSS2	Green	0.982698
RSL1D1	Green	0.98231
UTP3	Green	0.982259
CYP2S1	Green	0.982231
LOC100139638	Green	0.982163
FH	Green	0.982045
CLEC4E	Green	0.981953
PLA2G4A	Green	0.981871
RPS18	Green	0.981796
CYP2U1	Green	0.981529
SFRP4	Green	0.981455
KRT79	Green	0.981347
SLC35D2	Green	0.981346
POLR2A	Green	0.981304
SPON2	Green	0.98121
GGT1	Green	0.981183
MFSD12	Green	0.981148
MIR145	Green	0.981122
GDE1	Green	0.981055
KCNK13	Green	0.98099
ARHGAP11A	Green	0.980895
SAA3	Green	0.980889
CAPN15	Green	0.98081
EXO5	Green	0.980669
TMEM165	Green	0.980343
LOC101903501	Green	0.980272
LOC510520	Green	0.980268
CD200R1L	Green	0.980246
LOC112447738	Green	0.980162
RPS21	Green	0.980129
WDR46	Green	0.979971
KLHL33	Green	0.979948
RPL7A	Green	0.979888
CYP2R1	Green	0.979679
IPMK	Green	0.979655
LOC784251	Green	0.979579
MRPL27	Green	0.979371
CLGN	Green	0.979236
ANTXR1	Green	0.979191
GK5	Green	0.97917
LOXL4	Green	0.979023
RPS15	Green	0.978976
PI4K2A	Green	0.978883
UGGT1	Green	0.978743
LOC104975590	Green	0.97856
COMMD3	Green	0.978475
NAT8L	Green	0.978448
LAX1	Green	0.978271
KAZN	Green	0.978261
COX7A2	Green	0.978246
PA2G4	Green	0.978084
GJA1	Green	0.977995
LOC107132239	Green	0.977856
RELT	Green	0.977807
PGPEP1	Green	0.977807
CLN8	Green	0.977502
IPO11	Green	0.9772
PBX4	Green	0.977149
LOC107132796	Green	0.977114
TLR9	Green	0.977108
KNSTRN	Green	0.976869
CHORDC1	Green	0.976667
MTSS1	Green	0.976662
ZMYM2	Green	0.976527
LOC107132255	Green	0.976501
HELLS	Green	0.976487
RPS10	Green	0.976466
KIF4A	Green	0.976268
BATF3	Green	0.976258
ARPC5	Green	0.976149
TRNAS_AGA_5	Green	0.97589
LCMT2	Green	0.975579
RASL10A	Green	0.97556
C23H6orf141	Green	0.97547
LOC112442298	Green	0.975453
RETN	Green	0.975378
FNIP1	Green	0.975259
ABCF3	Green	0.975238
FAIM2	Green	0.975184
MGRN1	Green	0.975169
CYBA	Green	0.974995
KYNU	Green	0.974923
SLC16A11	Green	0.974867
CLN3	Green	0.974748
PRPS2	Green	0.974684
CCL14	Green	0.974663
RABL6	Green	0.974604
ZNF575	Green	0.974441
P2RY13	Green	0.974092
ATP6V0B	Green	0.973946
MZB1	Green	0.973821
ARRB2	Green	0.973671
NKD1	Green	0.973492
SLC12A6	Green	0.973422
COTL1	Green	0.973403
MED1	Green	0.973378
THBS1	Green	0.973223
FAM20C	Green	0.973202
QSOX1	Green	0.973171
ARF6	Green	0.972963
GDI1	Green	0.97296
RPS27	Green	0.972773
HVCN1	Green	0.972745
RPS27L	Green	0.972492
RAB5IF	Green	0.972433
LOC790312	Green	0.972354
EBNA1BP2	Green	0.972234
LY96	Green	0.972003
CCNA2	Green	0.971973
CDS1	Green	0.971934
SF3B3	Green	0.971926
MAPKAPK3	Green	0.971917
FADS6	Green	0.9719
CGGBP1	Green	0.971624
CDK7	Green	0.971623
LPAR2	Green	0.971491
RPS25	Green	0.971079
YIF1A	Green	0.971015
LOC617313	Green	0.970999
MRTO4	Green	0.97081
EFCAB14	Green	0.970644
FAM160B1	Green	0.970574
LOC107131944	Green	0.970569
SFXN4	Green	0.970547
WASF1	Green	0.970322
OLR1	Green	0.970194
LOC101905514	Green	0.969929
LOC782954	Green	0.969716
CD86	Green	0.969704
LOC112447474	Green	0.969631
PTN	Green	0.969507
CXCR2	Green	0.969347
RPL18A	Green	0.969255
MRPL12	Green	0.969252
TLR6	Green	0.96922
PPP4R3A	Green	0.969101
LOC100139885	Green	0.969068
H2AFX	Green	0.969059
CPM	Green	0.969008
MAGOH	Green	0.96894
BBOF1	Green	0.968915
EFHD2	Green	0.968686
LOC101907857	Green	0.96864
EFEMP1	Green	0.968617
NLK	Green	0.968596
CD63	Green	0.968481
LOC112441982	Green	0.968391
LOC101903367	Green	0.968367
SEC63	Green	0.968297
EIF4A1	Green	0.968271
TXNRD2	Green	0.968205
SNRNP25	Green	0.968161
CAB39	Green	0.967814
AURKAIP1	Green	0.96781
RPL21	Green	0.967759
ANLN	Green	0.967748
SAMD15	Green	0.967681
GCH1	Green	0.967625
ACVR1B	Green	0.967409
CTSB	Green	0.966972
PSD	Green	0.966953
FSTL1	Green	0.966852
GNPTAB	Green	0.966787
LOC112442804	Green	0.966659
DNAJC30	Green	0.966552
C3H1orf54	Green	0.96641
TTLL4	Green	0.966384
KIF11	Green	0.96637
LOC101902043	Green	0.966316
E2F8	Green	0.965917
LOC100139209	Green	0.965824
RAB42	Green	0.965736
PTGIR	Green	0.965707
RN7SL1	Green	0.965542
TYROBP	Green	0.965539
GLDN	Green	0.965429
LOC112446663	Green	0.965412
LOC101902930	Green	0.965269
RND2	Green	0.965112
RPL23	Green	0.965078
SH3BGRL3	Green	0.965057
CORO1B	Green	0.964961
PFDN5	Green	0.964923
CEP83	Green	0.964902
ST7	Green	0.964828
POLRMT	Green	0.964723
JMJD6	Green	0.964693
RPS8	Green	0.964681
SLC7A5	Green	0.964667
ASF1B	Green	0.964657
CDH6	Green	0.964656
CST7	Green	0.964548
LPGAT1	Green	0.964498
GALNS	Green	0.964422
RNASEH2B	Green	0.964301
GGA2	Green	0.964226
DNASE2	Green	0.96405
CENPV	Green	0.964004
XYLT2	Green	0.963922
MCTS1	Green	0.963827
GCHFR	Green	0.963761
BSCL2	Green	0.963749
POU3F1	Green	0.963663
LOC112447835	Green	0.963445
TP53I3	Green	0.963307
TMEM101	Green	0.963196
HMOX1	Green	0.963027
RCN3	Green	0.962633
ARHGEF39	Green	0.962517
LOC112448034	Green	0.962498
LOC112447842	Green	0.962006
OTULIN	Green	0.962001
CCT7	Green	0.961775
RPL6	Green	0.961665
GGCT	Green	0.961247
UBLCP1	Green	0.961191
CACFD1	Green	0.961096
BUB1	Green	0.960969
PSMD4	Green	0.960949
PDCD1	Green	0.960939
CIPC	Green	0.960897
HPRT1	Green	0.96089
IFRD2	Green	0.960718
TRPV2	Green	0.960638
LOC104974385	Green	0.960631
HEATR3	Green	0.96062
BEST4	Green	0.960569
EPN1	Green	0.960568
LYPD5	Green	0.960544
CEND1	Green	0.960543
ZNF398	Green	0.960498
RACGAP1	Green	0.960437
LOC112441494	Green	0.960362
VANGL2	Green	0.960264
LEMD2	Green	0.960246
COPE	Green	0.960147
LPAR5	Green	0.960041
BCL2A1	Green	0.959919
EMP3	Green	0.959919
PTCD3	Green	0.959887
TRAM1	Green	0.959793
RPL38	Green	0.959767
BHLHE40	Green	0.959753
GADD45B	Green	0.959549
LOC101904393	Green	0.959437
NRAS	Green	0.959396
RPL19	Green	0.959321
LOC509946	Green	0.959211
LOC101902918	Green	0.959125
CWC27	Green	0.9591
ABHD12	Green	0.959003
CD1B	Green	0.958533
MMP9	Green	0.958385
CSF1	Green	0.958368
POLR2I	Green	0.958222
ADAMTS6	Green	0.958021
SH3GL1	Green	0.957847
LOC781412	Green	0.957821
GDF10	Green	0.957577
SPI1	Green	0.957377
SDC3	Green	0.957298
LOC101907697	Green	0.95728
ATP6V0D1	Green	0.95727
CAMK2A	Green	0.957127
ARHGAP4	Green	0.956928
ZBTB42	Green	0.956801
TMEM234	Green	0.956584
ENO1	Green	0.956574
NUP205	Green	0.95652
UBE2I	Green	0.956487
LOC515676	Green	0.956375
LYPLA2	Green	0.95631
CEP350	Green	0.956007
GPATCH11	Green	0.955949
BPTF	Green	0.955888
MRPL34	Green	0.955862
GM2A	Green	0.955853
PFKFB4	Green	0.955759
RPL29	Green	0.955606
MEN1	Green	0.955479
SPSB2	Green	0.955173
LOC788425	Green	0.955089
LRRC36	Green	0.95499
PTTG1	Green	0.954894
LOC101902555	Green	0.954804
IGHG1	Green	0.954654
SLC25A5	Green	0.954637
TRPM2	Green	0.954635
LOC510185	Green	0.95463
TCF19	Green	0.954571
ARPC4	Green	0.954532
LOC786948	Green	0.95447
HIVEP3	Green	0.954432
SOAT1	Green	0.954428
DOT1L	Green	0.954385
KAT2A	Green	0.954295
LOC112441476	Green	0.954031
MYO1F	Green	0.953941
HACD3	Green	0.95389
UBTD1	Green	0.953764
FERMT3	Green	0.953689
ARHGAP45	Green	0.953685
LOC107131781	Green	0.953389
LARP1	Green	0.95325
BICDL1	Green	0.953247
ZNF543	Green	0.953241
TXNRD1	Green	0.9532
LOC101910045	Green	0.952896
SURF2	Green	0.952873
CHFR	Green	0.952869
LOC112447817	Green	0.952784
SLITRK6	Green	0.952712
LOC790101	Green	0.952438
CPNE1	Green	0.952284
LOC104975607	Green	0.952159
DPP3	Green	0.952082
CCDC121	Green	0.952076
SATB2	Green	0.952007
STAP1	Green	0.951988
PIKFYVE	Green	0.951977
HS3ST2	Green	0.951934
TOR1A	Green	0.951859
LOC107132556	Green	0.951806
ORMDL2	Green	0.951763
KHDRBS1	Green	0.951748
DHRS3	Green	0.951154
DPCD	Green	0.95114
CDCA7L	Green	0.951129
PREX1	Green	0.950791
LOC107131489	Green	0.950717
TTC7A	Green	0.950442
NSMCE3	Green	0.950301
RNH1	Green	0.95029
HSD17B12	Green	0.949644
FAM110C	Green	0.949538
CAPN8	Green	0.949451
GPR153	Green	0.949354
DCTN3	Green	0.949281
KCTD12	Green	0.949202
FNIP2	Green	0.949042
GEMIN4	Green	0.949029
LOC101906545	Green	0.948923
UBAP1L	Green	0.948823
FCAR	Green	0.948788
LOC782021	Green	0.948725
ACTR2	Green	0.948682
IL1RL2	Green	0.948601
LOC783797	Green	0.947821
TMEM160	Green	0.947813
CD2BP2	Green	0.947655
SLC38A7	Green	0.947195
LOC101906592	Green	0.947126
LOC101902449	Green	0.946892
ZNF638	Green	0.946728
SERPINF1	Green	0.946689
MKNK1	Green	0.946594
CES3	Green	0.946436
ARID4A	Green	0.94633
CSKMT	Green	0.946191
LOC112441484	Green	0.945799
SIGLEC5	Green	0.945715
LOC616200	Green	0.945485
SCARA5	Green	0.945419
KIF2C	Green	0.945398
EAF2	Green	0.945374
RPS27P	Green	0.945176
SLC25A27	Green	0.944954
NRN1	Green	0.944923
FAM96B	Green	0.944783
BNIP1	Green	0.94477
NDUFB5	Green	0.944584
TGM3	Green	0.944521
HTRA1	Green	0.944382
SMCO1	Green	0.944367
LOC100847606	Green	0.944174
DLX3	Green	0.943972
RN18S1	Green	0.943965
PDCD2	Green	0.94388
MAFB	Green	0.943777
HSD3B7	Green	0.943753
LOC107132093	Green	0.943746
LOC104974370	Green	0.943675
LOC100336941	Green	0.943611
LOC101906398	Green	0.943464
EBD	Green	0.943322
LOC100849681	Green	0.9432
MFSD5	Green	0.94316
KIF15	Green	0.943081
SCRIB	Green	0.943076
ERCC6L	Green	0.943036
WDR89	Green	0.942958
ZNF296	Green	0.942837
LOC107131792	Green	0.942795
FNDC10	Green	0.942747
MAP2K3	Green	0.942555
ABHD3	Green	0.942506
C19H17orf58	Green	0.942326
LPCAT1	Green	0.942223
UBE2N	Green	0.942154
SLC39A3	Green	0.941994
PQLC2	Green	0.941989
DUT	Green	0.941871
BAK1	Green	0.941782
ASMTL	Green	0.941671
SEMA7A	Green	0.941624
GMIP	Green	0.941435
LOC101905203	Green	0.940875
SLC25A13	Green	0.940657
RPL24	Green	0.94065
ZBTB7C	Green	0.940599
PRND	Green	0.940557
RHBDF2	Green	0.940481
RHOU	Green	0.940371
SDCBP	Green	0.940294
NUP50	Green	0.940281
TSPAN17	Green	0.940249
GPR65	Green	0.94012
PSD3	Green	0.940074
CCNB1	Green	0.939804
ARPC2	Green	0.939543
MTMR4	Green	0.939307
KLHL5	Green	0.939027
RAB37	Green	0.938449
LOC789748	Green	0.938276
IFNLR1	Green	0.938247
UBE2QL1	Green	0.938235
TMEM263	Green	0.937829
RPL32	Green	0.937545
SMARCA4	Green	0.937409
REXO4	Green	0.936988
SIRPB2	Green	0.936787
SPC24	Green	0.936762
FAM20A	Green	0.936663
SRGAP3	Green	0.936588
SGO1	Green	0.936291
LOC100297725	Green	0.936209
SHPK	Green	0.936125
SRF	Green	0.936032
WAS	Green	0.936023
LOC112444965	Green	0.935966
MBP	Green	0.935894
MSL2	Green	0.935803
OMP	Green	0.935564
NKAIN1	Green	0.935272
LOC515570	Green	0.935247
SEMA4B	Green	0.934793
ERBB3	Green	0.934403
UQCR11	Green	0.934375
PDE7A	Green	0.934343
COMMD4	Green	0.93432
BST1	Green	0.934274
BLA_DQB	Green	0.934252
ALG2	Green	0.934092
GDF11	Green	0.934086
PTBP3	Green	0.933832
RBPJ	Green	0.933715
GFRA3	Green	0.933664
TMEM173	Green	0.933565
RPL36A	Green	0.933512
GMPR2	Green	0.93336
E2F1	Green	0.933293
LCNL1	Green	0.933271
LOC101907943	Green	0.933251
LOC104975007	Green	0.933133
NBDY	Green	0.933023
OSGIN2	Green	0.932947
CISD2	Green	0.932861
AMER1	Green	0.93273
ZNF444	Green	0.932622
TICAM1	Green	0.932614
LAIR1	Green	0.93219
NUP153	Green	0.93216
CD27	Green	0.932123
PAQR4	Green	0.931933
MIR29C	Green	0.931893
CTSC	Green	0.931554
LGALS8	Green	0.931448
BCDIN3D	Green	0.931278
TXLNA	Green	0.931272
TMEM104	Green	0.931204
CDC42	Green	0.931057
AURKA	Green	0.930956
HMGA1	Green	0.930806
LOC616782	Green	0.930682
MFAP4	Green	0.930524
TMTC4	Green	0.930339
CPAMD8	Green	0.930326
MRPS25	Green	0.930198
ATP6V1E1	Green	0.929983
FADS2	Green	0.929973
LOC107133095	Green	0.929865
SYNJ2	Green	0.929587
KCNH4	Green	0.929579
SLA	Green	0.929514
KREMEN2	Green	0.929483
LRRC8D	Green	0.929445
APRT	Green	0.929393
GNB2	Green	0.929183
FCER1G	Green	0.928773
B3GALT6	Green	0.928502
TMEM54	Green	0.92836
LYZ2	Green	0.9283
PLA1A	Green	0.928083
MMS19	Green	0.927896
FBXO17	Green	0.927833
PEX1	Green	0.927658
PBK	Green	0.927556
LOC101906312	Green	0.927504
RPS19BP1	Green	0.927306
CTSK	Green	0.927288
ZDHHC20	Green	0.92725
CLECL1	Green	0.927093
TAGLN2	Green	0.927033
ZNF394	Green	0.926599
CCL3	Green	0.926596
LOC100336282	Green	0.926343
PPIL1	Green	0.92628
GIMAP7_2	Green	0.926151
PRR13	Green	0.926073
FAAP100	Green	0.926027
SP100	Green	0.925872
NUS1	Green	0.925789
ANP32E	Green	0.925707
SGF29	Green	0.925333
CLK2	Green	0.924997
ZBTB39	Green	0.924907
LOC112444778	Green	0.924261
BOLA2B	Green	0.924202
RBL1	Green	0.924149
ZNF706	Green	0.923852
SRXN1	Green	0.92373
LOC112441599	Green	0.923482
KLK1	Green	0.923417
LOC515418	Green	0.923274
ENTPD7	Green	0.923059
LOC104968435	Green	0.922986
LOC112441499	Green	0.922936
LOC100141145	Green	0.922876
TTC9	Green	0.922738
NRCAM	Green	0.922502
NRTN	Green	0.922357
ENPP4	Green	0.922188
ZNF655	Green	0.922179
MVK	Green	0.922135
TFAP2B	Green	0.922068
CLPTM1L	Green	0.922039
C7H19orf53	Green	0.921964
LOC101903056	Green	0.921721
DENND5B	Green	0.921546
GIMAP4	Green	0.921428
CDT1	Green	0.921276
PWP2	Green	0.921239
MELK	Green	0.921166
STK11	Green	0.921069
RPS12	Green	0.920978
ATRIP	Green	0.920834
SCAMP3	Green	0.920758
GPX1	Green	0.920674
KPNA2	Green	0.920623
ZEB2	Green	0.920524
TTN	Green	0.92005
CHID1	Green	0.919907
LOC104974541	Green	0.9199
RNASEH2C	Green	0.919864
LOC107132534	Green	0.919672
LOC101905618	Green	0.919535
NEURL2	Green	0.919423
LDHA	Green	0.919389
PEX7	Green	0.91927
LOC616948	Green	0.919116
SEC24D	Green	0.919089
ATIC	Green	0.918501
ADSL	Green	0.91824
TJAP1	Green	0.918066
GALNT4	Green	0.917931
NUDT21	Green	0.917884
CENPE	Green	0.917515
NUDT19	Green	0.917371
MIR2887_1	Green	0.917237
ARNTL	Green	0.916782
LMLN	Green	0.916642
RPS11	Green	0.916534
TNFRSF18	Green	0.916424
LIMD1	Green	0.916341
SH3BP2	Green	0.91613
SUFU	Green	0.915733
SRI	Green	0.915714
CMAS	Green	0.915293
LOC790255	Green	0.91501
ATP6V1B2	Green	0.914929
WNT2B	Green	0.914847
C10H15orf59	Green	0.914831
PAX8	Green	0.914702
SOCS6	Green	0.91464
SAMD3	Green	0.914522
LOC104972567	Green	0.9143
DTWD2	Green	0.914172
44814	Green	0.914039
XKR8	Green	0.913859
ARHGAP25	Green	0.913838
THY1	Green	0.913717
FAM216A	Green	0.913608
CDK1	Green	0.913325
ABHD8	Green	0.912938
AKNAD1	Green	0.912571
PRF1	Green	0.912456
AHCY	Green	0.912427
COMTD1	Green	0.912216
SCAMP4	Green	0.911954
E2F4	Green	0.911672
FCN1	Green	0.91161
NT5DC2	Green	0.911541
WDR77	Green	0.911333
AFF1	Green	0.911278
ABCD4_2	Green	0.910766
KLK10	Green	0.910759
CIB1	Green	0.910459
SEM1	Green	0.910373
HPS6	Green	0.909901
LOC112446053	Green	0.909805
GAPDH	Green	0.909789
NAIF1	Green	0.909713
LOC101907575	Green	0.909643
TBC1D10C	Green	0.908653
LOC112448378	Green	0.908552
APBB1IP	Green	0.908195
GYS1	Green	0.907588
CENPF	Green	0.907468
GNB1L	Green	0.907023
LOC618737	Green	0.90702
LOC512863	Green	0.906937
PTPN2	Green	0.906785
LOC101902959	Green	0.906571
LOC511409	Green	0.906563
HSD17B7	Green	0.905681
ZNF518B	Green	0.905675
LOC107131940	Green	0.905573
KMT2A	Green	0.905491
ABL2	Green	0.905268
SLC9A1	Green	0.905002
ZNF516	Green	0.904604
MYCL	Green	0.904549
HCST	Green	0.904482
REPS2	Green	0.904272
OSBPL8	Green	0.904266
SNHG12	Green	0.903992
LOC782950	Green	0.903582
B4GALT5	Green	0.903432
LGMN	Green	0.903388
OXSM	Green	0.903202
MAN1A2	Green	0.903199
RGSL1	Green	0.90318
MAP4K2	Green	0.903157
FAM8A1	Green	0.903055
TDP2	Green	0.903006
RAB1A	Green	0.902917
PABPC4	Green	0.902776
NDUFA7	Green	0.902703
LOC512293	Green	0.902601
XPNPEP3	Green	0.902333
RPL36	Green	0.902078
CNNM2	Green	0.901768
ORC6	Green	0.901653
ADAMTS18	Green	0.901432
IL4I1	Green	0.901342
SLAMF7	Green	0.901165
PTPN18	Green	0.901013
PI16	Green	0.900972
LOC112449619	Green	0.900788
MXD3	Green	0.900782
GLMP	Green	0.900521
ANG	Green	0.900456
LOC101907886	Green	0.900315
AP1B1	Green	0.900219
LOC112444190	Green	0.900028
ADGRL4	Green	0.899951
LOC768255	Green	0.899845
MRPL28	Green	0.899819
SELPLG	Green	0.899105
CD164L2	Green	0.899032
SNRPD2	Green	0.899025
CCDC73	Green	0.899024
SHLD1	Green	0.898973
PTPN6	Green	0.898881
TROVE2	Green	0.898791
IKZF3	Green	0.898376
LOC104975324	Green	0.898263
NUP188	Green	0.89792
EFHC1	Green	0.897762
CARD9	Green	0.897507
ABO	Green	0.897356
CASP6	Green	0.897337
STARD3NL	Green	0.897258
PTRHD1	Green	0.896836
GPD1L	Green	0.896797
NDC80	Green	0.896663
ZFYVE16	Green	0.89664
MTBP	Green	0.896544
LOC529196	Green	0.896402
STX1A	Green	0.896225
NARS	Green	0.895924
LOC101908760	Green	0.895215
LRRK1	Green	0.895118
SAMD1	Green	0.894987
HSPA5	Green	0.894961
PRKAG3	Green	0.89487
LOC783362	Green	0.894864
C11H2orf68	Green	0.894627
CAPG	Green	0.89441
TNXB	Green	0.893584
ANKRD63	Green	0.893451
LOC112446016	Green	0.893407
NOA1	Green	0.89316
LOC104975979	Green	0.892901
OGFRL1	Green	0.892887
RGS1	Green	0.89278
BNIPL	Green	0.892774
PTPRJ	Green	0.89255
MB21D2	Green	0.892479
FBXW9	Green	0.892061
RPL31	Green	0.891892
RANGRF	Green	0.891464
ZBTB2	Green	0.891231
DDX27	Green	0.891137
RHOBTB2	Green	0.891
SLC5A6	Green	0.890817
TMEM52	Green	0.890393
FLI1	Green	0.890359
COQ2	Green	0.890352
EYA3	Green	0.890297
AHSA2	Green	0.890197
LOC510798	Green	0.890165
TIAM1	Green	0.889925
PPP4C	Green	0.889923
N4BP2	Green	0.889767
CMC2	Green	0.889746
UNKL	Green	0.889269
TRMO	Green	0.889208
ATP11A	Green	0.889163
HTT	Green	0.888509
MIDN	Green	0.888325
CIP2A	Green	0.888313
NEU3	Green	0.8883
MYO16	Green	0.887787
TRAIP	Green	0.887694
ZSWIM6	Green	0.88762
CLEC4G	Green	0.887533
LOC512953	Green	0.887514
C18H19orf81	Green	0.887343
RBM38	Green	0.887087
NCKAP1L	Green	0.887061
CCDC174	Green	0.887023
NPR3	Green	0.886929
SLC39A6	Green	0.886619
CCDC58	Green	0.886617
SMARCD2	Green	0.886251
MRPS31	Green	0.885343
XXYLT1	Green	0.885306
LOC100297240	Green	0.8853
GIMAP7_3	Green	0.885238
METTL23	Green	0.885175
NXPH4	Green	0.884869
KIAA2013	Green	0.884349
ORMDL1	Green	0.88427
ACTG1	Green	0.884075
C14H8orf82	Green	0.883654
HPS3	Green	0.883641
PRELID1	Green	0.882526
LOC618071	Green	0.882458
SAV1	Green	0.882314
WLS	Green	0.881978
LSM7	Green	0.881973
C2CD4C	Green	0.881945
RPL35	Green	0.881928
RPL13	Green	0.88123
LOC100847190	Green	0.881116
MAT2B	Green	0.881099
FAM78A	Green	0.880563
RPGRIP1	Green	0.880532
RNF130	Green	0.87977
DBNL	Green	0.879715
BLVRB	Green	0.87957
NR2E1	Green	0.879306
LOC112448743	Green	0.878012
ARSI	Green	0.87783
TBC1D14	Green	0.877131
FAM168A	Green	0.876807
CSF2RA	Green	0.876397
ICAM3	Green	0.875978
ECM1	Green	0.875864
ANXA7	Green	0.8755
TPPP	Green	0.875337
B9D1	Green	0.874632
RGS10	Green	0.8741
ATP6AP2	Green	0.873699
TMEM179B	Green	0.873639
TCTEX1D1	Green	0.873482
RNF181	Green	0.873423
STARD7	Green	0.873344
FTH1	Green	0.873223
TMEM39A	Green	0.873209
LUM	Green	0.873168
LOC101905525	Green	0.873114
MRPL30	Green	0.872804
CDC26	Green	0.872309
44807	Green	0.872022
RAB7A	Green	0.871925
CRADD	Green	0.871719
FAM3B	Green	0.87154
LOC507581	Green	0.871188
PMM1	Green	0.871163
POLR3E	Green	0.871001
PCLAF	Green	0.870647
LOC112445052	Green	0.870552
SDC4	Green	0.870421
RBM28	Green	0.870276
C1QTNF6	Green	0.869572
CUTA	Green	0.869571
SLC9A7	Green	0.869482
TTC39A	Green	0.869013
ATP6V1H	Green	0.868882
TUT1	Green	0.868862
THBS2	Green	0.868703
AHSA1	Green	0.86865
ARHGAP12	Green	0.868151
MYH15	Green	0.867946
SCIMP	Green	0.867889
SORCS2	Green	0.867188
CD5	Green	0.867018
PIGL	Green	0.866835
SAR1B	Green	0.866817
POU2AF1	Green	0.866746
SMIM15	Green	0.866727
RPS28	Green	0.866643
STXBP2	Green	0.866584
KCNN4	Green	0.866488
PDLIM2	Green	0.866219
CCNJ	Green	0.866068
ABHD12B	Green	0.865133
LOC104974829	Green	0.864337
CERKL	Green	0.864314
ARAP1	Green	0.863828
PIGC	Green	0.86367
CDKN2AIPNL	Green	0.863457
CYBC1	Green	0.862449
MGAT2	Green	0.860626
FER1L5	Green	0.860533
RPL22	Green	0.86049
ORAI2	Green	0.860452
PTPRE	Green	0.860132
LOC100336830	Green	0.860076
PSAP	Green	0.859716
LOC100297498	Green	0.859522
RDM1	Green	0.85909
TPM4	Green	0.858851
UBXN8	Green	0.85842
PGA5	Green	0.857945
LOC618664	Green	0.857836
MYL12B	Green	0.857775
NME1	Green	0.857666
ATP2A2	Green	0.857427
NKG7	Green	0.857352
MANF	Green	0.857023
SLC35C1	Green	0.856495
VDAC2	Green	0.856459
SLC35E4	Green	0.856427
LIMCH1	Green	0.85568
NCLN	Green	0.855559
RAPGEFL1	Green	0.85533
RAB32	Green	0.855154
TOE1	Green	0.854835
LOC112449405	Green	0.854516
LOC782812	Green	0.854149
METTL13	Green	0.853854
RAD54L	Green	0.85352
MAP2K6	Green	0.853017
GAMT	Green	0.852654
TMEM63A	Green	0.852594
GSAP	Green	0.852294
LOC104973224	Green	0.852107
CARNS1	Green	0.852021
TM4SF5	Green	0.850734
TINAGL1	Green	0.850137
CCDC191	Green	0.849281
ARHGDIB	Green	0.849217
LOC781692	Green	0.848914
CYC1	Green	0.84857
NLRP5	Green	0.848548
CCDC71	Green	0.847602
PNPO	Green	0.847571
ARC	Green	0.847018
LOC112443467	Green	0.846354
RPS6	Green	0.846168
WDFY4	Green	0.846073
ZNF684	Green	0.84573
LOC534155	Green	0.845276
IARS	Green	0.845235
PSME1	Green	0.845023
PHOSPHO2	Green	0.844965
SLC43A3	Green	0.844834
PPM1H	Green	0.844664
H2AFV	Green	0.84465
ORC1	Green	0.844385
LOC107131498	Green	0.842921
POLR2F	Green	0.84248
LOC112442088	Green	0.841611
KLF16	Green	0.841539
LOC112447797	Green	0.841008
PAQR7	Green	0.840557
EMC8	Green	0.840337
TSPAN16	Green	0.840245
GINS2	Green	0.838411
MARK3	Green	0.83651
LMF1	Green	0.83651
LOC100297170	Green	0.835709
LOC614643	Green	0.835632
LOC112442657	Green	0.834726
DOPEY2	Green	0.834302
CCNJL	Green	0.832948
GAB2	Green	0.832904
PPIG	Green	0.832045
ADGRG6	Green	0.831732
LOC112448796	Green	0.830903
FLVCR1	Green	0.82949
RPL30	Green	0.829236
HSH2D	Green	0.82916
BANK1	Green	0.828381
LAMTOR5	Green	0.828063
LOC100300510	Green	0.82592
BMP7	Green	0.825457
TRADD	Green	0.824107
SLC38A6	Green	0.823239
LOC112448850	Green	0.822792
SCRG1	Green	0.821468
FES	Green	0.821427
BIRC5	Green	0.821365
TFE3	Green	0.821182
MPDU1	Green	0.820799
GPR20	Green	0.817433
YWHAZ	Green	0.817241
ETHE1	Green	0.816532
LOC789996	Green	0.815866
LOC101904871	Green	0.815291
RPS19	Green	0.815256
ST8SIA5	Green	0.814391
FADD	Green	0.813282
CKAP2L	Green	0.812526
SPOCK2	Green	0.812291
LOC510913	Green	0.812111
SPRYD3	Green	0.810918
LOC104972501	Green	0.810797
RPS24	Green	0.808407
UBE2S	Green	0.806419
C1R	Green	0.803728
CLIC1	Green	0.802073
NCKIPSD	Green	0.801993
OGFR	Green	0.801885
PIGQ	Green	0.794486
UXT	Green	0.785366
LIN37	Green	0.782034
PHC2	Green	0.777969
PLA2G7	Green	0.774066
FHL3	Green	0.764365
PRR5	Green	0.758407
LOC100138951	Green	0.757057
DIP2C	Green	0.75515
SMPDL3A	Green	0.753815
HR	Green	0.752697
RPL14	Green	0.751848
TBC1D19	Green	0.74753
LOC112449040	Green	0.743184
DBF4	Green	0.739448
RPS6KA4	Green	0.737766
KNL1	Green	0.737369
CNOT6	Green	0.735741
C25H7orf50	Green	0.730868
ABCB7	Green	0.730663
SPDL1	Green	0.718084
CEBPE	Green	0.714662
CDYL	Green	0.708071
DPP7	Green	0.703438
SLC16A12	Green	0.691842
ZYX	Green	0.685263
MAST1	Green	0.683103
CNOT9	Green	0.666669
SPATA6L	Green	-0.682324
POLR3B	Green	-0.708172
ACAD10	Green	-0.71312
KIAA0319L	Green	-0.71367
SNAPIN	Green	-0.718919
CDK5RAP1	Green	-0.724447
TMEM43	Green	-0.724849
EGFR	Green	-0.732945
DCLK2	Green	-0.733384
AFMID	Green	-0.734845
LOC112444463	Green	-0.736383
LOC786015	Green	-0.73703
MPRIP	Green	-0.737095
LOC112446001	Green	-0.740553
F11R	Green	-0.753462
ZNF70	Green	-0.755031
MRPL42	Green	-0.755915
LOC112444926	Green	-0.756705
CNTD1	Green	-0.760503
TPO	Green	-0.76073
LOC523461	Green	-0.767126
EPHA7	Green	-0.769493
TOX2	Green	-0.781426
LOC107132213	Green	-0.78439
C1H3orf70	Green	-0.789148
ADCY10	Green	-0.79695
TIMP4	Green	-0.80285
SEC61B	Green	-0.804654
LOC112444636	Green	-0.805568
TOPBP1	Green	-0.815909
SFMBT2	Green	-0.816119
SPARCL1	Green	-0.816463
FAM200A	Green	-0.816718
LOC100848581	Green	-0.816846
ADGRF3	Green	-0.81719
NR1D2	Green	-0.817451
PDE6A	Green	-0.819081
CXCR3	Green	-0.819338
KIAA1549	Green	-0.820045
CLOCK	Green	-0.820449
BRAF	Green	-0.82096
MAP3K21	Green	-0.821339
SSUH2	Green	-0.821759
ZSCAN31	Green	-0.822308
KDM3B	Green	-0.823864
BMP5	Green	-0.825743
SLC25A46	Green	-0.826445
LOC112444768	Green	-0.828162
CYREN	Green	-0.828609
HACD1	Green	-0.830268
APC	Green	-0.830346
DBP	Green	-0.830499
KIAA0825	Green	-0.830833
CCRL2	Green	-0.831074
AXL	Green	-0.831326
TAB2	Green	-0.831991
TMEM237	Green	-0.833292
LOC104968656	Green	-0.833887
COLEC10	Green	-0.834201
LOC616199	Green	-0.834549
BAG4	Green	-0.834622
ALG10	Green	-0.834894
DDX25	Green	-0.834904
SRRD	Green	-0.835598
SYN2	Green	-0.836021
TNFSF4	Green	-0.837324
ADGRG1	Green	-0.837722
R3HCC1	Green	-0.837787
TRIM62	Green	-0.837992
LOC104971926	Green	-0.840092
TMSB4X	Green	-0.840472
LOC101902839	Green	-0.840669
KHDRBS3	Green	-0.842497
PDE2A	Green	-0.84372
RYK	Green	-0.843991
CASK	Green	-0.844084
SAP130	Green	-0.844131
JADE1	Green	-0.844594
SLC34A3	Green	-0.844604
SEMA3F	Green	-0.845661
LOC101907843	Green	-0.845739
GTF3C3	Green	-0.847567
NCOA3	Green	-0.847587
MLH1	Green	-0.847855
LOC112443214	Green	-0.847959
LOC101905399	Green	-0.849114
LOC112444904	Green	-0.850411
MIR1282	Green	-0.851554
CHST8	Green	-0.852182
STOX2	Green	-0.852704
MOCOS	Green	-0.852852
ITIH2	Green	-0.852869
ECI2	Green	-0.853071
MRE11	Green	-0.85313
PON3	Green	-0.854037
NOV	Green	-0.854415
PACRGL	Green	-0.855051
ZKSCAN8	Green	-0.855466
ARRDC3	Green	-0.855595
FUT1	Green	-0.856853
PODXL2	Green	-0.857375
RBMS2	Green	-0.858123
ZNF775	Green	-0.858821
ITFG2	Green	-0.859788
ADAMTS15	Green	-0.859792
APP	Green	-0.860583
TATDN1	Green	-0.860678
PER1	Green	-0.860907
LOC101902204	Green	-0.861176
FBXO34	Green	-0.86147
CATSPER2	Green	-0.861556
ARHGAP5	Green	-0.861941
NONO	Green	-0.863198
CDKN2B	Green	-0.863853
USP1	Green	-0.86395
AKTIP	Green	-0.864082
NTMT1	Green	-0.864656
SETDB1	Green	-0.864677
MIR3613A	Green	-0.865445
GOLPH3L	Green	-0.865942
LOC101902029	Green	-0.866715
SP3	Green	-0.867014
MYZAP	Green	-0.867232
ZBTB44	Green	-0.867279
INO80	Green	-0.86765
UIMC1	Green	-0.867719
TUBGCP4	Green	-0.867921
MCPH1	Green	-0.868484
KDM6B	Green	-0.869171
ZC3H12C	Green	-0.869192
C19H17orf53	Green	-0.86923
TBX18	Green	-0.870207
CRHR2	Green	-0.870449
PRDM5	Green	-0.870815
SOS1	Green	-0.871396
SPEF2	Green	-0.872564
SFR1	Green	-0.873604
CFAP46	Green	-0.873826
LOC100296211	Green	-0.874068
LRP6	Green	-0.87419
ACBD5	Green	-0.87423
UBE2R2	Green	-0.874873
GGACT	Green	-0.874911
LOC101906506	Green	-0.875078
KHDC4	Green	-0.87529
ZNF131	Green	-0.875913
HEATR5B	Green	-0.876169
KIF1B	Green	-0.87624
G6PC	Green	-0.876837
CTTN	Green	-0.876894
TMEM187	Green	-0.878001
ZC3H6	Green	-0.878468
LOC112449324	Green	-0.878523
PTCH2	Green	-0.879359
CYSRT1	Green	-0.879731
HSD11B1L	Green	-0.879951
LRRFIP2	Green	-0.880322
LPIN1	Green	-0.880823
F11	Green	-0.880961
LOC782456	Green	-0.881065
KCTD11	Green	-0.881302
SLC9A6	Green	-0.881584
BRD3	Green	-0.881876
DCP1B	Green	-0.88191
EFHD1	Green	-0.881925
EPC2	Green	-0.881934
ZBED5	Green	-0.882659
LOC104971162	Green	-0.88273
ZCCHC11	Green	-0.883014
MEAF6	Green	-0.883486
FLRT1	Green	-0.88399
TCF15	Green	-0.88411
CABCOCO1	Green	-0.88413
TMEM100	Green	-0.884396
BTNL9	Green	-0.884423
TRMT12	Green	-0.884531
LOC101904050	Green	-0.884974
SLC6A14	Green	-0.885569
REV1	Green	-0.885661
LOC104972584	Green	-0.885709
TSPAN18	Green	-0.885772
MAP2K4	Green	-0.885892
CYP7B1	Green	-0.886781
PSTK	Green	-0.886786
LOC783641	Green	-0.887038
F3	Green	-0.887745
SRPX2	Green	-0.888177
LOC781977	Green	-0.888263
LPIN3	Green	-0.889681
HEATR6	Green	-0.889736
ZNF470	Green	-0.89042
ATG13	Green	-0.890631
KEH36_r01	Green	-0.891129
KIAA0355	Green	-0.891736
GPR146	Green	-0.891771
GABARAPL2	Green	-0.892187
TRPV4	Green	-0.892204
PLAGL1	Green	-0.892338
ST7L	Green	-0.892354
TAF1	Green	-0.892588
DCLRE1A	Green	-0.892743
UBE2O	Green	-0.89286
ARL13B	Green	-0.893581
ZHX2	Green	-0.893681
LOC511683	Green	-0.893689
UBE2B	Green	-0.894742
LOC104975941	Green	-0.894973
MDC1	Green	-0.895123
IGSF10	Green	-0.895184
ROBO3	Green	-0.895359
GTF2B	Green	-0.895666
RAB2B	Green	-0.89582
DKK2	Green	-0.896836
LOC107131974	Green	-0.897248
LOC101904128	Green	-0.897262
LOC112445029	Green	-0.897612
LOC112447763	Green	-0.897831
TNS1	Green	-0.898523
CAVIN3	Green	-0.898695
LOC112442601	Green	-0.898776
LOC101904797	Green	-0.899032
DHRS12	Green	-0.899334
LOC101902854	Green	-0.899535
PTPN12	Green	-0.899937
JAKMIP2	Green	-0.900188
LOC101907322	Green	-0.900395
LOC112449258	Green	-0.900452
CADM4	Green	-0.900499
LOC100848639	Green	-0.900753
THEM4	Green	-0.900876
SHANK2	Green	-0.900973
SYAP1	Green	-0.90147
TRIM33	Green	-0.901516
CABLES1	Green	-0.901525
KCNJ11	Green	-0.901812
TUBB6	Green	-0.901828
MLLT10	Green	-0.902046
STKLD1	Green	-0.902237
LOC112442226	Green	-0.902467
NAMPT	Green	-0.903424
CTCF	Green	-0.903911
LOC112449052	Green	-0.903961
SENP2	Green	-0.903988
LOC112441493	Green	-0.904057
EIF4E3	Green	-0.904177
ATP11B	Green	-0.904224
LOC786489	Green	-0.904973
CNBP	Green	-0.905198
MAGI1	Green	-0.905229
IFI27L2	Green	-0.905345
SLF2	Green	-0.905431
CCM2L	Green	-0.90549
KDM4C	Green	-0.905624
ABLIM1	Green	-0.905832
TMOD2	Green	-0.906131
NLGN2	Green	-0.906216
LOC104972026	Green	-0.906398
DHX58	Green	-0.906554
PITPNC1	Green	-0.906639
TRAPPC4	Green	-0.907411
LYNX1	Green	-0.907493
RAB17	Green	-0.907502
BOLA_3	Green	-0.907694
CFAP70	Green	-0.907754
CDH5	Green	-0.908383
LOC513329	Green	-0.908415
PNPLA8	Green	-0.908562
TBCEL	Green	-0.908844
SETBP1	Green	-0.909021
QSOX2	Green	-0.909169
MED11	Green	-0.909327
KLHL2	Green	-0.909426
PAK1IP1	Green	-0.909714
F2RL3	Green	-0.909826
MGAT4A	Green	-0.909832
ZBTB43	Green	-0.909973
LOC533597	Green	-0.910058
RNF39	Green	-0.9107
SCAF8	Green	-0.910729
LOC515697	Green	-0.910811
SLK	Green	-0.910961
LOC107132270	Green	-0.911122
CDKAL1	Green	-0.911757
LOC104969409	Green	-0.911822
LOC101906177	Green	-0.912399
LOC101904268	Green	-0.912674
DRAP1	Green	-0.91297
HHAT	Green	-0.913129
KLHL18	Green	-0.913403
FILIP1	Green	-0.913698
RAPH1	Green	-0.913769
PLEKHM2	Green	-0.913793
NEK7	Green	-0.913883
MPZL1	Green	-0.914157
IL6ST	Green	-0.914485
TTLL11	Green	-0.91537
POLR3A	Green	-0.915476
RSAD2	Green	-0.915536
CDHR5	Green	-0.916336
APOBEC2	Green	-0.916818
ARL16	Green	-0.916968
CYP3A24	Green	-0.917123
ATL2	Green	-0.917149
FANK1	Green	-0.917294
BMP6	Green	-0.917446
RNF32	Green	-0.917509
LOC112442720	Green	-0.917553
CCDC189	Green	-0.917703
SELENOK	Green	-0.917827
MTMR6	Green	-0.917913
TMEM218	Green	-0.918016
LOC101907603	Green	-0.918064
LOC781108	Green	-0.918378
THOC1	Green	-0.918479
CCDC146	Green	-0.918519
LOC100140403	Green	-0.919013
ZNF451	Green	-0.919211
E2F6	Green	-0.920299
FAM149B1	Green	-0.920321
EPHB3	Green	-0.920437
ADAT1	Green	-0.920653
LOC112441857	Green	-0.921699
LRCH1	Green	-0.922222
SLC26A7	Green	-0.92258
RBPMS	Green	-0.923028
LOC107132465	Green	-0.923409
TTC33	Green	-0.924147
DNAJA4	Green	-0.924264
SLC2A4	Green	-0.924299
CHRD	Green	-0.924448
HERC2	Green	-0.924659
PCMTD1	Green	-0.924701
SH3BGRL	Green	-0.925091
LSG1	Green	-0.925642
MAP4K3	Green	-0.926098
PIH1D3	Green	-0.926181
RNF111	Green	-0.926215
POP1	Green	-0.926218
MRM3	Green	-0.926839
PDE8B	Green	-0.92711
TRAM1L1	Green	-0.927214
NEXMIF	Green	-0.927663
NR2C2	Green	-0.92772
ZFP30	Green	-0.927898
SYF2	Green	-0.928483
TMEM140	Green	-0.928654
ZFP69	Green	-0.928678
NECTIN3	Green	-0.928779
MGLL	Green	-0.92906
CPD	Green	-0.930256
ANKIB1	Green	-0.930504
ZNF383	Green	-0.930742
LOC107131607	Green	-0.930886
TGS1	Green	-0.931083
USP16	Green	-0.931839
CREBRF	Green	-0.932187
LOC533073	Green	-0.932934
RAB6A	Green	-0.932969
PCBP3	Green	-0.933656
LOC112448153	Green	-0.933713
TFB1M	Green	-0.934173
TCAF2	Green	-0.934532
PDS5B	Green	-0.934862
CEP120	Green	-0.935204
TTPAL	Green	-0.935229
C3H1orf50	Green	-0.93547
FBXO36	Green	-0.935474
MYO18A	Green	-0.935723
ISCA2	Green	-0.93611
CCDC194	Green	-0.936501
ARHGAP29	Green	-0.936627
PTPRA	Green	-0.93673
TIMM29	Green	-0.936848
LOC527796	Green	-0.936868
RNF223	Green	-0.937316
EFHB	Green	-0.937933
OCIAD1	Green	-0.938167
NCKAP1	Green	-0.938322
MYO6	Green	-0.938573
USP2	Green	-0.938757
TCTA	Green	-0.939236
CHRNA1	Green	-0.939576
MCM8	Green	-0.939598
LOC101906508	Green	-0.939719
DCBLD1	Green	-0.939805
ADRA1D	Green	-0.940181
TIGD4	Green	-0.940764
POC1A	Green	-0.94089
WASF3	Green	-0.940994
RAD17	Green	-0.940998
TMEM169	Green	-0.941344
MYH7B	Green	-0.941925
GSTK1	Green	-0.942089
ZNF503	Green	-0.942248
URI1	Green	-0.942326
TCTN3	Green	-0.942462
NUDT6	Green	-0.943092
C22H3orf14	Green	-0.943709
HRCT1	Green	-0.944055
MAP7	Green	-0.944477
ADCYAP1R1	Green	-0.945042
ARSK	Green	-0.945097
STXBP5	Green	-0.945162
ZFC3H1	Green	-0.946554
LOC104973431	Green	-0.947001
PER2	Green	-0.947054
WIZ	Green	-0.947153
UBAC1	Green	-0.94726
ARMCX1	Green	-0.947907
FUNDC1	Green	-0.948276
RNF214	Green	-0.948345
KLHL24	Green	-0.948932
MOSPD3	Green	-0.949154
MLXIPL	Green	-0.949304
STRN3	Green	-0.949347
MAP3K1	Green	-0.949956
AMIGO2	Green	-0.950858
HOXB4	Green	-0.951305
ADCY5	Green	-0.951435
LOC112448792	Green	-0.951516
NAA25	Green	-0.953184
LRRC74B	Green	-0.953564
PAN2	Green	-0.954353
B9D2	Green	-0.955007
LOC112441500	Green	-0.955032
SLC23A3	Green	-0.955054
PCGF5	Green	-0.955089
MACF1	Green	-0.955177
POU2F1	Green	-0.956236
POLR3F	Green	-0.956246
INSIG2	Green	-0.956376
AAK1	Green	-0.956534
KIAA0408	Green	-0.95666
WDR33	Green	-0.956753
ZNF132	Green	-0.95702
LYRM1	Green	-0.957556
SLC44A3	Green	-0.957592
MTPAP	Green	-0.95808
KAT6A	Green	-0.9583
TSC22D1	Green	-0.958622
CUEDC1	Green	-0.95865
LOC112443630	Green	-0.958732
ACSBG1	Green	-0.959713
FBXW8	Green	-0.960078
LOC618409	Green	-0.960185
ADAM19	Green	-0.960365
LOC101906218	Green	-0.960888
LOC112442392	Green	-0.961921
LOC112449505	Green	-0.961968
FAM166B	Green	-0.962633
ENHO	Green	-0.962653
POU2F3	Green	-0.962747
GSE1	Green	-0.963335
LOC101906866	Green	-0.963417
CCNC	Green	-0.964347
LOC112447492	Green	-0.964447
DDX59	Green	-0.964464
BRD9	Green	-0.9647
ATG9A	Green	-0.964827
ZMYM4	Green	-0.965043
LRRC40	Green	-0.965783
LOC614531	Green	-0.965954
TMEM53	Green	-0.96608
POLM	Green	-0.966673
TLK2	Green	-0.966687
RARS2	Green	-0.967128
PYCR2	Green	-0.967201
PTGR1	Green	-0.967718
ANKRD37	Green	-0.968174
LOC112443012	Green	-0.968361
ZNF697	Green	-0.968406
LOC112445999	Green	-0.968436
CHRNE	Green	-0.968468
LOC101904849	Green	-0.968563
PLEKHG5	Green	-0.968988
TBCE	Green	-0.969217
SLC6A2	Green	-0.969659
DYNC1I1	Green	-0.969717
GPM6B	Green	-0.970162
ZMYND8	Green	-0.970648
UBR7	Green	-0.970718
PALMD	Green	-0.97111
USP33	Green	-0.971304
NEK1	Green	-0.971442
CALHM2	Green	-0.971523
RBP4	Green	-0.971632
ICA1	Green	-0.972023
EXTL3	Green	-0.972585
LOC100335404	Green	-0.972597
LOC101904187	Green	-0.972653
FBXO7	Green	-0.972704
DOCK11	Green	-0.972942
UBN2	Green	-0.973514
SMIM19	Green	-0.973721
TJP2	Green	-0.973829
ACVRL1	Green	-0.973885
LOC107132386	Green	-0.974047
SPRed1	Green	-0.9742
B3GALNT1	Green	-0.974715
LOC100848492	Green	-0.97499
SLC22A5	Green	-0.975087
CLTB	Green	-0.975103
MICU2	Green	-0.975105
SECISBP2L	Green	-0.975201
TGFBI	Green	-0.975431
PALLD	Green	-0.975683
PCNT	Green	-0.976019
LOC112448770	Green	-0.976097
PLPP4	Green	-0.976602
FGD5	Green	-0.977128
ZNF691	Green	-0.977296
GHDC	Green	-0.977446
CENPBD1	Green	-0.977729
ANKLE2	Green	-0.97779
MEOX2	Green	-0.977827
MYBPH	Green	-0.978109
S1PR1	Green	-0.978136
CAST	Green	-0.978147
SPATA20	Green	-0.978608
CCR10	Green	-0.97902
TSNARE1	Green	-0.979297
RAB3GAP1	Green	-0.979754
ANKHD1	Green	-0.979972
LOC527186	Green	-0.98043
MYH3	Green	-0.980668
CEP70	Green	-0.980727
LOC112447762	Green	-0.981589
MBTD1	Green	-0.98222
SH2D1B	Green	-0.982365
PDE5A	Green	-0.982374
FCGBP	Green	-0.982504
TXNDC11	Green	-0.982634
TRAPPC6B	Green	-0.982663
DMWD	Green	-0.982809
APOOL	Green	-0.983017
TWF1	Green	-0.98327
LOC100190915	Green	-0.983416
RAPGEF4	Green	-0.983696
LOC101904923	Green	-0.983957
PIGN	Green	-0.984025
FAM117B	Green	-0.984139
FARP1	Green	-0.984305
RERG	Green	-0.985377
ASAP2	Green	-0.986647
ARHGEF9	Green	-0.986882
ZMYM5	Green	-0.986955
PLS3	Green	-0.986961
ZNF143	Green	-0.987031
CEP112	Green	-0.987077
CDC123	Green	-0.987085
NFXL1	Green	-0.987434
SETD7	Green	-0.98753
ZNF484	Green	-0.98775
ZMYM1	Green	-0.987961
CLK4	Green	-0.988119
HYI	Green	-0.988223
OTUD7B	Green	-0.988231
ANXA9	Green	-0.98862
LOC784322	Green	-0.988967
AFAP1L1	Green	-0.988975
FOXN3	Green	-0.989044
LOC104971159	Green	-0.989139
LOC112446022	Green	-0.989211
KIAA1468	Green	-0.989899
IRS1	Green	-0.989926
TRPC1	Green	-0.990032
SRPK2	Green	-0.990066
GRID1	Green	-0.990095
ACER1	Green	-0.990352
EPB41L4A	Green	-0.990634
NACAD	Green	-0.990711
LOC107132606	Green	-0.991033
PDK2	Green	-0.991073
HIVEP2	Green	-0.991161
BANP	Green	-0.991179
IGFLR1	Green	-0.991777
PAK3	Green	-0.991927
LOC101905706	Green	-0.992055
UACA	Green	-0.992373
MED9	Green	-0.992489
ZNF345	Green	-0.992727
TRIM37	Green	-0.992888
TNKS	Green	-0.993
METTL17	Green	-0.993252
CRBN	Green	-0.993457
RNF144A	Green	-0.994554
ARHGEF10	Green	-0.994658
OXSR1	Green	-0.994784
CLTRN	Green	-0.994835
PCDH18	Green	-0.99509
EPS15	Green	-0.995127
THAP8	Green	-0.995187
LOC107131843	Green	-0.995636
RBM25	Green	-0.995898
SLC41A3	Green	-0.996137
SKA2	Green	-0.996186
AKAP9	Green	-0.996383
CREB3L3	Green	-0.996404
FOXO4	Green	-0.997227
PDE4A	Green	-0.997383
CYP46A1	Green	-0.997566
SNX4	Green	-0.997773
BNC2	Green	-0.997889
AKAIN1	Green	-0.998322
MACROD2	Green	-0.998476
ZCWPW1	Green	-0.998607
CALCOCO1	Green	-0.998783
CREG2	Green	-0.998827
RAPGEF2	Green	-0.998913
LOC107131441	Green	-0.999251
STAC	Green	-0.999368
LOC112446667	Green	-0.999447
NME7	Green	-0.999789
LOC112446481	Green	-0.999827

## Sheet: Turquoise
Gene	Module	METurquoise
MYOM1	Turquoise	0.99989
LOC104973860	Turquoise	0.999888
SLC50A1	Turquoise	0.999875
BMPR1A	Turquoise	0.999842
MAFA	Turquoise	0.999783
LOC100847118	Turquoise	0.999759
ARHGEF25	Turquoise	0.999668
STAC3	Turquoise	0.99965
GORAB	Turquoise	0.999522
LOC783508	Turquoise	0.999501
P2RY2	Turquoise	0.999473
SPP2	Turquoise	0.999468
LMOD1	Turquoise	0.999438
CRTC2	Turquoise	0.999392
PNPLA7	Turquoise	0.999373
FRYL	Turquoise	0.999229
RNF6	Turquoise	0.999196
PEAR1	Turquoise	0.999183
PGM5	Turquoise	0.999168
TUB	Turquoise	0.999138
LOC112448134	Turquoise	0.999137
CITED1	Turquoise	0.999128
EDRF1	Turquoise	0.999125
GLYATL3	Turquoise	0.999001
VWA7	Turquoise	0.998969
ADCY4	Turquoise	0.998876
RGS7	Turquoise	0.998838
ILKAP	Turquoise	0.998793
LDB3	Turquoise	0.998776
CDC42BPB	Turquoise	0.998766
THPO	Turquoise	0.998737
LOC507696	Turquoise	0.998681
SYDE1	Turquoise	0.998654
WWC1	Turquoise	0.998619
LOC112448744	Turquoise	0.998595
KIAA1671	Turquoise	0.998583
SEMA5B	Turquoise	0.998559
RGP1	Turquoise	0.99845
MFSD4A	Turquoise	0.99844
GRK5	Turquoise	0.998425
EFNA1	Turquoise	0.998361
IGF2	Turquoise	0.998358
DKK1	Turquoise	0.998282
IRF2BP1	Turquoise	0.998259
MIA2	Turquoise	0.998165
CIR1	Turquoise	0.998135
SESTD1	Turquoise	0.998061
ABCC8	Turquoise	0.998015
EIF2AK1	Turquoise	0.998
SCD	Turquoise	0.997962
HES4	Turquoise	0.997953
PIM3	Turquoise	0.997928
OSBPL3	Turquoise	0.997863
LOC100847780	Turquoise	0.99782
UNC45B	Turquoise	0.997757
COQ9	Turquoise	0.997659
SPRY1	Turquoise	0.997574
LOC101907070	Turquoise	0.99754
PLCL2	Turquoise	0.997483
ANKRD16	Turquoise	0.997461
TAGLN	Turquoise	0.997451
ADAMTS7	Turquoise	0.997415
ACACB	Turquoise	0.997391
NKPD1	Turquoise	0.997383
LOC100337093	Turquoise	0.997353
PLXNB2	Turquoise	0.99734
LOC112442547	Turquoise	0.997324
CYR61	Turquoise	0.997295
TBX1	Turquoise	0.997292
NPTXR	Turquoise	0.997284
ZNF260	Turquoise	0.997236
PNMA8A	Turquoise	0.997179
MAPK8	Turquoise	0.997126
LOC104973099	Turquoise	0.997118
TM6SF1	Turquoise	0.997068
ITGA3	Turquoise	0.996993
CADM3	Turquoise	0.996961
LOC112445044	Turquoise	0.996853
LOC107131356	Turquoise	0.996808
DCUN1D2	Turquoise	0.996772
LOC104971814	Turquoise	0.996709
KCNAB3	Turquoise	0.996546
ENG	Turquoise	0.996433
ZC3H7A	Turquoise	0.996388
LOC104975415	Turquoise	0.996371
LOC112444633	Turquoise	0.996366
ALPK3	Turquoise	0.996295
TLE1	Turquoise	0.996249
ADA	Turquoise	0.996227
LOC112449293	Turquoise	0.996183
LOC100848752	Turquoise	0.99618
KIF26A	Turquoise	0.996123
CNKSR1	Turquoise	0.9961
LOC101903199	Turquoise	0.996099
LY6G5B	Turquoise	0.996013
CDO1	Turquoise	0.995968
IER2	Turquoise	0.995927
FRMD3	Turquoise	0.995858
PTHLH	Turquoise	0.995843
TMPRSS9	Turquoise	0.995794
WWP2	Turquoise	0.995768
AK4	Turquoise	0.99575
TAF5	Turquoise	0.995744
POLH	Turquoise	0.995711
ADCK2	Turquoise	0.995628
PHOSPHO1	Turquoise	0.995591
ZNF207	Turquoise	0.995583
SLC6A1	Turquoise	0.995569
ARL6IP6	Turquoise	0.995502
AUTS2	Turquoise	0.995474
LOC101903752	Turquoise	0.995471
CHD1L	Turquoise	0.995355
JAK3	Turquoise	0.995352
NR2C1	Turquoise	0.995255
C13H20orf204	Turquoise	0.995236
DUSP2	Turquoise	0.995063
KLRG2	Turquoise	0.995048
FNDC1	Turquoise	0.995002
CTC1	Turquoise	0.99492
FAM135A	Turquoise	0.99485
TMEM243	Turquoise	0.994783
GPRC5C	Turquoise	0.994781
MMP25	Turquoise	0.994736
LOC112442141	Turquoise	0.994714
CCNK	Turquoise	0.994696
FAM174B	Turquoise	0.994691
LOC104974160	Turquoise	0.994646
TMEM61	Turquoise	0.994631
CFAP43	Turquoise	0.994604
SERPINF2	Turquoise	0.994557
LYPD3	Turquoise	0.994481
MFGE8	Turquoise	0.994402
GPI	Turquoise	0.994395
SH3D21	Turquoise	0.994385
PRMT9	Turquoise	0.99438
DLGAP3	Turquoise	0.994359
LZTS1	Turquoise	0.994274
SUN2	Turquoise	0.994208
TMOD1	Turquoise	0.994206
JAM3	Turquoise	0.994187
DPP8	Turquoise	0.994135
NFASC	Turquoise	0.994126
ACER2	Turquoise	0.994111
ARHGAP28	Turquoise	0.994085
CCDC149	Turquoise	0.994047
HEPACAM	Turquoise	0.993993
PHLPP1	Turquoise	0.993957
SRSF10	Turquoise	0.993931
MKL1	Turquoise	0.993891
EFNB2	Turquoise	0.993877
TBC1D17	Turquoise	0.993759
UBR2	Turquoise	0.993479
AQP1	Turquoise	0.993448
DLL1	Turquoise	0.993408
OAS1Y	Turquoise	0.993299
LOC112446036	Turquoise	0.993163
GREB1L	Turquoise	0.993087
WEE1	Turquoise	0.993083
MIR33B	Turquoise	0.993004
FOXP3	Turquoise	0.992944
RNF166	Turquoise	0.99293
PPOX	Turquoise	0.992914
INF2	Turquoise	0.992836
CAV3	Turquoise	0.992818
NUMBL	Turquoise	0.992768
WNT9B	Turquoise	0.992599
GPRC5D	Turquoise	0.99243
NUPR1	Turquoise	0.99239
GLT8D1	Turquoise	0.992387
SNAPC5	Turquoise	0.992344
EZH2	Turquoise	0.992242
GALNT15	Turquoise	0.992199
DUS2	Turquoise	0.992189
CCDC18	Turquoise	0.99216
EPS8	Turquoise	0.992123
CPNE9	Turquoise	0.992115
VIPR1	Turquoise	0.992112
STK32C	Turquoise	0.992049
LMCD1	Turquoise	0.991998
TUBA4A	Turquoise	0.991982
LOC112441884	Turquoise	0.991979
ERMARD	Turquoise	0.99197
RWDD2B	Turquoise	0.991961
PPDPFL	Turquoise	0.991906
REEP6	Turquoise	0.99183
LOC100848699	Turquoise	0.991797
LSR	Turquoise	0.991773
LOC112443417	Turquoise	0.991765
ZBTB16	Turquoise	0.99171
ISYNA1	Turquoise	0.991667
FAM107A	Turquoise	0.99163
TLE6	Turquoise	0.991565
LOC524810	Turquoise	0.991543
BoLA	Turquoise	0.991491
SH3BP4	Turquoise	0.991456
LOC107131637	Turquoise	0.991448
LOC104969050	Turquoise	0.991312
RSRC2	Turquoise	0.991294
CCDC61	Turquoise	0.99119
MBD5	Turquoise	0.991187
HMGCLL1	Turquoise	0.991096
GSTT1	Turquoise	0.990893
AQP11	Turquoise	0.990827
METTL6	Turquoise	0.990821
CXCL12	Turquoise	0.990792
LOC101902712	Turquoise	0.990762
APOD	Turquoise	0.990697
TNS2	Turquoise	0.990678
COBLL1	Turquoise	0.990643
S100A1	Turquoise	0.990632
CCDC125	Turquoise	0.990599
FKBP7	Turquoise	0.99059
ATF4	Turquoise	0.99055
USP34	Turquoise	0.99052
YPEL4	Turquoise	0.990488
ZFYVE28	Turquoise	0.990411
LOC100335608	Turquoise	0.990395
KDM3A	Turquoise	0.990387
EDC4	Turquoise	0.990372
XG	Turquoise	0.990265
ITPR1	Turquoise	0.990262
OTUD4	Turquoise	0.990085
ADAM17	Turquoise	0.990062
PPP3CC	Turquoise	0.990006
BREH1	Turquoise	0.989919
C2CD4B	Turquoise	0.989898
KLF10	Turquoise	0.98987
PTGS2	Turquoise	0.989843
PCBP2	Turquoise	0.989799
SSBP2	Turquoise	0.989751
IL1R1	Turquoise	0.989742
LOC104975027	Turquoise	0.989704
HEXDC	Turquoise	0.989633
LOC112446777	Turquoise	0.989619
ZNF25	Turquoise	0.989604
GPR173	Turquoise	0.989587
MMGT1	Turquoise	0.98952
LOC101904166	Turquoise	0.989429
OLFM1	Turquoise	0.989382
PLCE1	Turquoise	0.989368
TLK1	Turquoise	0.989303
NSMCE2	Turquoise	0.989266
UTP15	Turquoise	0.989236
LOC104972409	Turquoise	0.989131
LFNG	Turquoise	0.989109
LUZP1	Turquoise	0.989009
RAB12	Turquoise	0.988943
ANKRD10	Turquoise	0.988928
SLC25A29	Turquoise	0.988921
LOC104970790	Turquoise	0.988917
LOC112441545	Turquoise	0.988904
FAM208B	Turquoise	0.988876
LOC112449564	Turquoise	0.988808
LOC112441719	Turquoise	0.988807
PRKCG	Turquoise	0.98876
LOC107131779	Turquoise	0.988652
LOC100847724	Turquoise	0.988603
CHMP4B	Turquoise	0.988546
TTC5	Turquoise	0.988482
COX16	Turquoise	0.988347
EIF2S3	Turquoise	0.988258
PARVB	Turquoise	0.988258
ENO4	Turquoise	0.988251
ARHGEF12_2	Turquoise	0.988102
RPAIN	Turquoise	0.987917
ABHD17B	Turquoise	0.987819
FOS	Turquoise	0.987772
DGKH	Turquoise	0.987713
HOXD8	Turquoise	0.987704
LOC107131530	Turquoise	0.987688
LOC107132735	Turquoise	0.987668
IFT140	Turquoise	0.987661
MIGA2	Turquoise	0.98764
VCL	Turquoise	0.987632
MYL3	Turquoise	0.987563
LOC508455	Turquoise	0.987531
LOC112447087	Turquoise	0.98752
CCDC106	Turquoise	0.987416
COG3	Turquoise	0.987311
LOC101909432	Turquoise	0.987298
SYNE2	Turquoise	0.987274
LOC107132225	Turquoise	0.987264
ST6GAL2	Turquoise	0.987224
RAB3A	Turquoise	0.987218
MED31	Turquoise	0.987199
MAST4	Turquoise	0.987161
LOC101904701	Turquoise	0.987105
CYP2B6	Turquoise	0.987091
CXHXorf57	Turquoise	0.987087
KIAA1257	Turquoise	0.987006
MGAT4B	Turquoise	0.986967
WDR76	Turquoise	0.986799
SLC12A2	Turquoise	0.986788
TBXT	Turquoise	0.986721
C3H1orf162	Turquoise	0.986715
MINPP1	Turquoise	0.986622
HMGN4	Turquoise	0.986608
SMURF2	Turquoise	0.986597
NFX1	Turquoise	0.986553
LENG1	Turquoise	0.98654
TIMP1	Turquoise	0.986505
AVPR2	Turquoise	0.986443
LOC534742	Turquoise	0.986425
ZNF75D	Turquoise	0.986424
RHPN2	Turquoise	0.986388
RGS2	Turquoise	0.986351
LMF2	Turquoise	0.98628
PLB1	Turquoise	0.986142
ZNF146	Turquoise	0.986098
TMEM115	Turquoise	0.986093
RNF122	Turquoise	0.986053
EPHB1	Turquoise	0.986023
LIMD2	Turquoise	0.985957
GNE	Turquoise	0.985956
NHLRC3	Turquoise	0.985889
TXNDC15	Turquoise	0.985889
RSBN1L	Turquoise	0.985864
LOC101906311	Turquoise	0.985855
TEAD4	Turquoise	0.985799
LOC112442792	Turquoise	0.985608
ITGA1	Turquoise	0.985476
CDH4	Turquoise	0.985466
PLEKHG1	Turquoise	0.985358
COQ8A	Turquoise	0.985333
SYT15	Turquoise	0.985251
WNK2	Turquoise	0.985213
CBX2	Turquoise	0.985184
LOC101903600	Turquoise	0.985133
RNASE10	Turquoise	0.985126
PDE4C	Turquoise	0.984946
SYPL2	Turquoise	0.984905
TUBA8	Turquoise	0.984847
PDLIM3	Turquoise	0.984839
TEX26	Turquoise	0.984803
CRY1	Turquoise	0.984777
GAL3ST4	Turquoise	0.984473
SPPL3	Turquoise	0.984391
BCL9	Turquoise	0.984329
LOC112444635	Turquoise	0.984315
PLCD1	Turquoise	0.984308
RWDD3	Turquoise	0.984299
LOC107131763	Turquoise	0.984292
MON2	Turquoise	0.984268
B3GNT8	Turquoise	0.98424
CABIN1	Turquoise	0.984088
GRIA3	Turquoise	0.98405
CPLANE2	Turquoise	0.984018
SLCO3A1	Turquoise	0.983966
SZT2	Turquoise	0.983944
FAR1	Turquoise	0.983838
FSBP	Turquoise	0.983837
WWC3	Turquoise	0.983747
PLCXD2	Turquoise	0.983726
TMC7	Turquoise	0.983634
LOC112443475	Turquoise	0.98358
CENPL	Turquoise	0.983552
LOC112446734	Turquoise	0.983515
TSNAX	Turquoise	0.983471
COG2	Turquoise	0.98337
TMEM63B	Turquoise	0.983369
LOC101903098	Turquoise	0.983339
LOC101903877	Turquoise	0.983331
MYO5C	Turquoise	0.983266
TNFRSF10D	Turquoise	0.983253
VPS13D	Turquoise	0.983195
HNF4A	Turquoise	0.983114
ETV5	Turquoise	0.983072
EP400	Turquoise	0.98306
ARPC5L	Turquoise	0.983056
PRIMA1	Turquoise	0.983033
HEY2	Turquoise	0.982862
APTX	Turquoise	0.982861
CSF3	Turquoise	0.98281
SASH1	Turquoise	0.982792
MIR1247	Turquoise	0.982791
WBP4	Turquoise	0.982753
SEMA5A	Turquoise	0.982691
PRPF40B	Turquoise	0.982604
CRACR2B	Turquoise	0.98249
SRPK3	Turquoise	0.982346
CAVIN4	Turquoise	0.982284
HMCN2	Turquoise	0.982279
TRAFD1	Turquoise	0.982276
DLG4	Turquoise	0.982206
DOK5	Turquoise	0.982196
AKT3	Turquoise	0.982157
ACP4	Turquoise	0.982033
GPR160	Turquoise	0.982028
RUFY1	Turquoise	0.982005
MT1A	Turquoise	0.981935
NEURL1B	Turquoise	0.981935
AGBL2	Turquoise	0.981918
SCGB1A1	Turquoise	0.981901
HOXA2	Turquoise	0.981825
TRRAP	Turquoise	0.981802
GATA2	Turquoise	0.981767
CHRNA3_2	Turquoise	0.981752
CDK10	Turquoise	0.981716
LOC101902227	Turquoise	0.981715
LOC112441840	Turquoise	0.981705
EEF2KMT	Turquoise	0.981676
PIK3R6	Turquoise	0.981665
MFSD10	Turquoise	0.981609
TBC1D10B	Turquoise	0.981558
SYTL4	Turquoise	0.981555
GDPD2	Turquoise	0.981503
SCN1B	Turquoise	0.981342
LOC107132336	Turquoise	0.98132
SGO2	Turquoise	0.981237
TOP3A	Turquoise	0.981228
LOC101906607	Turquoise	0.981225
LTBP1	Turquoise	0.98121
PRKD1	Turquoise	0.981162
LOC112442032	Turquoise	0.981061
UNC80	Turquoise	0.980992
TSPAN6	Turquoise	0.980975
IFT81	Turquoise	0.98094
LOC506989	Turquoise	0.980926
RAPGEF3	Turquoise	0.980773
CCDC9B	Turquoise	0.980634
ZNF774	Turquoise	0.980488
NAV1	Turquoise	0.980407
EGFLAM	Turquoise	0.980402
RHOC	Turquoise	0.980368
DCAF6	Turquoise	0.980338
FLT3LG	Turquoise	0.980251
CPE	Turquoise	0.980247
KCNN3	Turquoise	0.98024
NRM	Turquoise	0.980139
NOCT	Turquoise	0.980103
PSMD8	Turquoise	0.97999
ZNF354A	Turquoise	0.979926
CAMK2D	Turquoise	0.979867
TCAP	Turquoise	0.979837
LOC104968422	Turquoise	0.97978
RNF115	Turquoise	0.979695
LOC112449245	Turquoise	0.979578
FBXO6	Turquoise	0.979562
LOC112442613	Turquoise	0.97951
TRIM16	Turquoise	0.979493
LOC101905127	Turquoise	0.97946
SEMA3G	Turquoise	0.979457
ZFAND2A	Turquoise	0.979439
ARMCX6	Turquoise	0.979376
LOC112444593	Turquoise	0.979332
MPV17L	Turquoise	0.979071
METTL8	Turquoise	0.979022
EGR3	Turquoise	0.979022
ECSCR	Turquoise	0.978969
LOC404103	Turquoise	0.978967
NR2F2	Turquoise	0.978923
CDRT1	Turquoise	0.978762
LRRC14B	Turquoise	0.978741
CRTC3	Turquoise	0.978656
SCAI	Turquoise	0.978532
MKX	Turquoise	0.97844
SERTAD4	Turquoise	0.978432
GRO1	Turquoise	0.978417
IVNS1ABP	Turquoise	0.978328
NCBP3	Turquoise	0.978309
RAB23	Turquoise	0.978295
LOC524576	Turquoise	0.978128
BEND6	Turquoise	0.978007
ACTA2	Turquoise	0.977979
ASH1L	Turquoise	0.977952
LOC101904042	Turquoise	0.977935
TNNT3	Turquoise	0.977783
MLIP	Turquoise	0.977652
KEH36_t05	Turquoise	0.977633
GGN	Turquoise	0.977589
METTL22	Turquoise	0.97758
MYLK2	Turquoise	0.977467
PARD3	Turquoise	0.977336
ERCC8	Turquoise	0.977303
ZNF581	Turquoise	0.977186
LOC104974516	Turquoise	0.977176
NTHL1	Turquoise	0.977161
NSUN3	Turquoise	0.977067
LOC104975162	Turquoise	0.976986
FER1L6	Turquoise	0.976963
FAM104A	Turquoise	0.976906
ZHX3	Turquoise	0.97687
MIPEP	Turquoise	0.976861
RORA	Turquoise	0.97679
TTC28	Turquoise	0.976774
NRADD	Turquoise	0.97677
PEAK1	Turquoise	0.97677
SPG7	Turquoise	0.976745
SF3A1	Turquoise	0.976582
TFR2	Turquoise	0.976569
ACAD9	Turquoise	0.976559
MTG1	Turquoise	0.976515
PHKA1	Turquoise	0.97651
AKAP8	Turquoise	0.976409
ACKR1	Turquoise	0.976255
CACNA2D1	Turquoise	0.976251
PHKG2	Turquoise	0.976117
SF1	Turquoise	0.976084
MIR2338	Turquoise	0.976003
LOC100847943	Turquoise	0.975829
DDX46	Turquoise	0.975803
RASIP1	Turquoise	0.975697
HGS	Turquoise	0.975509
SHF	Turquoise	0.97545
RIPOR1	Turquoise	0.975427
NUDT5	Turquoise	0.975406
HIGD1B	Turquoise	0.975394
FLNB	Turquoise	0.975389
GNB5	Turquoise	0.975359
SYT7	Turquoise	0.975339
GOLM1	Turquoise	0.975258
INSL3	Turquoise	0.975164
FAM32A	Turquoise	0.975069
PARP11	Turquoise	0.974987
FAM71D	Turquoise	0.974956
ZBTB46	Turquoise	0.974869
LOC112442271	Turquoise	0.974869
ARMC9	Turquoise	0.974847
TNRC6C	Turquoise	0.974801
MGC139164	Turquoise	0.974683
RSRC1	Turquoise	0.974671
AQP9	Turquoise	0.974604
WNT6	Turquoise	0.974351
SLC25A3	Turquoise	0.974342
C10H15orf65	Turquoise	0.97434
SLC25A32	Turquoise	0.974321
ZNF263	Turquoise	0.974317
UBR4	Turquoise	0.9743
CAMK2N1	Turquoise	0.974263
DNAJC7	Turquoise	0.974154
SMTNL2	Turquoise	0.974125
SMAD1	Turquoise	0.97395
FXYD6	Turquoise	0.973907
SGSM3	Turquoise	0.973863
LOC104969639	Turquoise	0.973858
NGB	Turquoise	0.973852
LOC101907944	Turquoise	0.97362
KLHL40	Turquoise	0.97361
TROAP	Turquoise	0.973599
USP13	Turquoise	0.973574
CDC16	Turquoise	0.973507
TMEM51	Turquoise	0.973391
MYOF	Turquoise	0.973295
TRIM17	Turquoise	0.973243
KLHL38	Turquoise	0.973215
DTNA	Turquoise	0.97318
LOC104973774	Turquoise	0.973172
LINGO1	Turquoise	0.973
UTP18	Turquoise	0.972962
DBNDD1	Turquoise	0.972842
LOC514257	Turquoise	0.972725
SLC13A5	Turquoise	0.972667
YTHDF1	Turquoise	0.972636
MFSD8	Turquoise	0.972575
PNP	Turquoise	0.972562
LOC788634	Turquoise	0.972526
GSTA4	Turquoise	0.972446
CABP1	Turquoise	0.972347
LOC112443007	Turquoise	0.972306
PACS2	Turquoise	0.972294
NCDN	Turquoise	0.972294
ATXN2L	Turquoise	0.972279
TP53BP2	Turquoise	0.972264
FGFR3	Turquoise	0.972226
INO80B	Turquoise	0.972172
LOC104971255	Turquoise	0.972171
GLS2	Turquoise	0.971927
CEP68	Turquoise	0.97186
VWA5B2	Turquoise	0.971843
LOC101907250	Turquoise	0.971701
KCNMA1	Turquoise	0.971687
HSF2BP	Turquoise	0.971616
TMC4	Turquoise	0.971578
HSPB8	Turquoise	0.971549
CRABP2	Turquoise	0.971521
SH3D19	Turquoise	0.971478
COL25A1	Turquoise	0.97136
CAGE1	Turquoise	0.971337
CACNB1	Turquoise	0.971255
KCNAB1	Turquoise	0.971246
S100B	Turquoise	0.971183
LOC112443213	Turquoise	0.971111
ATG2A	Turquoise	0.971106
ARRDC2	Turquoise	0.971065
LOC101902293	Turquoise	0.970999
ZNF326	Turquoise	0.970981
PSME4	Turquoise	0.970812
HRH1	Turquoise	0.970795
RASL12	Turquoise	0.970754
DHRS11	Turquoise	0.970752
LOC107132967	Turquoise	0.970748
RGS7BP	Turquoise	0.970714
LOC112443444	Turquoise	0.970674
GPR19	Turquoise	0.970566
FRRS1L	Turquoise	0.970469
IQCE	Turquoise	0.970414
LRRC57	Turquoise	0.970382
KDELR3	Turquoise	0.970353
WNK4	Turquoise	0.970282
MANSC4	Turquoise	0.97024
UBE2E3	Turquoise	0.970197
LOC101906408	Turquoise	0.970173
HMGXB3	Turquoise	0.97009
HUWE1	Turquoise	0.970041
ORC2	Turquoise	0.970033
GUCY1A1	Turquoise	0.970031
LOC112447838	Turquoise	0.970027
LOC101906383	Turquoise	0.96998
ZNF197	Turquoise	0.969936
R3HCC1L	Turquoise	0.96974
LOC101904173	Turquoise	0.969665
ST5	Turquoise	0.969624
KCNN1	Turquoise	0.969613
POP5	Turquoise	0.969534
MKL2	Turquoise	0.969525
LOC784866	Turquoise	0.969483
SIGLEC8	Turquoise	0.969443
NXN	Turquoise	0.969335
FLNC	Turquoise	0.969266
RIOK3	Turquoise	0.969248
NISCH	Turquoise	0.969228
TRIM63	Turquoise	0.969099
OSR1	Turquoise	0.969087
TTC25	Turquoise	0.969069
OSBP	Turquoise	0.969064
PUS10	Turquoise	0.969032
EIF1AX	Turquoise	0.969013
AKAP6	Turquoise	0.96877
ART4	Turquoise	0.968701
LOC100336909	Turquoise	0.968678
CAPN7	Turquoise	0.968437
L2HGDH	Turquoise	0.968317
CD160	Turquoise	0.968242
LOC112441809	Turquoise	0.968124
SPINT2	Turquoise	0.968103
AVPI1	Turquoise	0.968081
MYO5A	Turquoise	0.968046
LOC101906426	Turquoise	0.968044
IGFBP4	Turquoise	0.968022
SLC24A1	Turquoise	0.967982
ACTR3B	Turquoise	0.967964
NLGN3	Turquoise	0.967847
CCDC130	Turquoise	0.967842
DYRK3	Turquoise	0.967801
HSPB7	Turquoise	0.967792
PRR33	Turquoise	0.967753
CASTOR1	Turquoise	0.967748
SPEG	Turquoise	0.967686
HEY1	Turquoise	0.967575
MIRLET7A_3	Turquoise	0.967569
PLEKHA3	Turquoise	0.967514
SCAND1	Turquoise	0.967498
LOC112448523	Turquoise	0.96747
PIGO	Turquoise	0.967416
SOX4	Turquoise	0.967414
TAF9	Turquoise	0.967397
PDLIM7	Turquoise	0.967386
SELENOS	Turquoise	0.967367
TMEM238	Turquoise	0.96736
PRRC2A	Turquoise	0.967357
ETAA1	Turquoise	0.967347
CACNA1H	Turquoise	0.967144
RGS3	Turquoise	0.967132
ADARB1	Turquoise	0.967124
CCDC112	Turquoise	0.967079
ANAPC1	Turquoise	0.966782
ASB8	Turquoise	0.966618
UVSSA	Turquoise	0.966546
CLEC18C	Turquoise	0.966506
ARHGEF7	Turquoise	0.966501
SOWAHA	Turquoise	0.966409
HSD11B1	Turquoise	0.966363
ERG	Turquoise	0.966346
LOC107132977	Turquoise	0.966284
LGALSL	Turquoise	0.966206
ARMC10	Turquoise	0.966198
CCDC183	Turquoise	0.966183
SNRK	Turquoise	0.966179
NOBOX	Turquoise	0.966164
CDH8	Turquoise	0.966121
POLR2C	Turquoise	0.966114
GRB10	Turquoise	0.965905
LRRC31	Turquoise	0.96573
LOC112444340	Turquoise	0.965651
TRIB2	Turquoise	0.965619
PDE8A	Turquoise	0.965607
LOC112447609	Turquoise	0.965458
CLDN4	Turquoise	0.965399
STRIP2	Turquoise	0.96529
SLC25A51	Turquoise	0.965253
PDLIM1	Turquoise	0.965215
CDC42EP4	Turquoise	0.965179
LRRC32	Turquoise	0.965044
ZNF7	Turquoise	0.965042
WDR5B	Turquoise	0.964986
SH3GL3	Turquoise	0.964922
WDR45	Turquoise	0.964757
KMT5B	Turquoise	0.964706
TMEM17	Turquoise	0.964628
ANAPC4	Turquoise	0.96431
AAR2	Turquoise	0.964281
LOC112448764	Turquoise	0.964278
GINM1	Turquoise	0.964272
MPPED2	Turquoise	0.96425
RBBP7	Turquoise	0.96415
LOC100847326	Turquoise	0.964103
C19H17orf67	Turquoise	0.964017
DYRK1B	Turquoise	0.963969
CUL1	Turquoise	0.963967
SH3BP5	Turquoise	0.963959
NTF3	Turquoise	0.963747
NEMF	Turquoise	0.963564
LOC616427	Turquoise	0.963537
LOC112443728	Turquoise	0.963524
TRNP1	Turquoise	0.963379
SMTNL1	Turquoise	0.963379
TRMT1L	Turquoise	0.963363
LOC112447362	Turquoise	0.963326
TTC14	Turquoise	0.963185
TRPM4	Turquoise	0.963111
CD46	Turquoise	0.963086
STAT4	Turquoise	0.962959
APOA1	Turquoise	0.962928
CITED4	Turquoise	0.962918
CAMSAP1	Turquoise	0.962809
CYFIP1	Turquoise	0.962722
DSTN	Turquoise	0.96271
DEK	Turquoise	0.96268
VIL1	Turquoise	0.962667
KIF1BP	Turquoise	0.96265
PTRH2	Turquoise	0.962625
FAXC	Turquoise	0.962395
GHRHR	Turquoise	0.962349
MTMR7	Turquoise	0.962252
TMEM80	Turquoise	0.962225
TSHZ3	Turquoise	0.962194
LOC101903326	Turquoise	0.962181
LOC112449406	Turquoise	0.962179
RFT1	Turquoise	0.962163
LOC112447828	Turquoise	0.962107
RALGAPA1	Turquoise	0.962066
RIF1	Turquoise	0.962036
LOC112442079	Turquoise	0.961976
DES	Turquoise	0.961963
SCUBE2	Turquoise	0.961961
LOC104974050	Turquoise	0.961909
SPTSSA	Turquoise	0.961868
NOL4L	Turquoise	0.96186
LOC101905365	Turquoise	0.961837
SART3	Turquoise	0.961786
LOC101904529	Turquoise	0.961728
LOC112443151	Turquoise	0.961583
ASAP1	Turquoise	0.961468
B3GALT2	Turquoise	0.961382
PAFAH1B1	Turquoise	0.961341
DDX55	Turquoise	0.961335
SLCO5A1	Turquoise	0.961243
CACNA1A	Turquoise	0.961241
STMN3	Turquoise	0.961228
ARL10	Turquoise	0.961141
LOC515042	Turquoise	0.960963
OGA	Turquoise	0.960912
MAML2	Turquoise	0.960878
LOC104970180	Turquoise	0.960851
LOC107133209	Turquoise	0.960844
RXFP3	Turquoise	0.960829
PIP5K1C	Turquoise	0.960757
MARS	Turquoise	0.960594
MAP1LC3A	Turquoise	0.96057
SLC8A2	Turquoise	0.960539
NCF1	Turquoise	0.960488
MTERF1	Turquoise	0.960133
ADSSL1	Turquoise	0.960061
UBE2D1	Turquoise	0.959973
KATNAL1	Turquoise	0.959909
LRFN3	Turquoise	0.959897
FBH1	Turquoise	0.959845
CCDC17	Turquoise	0.959749
EPN2	Turquoise	0.959636
TMOD4	Turquoise	0.95963
CEP135	Turquoise	0.959553
IQANK1	Turquoise	0.959463
SPAST	Turquoise	0.959349
ARHGAP31	Turquoise	0.959223
TMEM81	Turquoise	0.959213
NPRL2	Turquoise	0.959202
LOC100847554	Turquoise	0.959126
RB1CC1	Turquoise	0.958991
PYGO1	Turquoise	0.958951
CTNNAL1	Turquoise	0.958915
LOC112442840	Turquoise	0.958683
FGF13	Turquoise	0.958623
MAP4K5	Turquoise	0.958617
ZBTB20	Turquoise	0.958603
AMMECR1L	Turquoise	0.958444
GABBR1	Turquoise	0.958387
TRIP4	Turquoise	0.958371
NEURL4	Turquoise	0.958183
YWHAB	Turquoise	0.957952
CEP89	Turquoise	0.957949
LOC112447785	Turquoise	0.957929
GNAT2	Turquoise	0.957883
RGS5	Turquoise	0.957843
LOC101907242	Turquoise	0.957683
MIA3	Turquoise	0.957653
ARHGAP21	Turquoise	0.957563
FAT4	Turquoise	0.957393
HMGXB4	Turquoise	0.957382
PPP1CB	Turquoise	0.957366
HOXB7	Turquoise	0.957349
ARAP3	Turquoise	0.957237
CRYBG3	Turquoise	0.957142
DENND6A	Turquoise	0.957061
INPP5B	Turquoise	0.957049
C23H6orf201	Turquoise	0.956998
PRDM4	Turquoise	0.956925
FASTK	Turquoise	0.956835
ZNF529	Turquoise	0.956674
LOC101902991	Turquoise	0.95666
LOC100139360	Turquoise	0.956632
EMCN	Turquoise	0.956617
LOC112448807	Turquoise	0.956569
USP39	Turquoise	0.956267
LOC112448057	Turquoise	0.956262
RARB	Turquoise	0.956188
DLG3	Turquoise	0.956186
METTL2A	Turquoise	0.956185
ARAF	Turquoise	0.956151
SNX7	Turquoise	0.95614
PPP1R13L	Turquoise	0.956075
LOC104975073	Turquoise	0.956029
S100A13	Turquoise	0.956022
CCZ1	Turquoise	0.956009
CDIP1	Turquoise	0.955994
SLC16A5	Turquoise	0.955942
SLC44A2	Turquoise	0.955862
ARHGEF17	Turquoise	0.955786
TTF1	Turquoise	0.955717
ZNF445	Turquoise	0.955577
C8H9orf152	Turquoise	0.955345
SLC36A4	Turquoise	0.955317
PLEKHG2	Turquoise	0.955314
TWISTNB	Turquoise	0.955135
JAKMIP3	Turquoise	0.955125
FBXW5	Turquoise	0.955067
KCNJ8	Turquoise	0.954974
PTPN4	Turquoise	0.954914
AMZ1	Turquoise	0.95486
LYSMD3	Turquoise	0.95448
MDM4	Turquoise	0.954468
MAPK7	Turquoise	0.954399
LOC101906367	Turquoise	0.954171
MED23	Turquoise	0.954155
MCMBP	Turquoise	0.954153
TMEM138	Turquoise	0.954123
CARD10	Turquoise	0.954035
TEX48	Turquoise	0.954013
SYN3	Turquoise	0.953996
RNASEH1	Turquoise	0.953771
SMTN	Turquoise	0.953741
ATP6V1C2	Turquoise	0.953706
LSM6	Turquoise	0.953608
LOC104975290	Turquoise	0.953576
LOC101902537	Turquoise	0.953558
LOC112446397	Turquoise	0.953513
GIN1	Turquoise	0.9535
ETNK1	Turquoise	0.953389
CFB	Turquoise	0.953339
TAF2	Turquoise	0.953133
LOC614785	Turquoise	0.953073
PRDM10	Turquoise	0.953033
PMP22	Turquoise	0.952937
RNF123	Turquoise	0.95293
ZRANB2	Turquoise	0.952929
LOC100335177	Turquoise	0.952865
STEAP4	Turquoise	0.952817
FAM219A	Turquoise	0.952749
KRT80	Turquoise	0.952711
TMEM65	Turquoise	0.952683
S100A14	Turquoise	0.952611
MYO1H	Turquoise	0.952488
THBD	Turquoise	0.952429
PFKP	Turquoise	0.952263
RAB22A	Turquoise	0.95224
CRISPLD1	Turquoise	0.95224
LOC509810	Turquoise	0.952125
C7H5orf30	Turquoise	0.952026
S100A16	Turquoise	0.951914
NUP88	Turquoise	0.951898
NBN	Turquoise	0.951809
ZNF746	Turquoise	0.951789
ENDOU	Turquoise	0.951696
LOC100848495	Turquoise	0.951683
ARID1A	Turquoise	0.951542
LOC104976069	Turquoise	0.951363
EID1	Turquoise	0.951256
LOC104973229	Turquoise	0.951219
PLPP1	Turquoise	0.95118
VPS13A	Turquoise	0.951005
LOC107132994	Turquoise	0.950959
SPEM1	Turquoise	0.950896
EPOR	Turquoise	0.950671
LOC101907320	Turquoise	0.950634
ZNF554	Turquoise	0.950609
NHSL2	Turquoise	0.950569
GPX3	Turquoise	0.950473
TAF8	Turquoise	0.950469
NEK3	Turquoise	0.950462
TBC1D25	Turquoise	0.950414
DTNB	Turquoise	0.95038
SLC8B1	Turquoise	0.950365
LHFPL3	Turquoise	0.950271
RNF34	Turquoise	0.950189
RARG	Turquoise	0.950182
LOC101906279	Turquoise	0.950117
SHANK3	Turquoise	0.94992
WIPF2	Turquoise	0.949899
DDIT4L	Turquoise	0.949845
CADPS2	Turquoise	0.949728
NUP58	Turquoise	0.949664
SAMD9	Turquoise	0.949659
LOC100298428	Turquoise	0.949597
LOC112443176	Turquoise	0.949587
GFOD2	Turquoise	0.949488
LOC104972906	Turquoise	0.949232
CACHD1	Turquoise	0.949223
LOC112441472	Turquoise	0.949171
STRADA	Turquoise	0.949113
GLI3	Turquoise	0.949094
LOC101905188	Turquoise	0.949038
DZIP1	Turquoise	0.949014
TTC23	Turquoise	0.949012
LIN54	Turquoise	0.948828
FGGY	Turquoise	0.948827
AEN	Turquoise	0.948527
ZDHHC17	Turquoise	0.948525
LOC112448874	Turquoise	0.948522
FBXO38	Turquoise	0.948427
LIF	Turquoise	0.948423
CLSTN3	Turquoise	0.948227
RPL7L1	Turquoise	0.948213
FAR2	Turquoise	0.948169
CLEC1A	Turquoise	0.948144
OSCAR	Turquoise	0.948136
HSPG2	Turquoise	0.947948
PITPNM2	Turquoise	0.947942
FPGT	Turquoise	0.947842
PDPR	Turquoise	0.947834
B3GNTL1	Turquoise	0.947793
TGFB1I1	Turquoise	0.94779
MAD2L2	Turquoise	0.9477
ERI3	Turquoise	0.947519
MAPK4	Turquoise	0.947495
KIAA1217	Turquoise	0.947315
KIAA0586	Turquoise	0.947279
C15H11orf71	Turquoise	0.947219
PCNX1	Turquoise	0.947215
BTD	Turquoise	0.947155
KATNA1	Turquoise	0.947124
LOC112446042	Turquoise	0.947121
44808	Turquoise	0.946955
DNPEP	Turquoise	0.946875
ARMCX5	Turquoise	0.946757
RFLNB	Turquoise	0.946265
LOC112446423	Turquoise	0.946142
ELK3	Turquoise	0.9461
PPP2R3A	Turquoise	0.946024
THOC3	Turquoise	0.946006
DR1	Turquoise	0.945672
VSTM4	Turquoise	0.945593
PIGH	Turquoise	0.94555
LOC100848703	Turquoise	0.945512
ERI1	Turquoise	0.945384
LOC112449092	Turquoise	0.945323
METAP1D	Turquoise	0.945301
MYO1D	Turquoise	0.945285
RUNDC3A	Turquoise	0.945249
AHNAK	Turquoise	0.945233
CLCF1	Turquoise	0.945034
LOC112442714	Turquoise	0.944886
UCN	Turquoise	0.94488
GINS1	Turquoise	0.944861
SNAI1	Turquoise	0.944791
GNA12	Turquoise	0.944776
GMEB2	Turquoise	0.94454
SUZ12	Turquoise	0.944295
LOC112445797	Turquoise	0.94428
EXD3	Turquoise	0.944222
ZKSCAN5	Turquoise	0.944133
USP28	Turquoise	0.944012
LOC101907074	Turquoise	0.944012
MOG	Turquoise	0.943908
CHIC2	Turquoise	0.943862
ABCB6	Turquoise	0.943834
PDE9A	Turquoise	0.943812
FYB1	Turquoise	0.943769
KSR1	Turquoise	0.943692
ZNF613	Turquoise	0.943628
NFYC	Turquoise	0.943544
KLHL7	Turquoise	0.943367
NXF1	Turquoise	0.943358
LOC616942	Turquoise	0.943318
ZNF177	Turquoise	0.943273
LOC104975091	Turquoise	0.943214
DLC1	Turquoise	0.943207
NCR1	Turquoise	0.943163
ZNF576	Turquoise	0.943065
LOC101907501	Turquoise	0.943014
LOC101904836	Turquoise	0.942669
SIX2	Turquoise	0.942577
GSN	Turquoise	0.942511
G2E3	Turquoise	0.942493
LOC101902346	Turquoise	0.942473
MEX3B	Turquoise	0.942435
SEMA6D	Turquoise	0.942345
GPR62	Turquoise	0.942314
CXHXorf36	Turquoise	0.942241
TH	Turquoise	0.942053
USHBP1	Turquoise	0.942053
ATAT1	Turquoise	0.941881
ADGRL3	Turquoise	0.941795
STMP1	Turquoise	0.941665
LOC783378	Turquoise	0.941655
NECTIN2	Turquoise	0.941527
NEBL	Turquoise	0.941494
ARRDC5	Turquoise	0.941378
ARID4B	Turquoise	0.941349
LOC101902154	Turquoise	0.941193
FAM57A	Turquoise	0.941058
LOC789337	Turquoise	0.940999
CCDC180	Turquoise	0.940939
INO80D	Turquoise	0.940905
FAM171A2	Turquoise	0.940869
HCRT	Turquoise	0.940776
LOC101902944	Turquoise	0.940575
PSMA2	Turquoise	0.940538
SLC9A3R2	Turquoise	0.940537
RAB18	Turquoise	0.940479
C23H6orf222	Turquoise	0.940416
SLC10A7	Turquoise	0.940415
LOC112448603	Turquoise	0.940402
CYP1B1	Turquoise	0.940288
EGFL7	Turquoise	0.940264
ANKRD13B	Turquoise	0.940144
FMNL3	Turquoise	0.940022
FAM102A	Turquoise	0.940011
LOC112444957	Turquoise	0.940003
TM4SF1	Turquoise	0.939986
ABCC9	Turquoise	0.9399
LOC112447626	Turquoise	0.939708
EVI5	Turquoise	0.939695
ADRB2	Turquoise	0.939583
LOC618364	Turquoise	0.939553
DHPS	Turquoise	0.939401
LOC101906317	Turquoise	0.939268
SAE1	Turquoise	0.939125
UBOX5	Turquoise	0.939114
LOC104970589	Turquoise	0.939045
LEPROT	Turquoise	0.93887
ZNF572	Turquoise	0.938666
LOC112447435	Turquoise	0.938573
ARHGAP42	Turquoise	0.938538
TAF1D	Turquoise	0.938538
KIAA0232	Turquoise	0.938535
LOC104975064	Turquoise	0.938487
ZDBF2	Turquoise	0.938456
LOC100296952	Turquoise	0.938448
HMGCL	Turquoise	0.938328
TRA2A	Turquoise	0.938324
AJUBA	Turquoise	0.938297
NEIL2	Turquoise	0.938068
CD93	Turquoise	0.93798
LOC112442636	Turquoise	0.937967
AIMP2	Turquoise	0.93796
FRMD8	Turquoise	0.937943
DAAM1	Turquoise	0.937912
USP42	Turquoise	0.93767
SMG7	Turquoise	0.937643
NMUR1	Turquoise	0.937527
AOX1	Turquoise	0.937495
SMPD4	Turquoise	0.937478
TMEM44	Turquoise	0.937474
LOC100297420	Turquoise	0.937412
LOC787875	Turquoise	0.937341
MINK1	Turquoise	0.937275
RBM4B	Turquoise	0.937237
OXR1	Turquoise	0.937087
LOC112448317	Turquoise	0.937019
TACC2	Turquoise	0.936991
EVL	Turquoise	0.936815
FBXL7	Turquoise	0.93679
RAB11FIP5	Turquoise	0.936427
SOCS1	Turquoise	0.936387
LOC112441843	Turquoise	0.936322
ABCC11	Turquoise	0.936282
BRF1	Turquoise	0.936157
LOC107132032	Turquoise	0.936149
SETMAR	Turquoise	0.936091
GPN3	Turquoise	0.936056
CMC4	Turquoise	0.935833
WDR44	Turquoise	0.935831
LOC112446127	Turquoise	0.935684
PPEF2	Turquoise	0.935656
MKNK2	Turquoise	0.935627
ARGLU1	Turquoise	0.935608
AIF1L	Turquoise	0.935479
NANOS1	Turquoise	0.935286
LOC107131134	Turquoise	0.935219
ADNP2	Turquoise	0.935113
LOC112444232	Turquoise	0.935111
LOC104971220	Turquoise	0.935045
TCERG1	Turquoise	0.934932
UNC45A	Turquoise	0.93479
DENND2A	Turquoise	0.934781
TBX2	Turquoise	0.934776
TBX6	Turquoise	0.934689
PDE10A	Turquoise	0.934683
C21H14orf28	Turquoise	0.93452
EXOC3L1	Turquoise	0.934489
MIR24_1	Turquoise	0.934487
MED10	Turquoise	0.934486
ARIH2	Turquoise	0.934464
FAM46B	Turquoise	0.93446
ARFGAP3	Turquoise	0.934332
EPHA2	Turquoise	0.934297
LBR	Turquoise	0.934191
BCL7A	Turquoise	0.934016
NOSIP	Turquoise	0.933883
TMEM60	Turquoise	0.93386
KRI1	Turquoise	0.933836
ATL3	Turquoise	0.933822
SLC26A11	Turquoise	0.933806
LONRF1	Turquoise	0.933741
ADGRL2	Turquoise	0.933509
LOC107131434	Turquoise	0.933466
BCLAF1	Turquoise	0.933383
FBXL4	Turquoise	0.933345
MTMR2	Turquoise	0.933264
LOXL2	Turquoise	0.933201
MGC133636	Turquoise	0.933061
CAMKK2	Turquoise	0.932979
KAT5	Turquoise	0.93297
RAMP3	Turquoise	0.932779
EDIL3	Turquoise	0.932683
ASPHD2	Turquoise	0.93267
PUM1	Turquoise	0.932475
KCNA6	Turquoise	0.932399
MECOM	Turquoise	0.932301
COL8A1	Turquoise	0.932287
OTULINL	Turquoise	0.932228
RHOF	Turquoise	0.932194
TIGD7	Turquoise	0.932191
TCF12	Turquoise	0.932063
ARFGEF1	Turquoise	0.93204
NXT2	Turquoise	0.931933
TMEM178A	Turquoise	0.931925
ZBTB11	Turquoise	0.931742
BRCC3	Turquoise	0.931741
ANKRD23	Turquoise	0.931696
CRIPT	Turquoise	0.931499
SUSD6	Turquoise	0.931402
MIR7_2	Turquoise	0.931205
H1F0	Turquoise	0.931203
CALR3	Turquoise	0.931175
ITGB4	Turquoise	0.931168
NPAS3	Turquoise	0.931115
PGAP2	Turquoise	0.930959
S100A9	Turquoise	0.930784
NEK5	Turquoise	0.930744
PHF14	Turquoise	0.930679
BAZ1A	Turquoise	0.930667
RNF13	Turquoise	0.930635
RSPO2	Turquoise	0.930608
THOC2	Turquoise	0.930473
PTPRB	Turquoise	0.930343
MMP2	Turquoise	0.9303
AFAP1L2	Turquoise	0.930255
SGCD	Turquoise	0.930163
RALGDS	Turquoise	0.930144
LOC101902937	Turquoise	0.930116
MCM3	Turquoise	0.930099
ASB6	Turquoise	0.93003
ITGB3BP	Turquoise	0.930021
TM7SF2	Turquoise	0.93
CNGA3	Turquoise	0.929938
HPGDS	Turquoise	0.929628
TCF7L2	Turquoise	0.929535
LOC101907132	Turquoise	0.929259
DUSP1	Turquoise	0.929213
PURA	Turquoise	0.929134
WDR62	Turquoise	0.928975
SRGAP1	Turquoise	0.928961
HOXB2	Turquoise	0.928762
HAUS4	Turquoise	0.928683
PAPLN	Turquoise	0.928621
ODF2	Turquoise	0.928383
TMEM150C	Turquoise	0.928316
LOC614402	Turquoise	0.928272
GPATCH2L	Turquoise	0.92814
ATG4D	Turquoise	0.928115
GJD3	Turquoise	0.928063
LOC112447320	Turquoise	0.927983
KANSL2	Turquoise	0.927801
FNBP4	Turquoise	0.927712
RHBDL2	Turquoise	0.927633
FERMT1	Turquoise	0.927624
LOC112442741	Turquoise	0.927596
R3HDM1	Turquoise	0.92757
LOC618256	Turquoise	0.927567
NET1	Turquoise	0.927532
RBX1	Turquoise	0.927481
ZW10	Turquoise	0.927424
LOC107131367	Turquoise	0.927417
LOC100847171	Turquoise	0.927363
TMEM214	Turquoise	0.927336
AMPD1	Turquoise	0.927244
RAC1	Turquoise	0.927227
LOC112443317	Turquoise	0.927224
BOLA_DQA5	Turquoise	0.927148
LOC100849652	Turquoise	0.92712
ADD3	Turquoise	0.926946
LIMA1	Turquoise	0.926889
SAMD4A	Turquoise	0.926856
S100A2	Turquoise	0.926832
ANKRD33	Turquoise	0.926782
TSEN15	Turquoise	0.926773
SVIL	Turquoise	0.926763
SYNJ1	Turquoise	0.926755
IRF7	Turquoise	0.926633
DPH1	Turquoise	0.926466
FZD9	Turquoise	0.926432
CFAP300	Turquoise	0.926183
TSPAN14	Turquoise	0.92615
ZNF639	Turquoise	0.925938
ZFP3	Turquoise	0.925847
USP20	Turquoise	0.925801
UCHL5	Turquoise	0.925797
LOC516355	Turquoise	0.92574
PLXNA2	Turquoise	0.925617
GXYLT1	Turquoise	0.925347
EPM2AIP1	Turquoise	0.9253
S1PR3	Turquoise	0.925254
JAG2	Turquoise	0.925186
PPP2R2A	Turquoise	0.924963
LOC101902841	Turquoise	0.924766
MAP7D1	Turquoise	0.924735
LOC101903795	Turquoise	0.924732
TMOD3	Turquoise	0.924563
ZFX	Turquoise	0.924377
NDST1	Turquoise	0.924281
LOC101906077	Turquoise	0.924127
ELL	Turquoise	0.924041
CCDC91	Turquoise	0.924016
PYGM	Turquoise	0.924011
NAA60	Turquoise	0.923892
LRIF1	Turquoise	0.923871
LOC100848339	Turquoise	0.923761
TBC1D8	Turquoise	0.923724
FOXF1	Turquoise	0.923681
LOC107132867	Turquoise	0.923641
GAB3	Turquoise	0.923581
LOC107132963	Turquoise	0.923568
TUBE1	Turquoise	0.923534
YEATS4	Turquoise	0.923519
DEDD	Turquoise	0.923519
RGS16	Turquoise	0.923488
IFIH1	Turquoise	0.923411
LOC112447613	Turquoise	0.923405
FMC1	Turquoise	0.923366
TCEA2	Turquoise	0.923072
ZNF397	Turquoise	0.922981
ETV6	Turquoise	0.922926
PABPN1L	Turquoise	0.922831
IQCK	Turquoise	0.922827
LGI2	Turquoise	0.922665
C6H4orf3	Turquoise	0.92263
FHOD3	Turquoise	0.922588
LOC101904239	Turquoise	0.922575
ME3	Turquoise	0.922573
IRX5	Turquoise	0.922384
PEX10	Turquoise	0.922336
GNPDA2	Turquoise	0.922243
LOC104974455	Turquoise	0.922192
SUPV3L1	Turquoise	0.922143
ZNF184	Turquoise	0.922111
HOXD3	Turquoise	0.922007
ADAMTS4	Turquoise	0.921995
TBX19	Turquoise	0.92199
POLG	Turquoise	0.921962
SOX18	Turquoise	0.921903
GUCD1	Turquoise	0.921897
LOC107132070	Turquoise	0.921884
KMT2C	Turquoise	0.921642
ZC3H3	Turquoise	0.921577
LOC539973	Turquoise	0.921438
LOC112447105	Turquoise	0.92137
AFDN	Turquoise	0.92136
TRMT11	Turquoise	0.921148
CRKL	Turquoise	0.921037
BAZ2B	Turquoise	0.920685
MAP1A	Turquoise	0.920505
GABARAPL1	Turquoise	0.920315
MYBPHL	Turquoise	0.920176
CAMTA2	Turquoise	0.920164
OGFOD2	Turquoise	0.920132
SLC10A6	Turquoise	0.920047
C23H6orf136	Turquoise	0.919962
MRPS12	Turquoise	0.919906
DOCK6	Turquoise	0.919824
RUNX1T1	Turquoise	0.919728
LOC786726	Turquoise	0.919628
ZNF570	Turquoise	0.919587
PPP1R12A	Turquoise	0.91954
COL4A5	Turquoise	0.919397
FBXL3	Turquoise	0.919237
IGFBP5	Turquoise	0.919126
NAALADL1	Turquoise	0.919037
TNFRSF1A	Turquoise	0.918831
NPTN	Turquoise	0.9188
SLC35F2	Turquoise	0.918651
NPDC1	Turquoise	0.918599
LOC100140533	Turquoise	0.918589
LOC100848568	Turquoise	0.918302
HCFC1	Turquoise	0.918286
VAMP5	Turquoise	0.918252
DVL3	Turquoise	0.918106
SMPDL3B	Turquoise	0.91804
FAM69C	Turquoise	0.917981
FAM81A	Turquoise	0.917915
LOC101907084	Turquoise	0.917882
RPA2	Turquoise	0.917835
AGL	Turquoise	0.917746
NFS1	Turquoise	0.917557
LTB4R	Turquoise	0.917396
TEAD3	Turquoise	0.917271
LOC104968993	Turquoise	0.917195
ZNF142	Turquoise	0.91706
SNTA1	Turquoise	0.916957
RXRB	Turquoise	0.916873
FHOD1	Turquoise	0.91673
RPP14	Turquoise	0.91672
ACSL4	Turquoise	0.916718
LOC788648	Turquoise	0.916709
NCOA6	Turquoise	0.916689
SMIM1	Turquoise	0.916576
ADAM15	Turquoise	0.916536
LOC506181	Turquoise	0.916516
ZYG11B	Turquoise	0.916478
ADAMTSL3	Turquoise	0.916462
PPM1F	Turquoise	0.91642
TRIB3	Turquoise	0.916364
LOC789148	Turquoise	0.916204
FAM222A	Turquoise	0.916182
CDK16	Turquoise	0.916156
DFFB	Turquoise	0.91594
GET4	Turquoise	0.915717
C8G	Turquoise	0.915559
OSBPL2	Turquoise	0.915503
ZNF692	Turquoise	0.915356
FIP1L1	Turquoise	0.915301
KCTD18	Turquoise	0.915273
CEP295	Turquoise	0.915271
ZNF696	Turquoise	0.915265
ACKR3	Turquoise	0.915231
VCAM1	Turquoise	0.915208
CCDC173	Turquoise	0.91506
MRPS30	Turquoise	0.915031
LOC104976274	Turquoise	0.914468
DBN1	Turquoise	0.91446
ATN1	Turquoise	0.914381
MTMR1	Turquoise	0.914289
FGFR1	Turquoise	0.914188
NRXN2	Turquoise	0.91416
PDGFRB	Turquoise	0.914079
ADAL	Turquoise	0.913651
FRY	Turquoise	0.913563
KLHL29	Turquoise	0.913543
VILL	Turquoise	0.913505
PQLC3	Turquoise	0.913402
SLC35A3	Turquoise	0.913382
MFSD9	Turquoise	0.913328
LOC112443142	Turquoise	0.913201
SMARCAL1	Turquoise	0.913182
KIF28	Turquoise	0.913173
LOC101905845	Turquoise	0.913173
MKLN1	Turquoise	0.913165
LOC112444291	Turquoise	0.913088
LRRC14	Turquoise	0.913076
LOC101902128	Turquoise	0.91306
BCNT2	Turquoise	0.912895
LOC506495	Turquoise	0.912855
LAMB3	Turquoise	0.912803
LOC104976640	Turquoise	0.91276
LOC112447824	Turquoise	0.912704
EMID1	Turquoise	0.912585
UBC	Turquoise	0.912498
HDDC2	Turquoise	0.912452
REV3L	Turquoise	0.91244
BICC1	Turquoise	0.912335
SPON1	Turquoise	0.912241
UTP6	Turquoise	0.912156
VPS25	Turquoise	0.912125
MINDY1	Turquoise	0.912107
LOC112444726	Turquoise	0.912086
BOLA_DOA	Turquoise	0.912055
SLC35G1	Turquoise	0.912032
SSH2	Turquoise	0.911938
TRIM7	Turquoise	0.911868
TTC13	Turquoise	0.911649
NXPE3	Turquoise	0.911396
GRIP2	Turquoise	0.911184
CLEC16A	Turquoise	0.911118
LOC540014	Turquoise	0.911066
BRD4	Turquoise	0.911003
MID2	Turquoise	0.910998
MYO1B	Turquoise	0.910975
NAP1L1	Turquoise	0.910929
LMBR1L	Turquoise	0.91079
NECAB2	Turquoise	0.910775
LOC112447313	Turquoise	0.910762
RNF31	Turquoise	0.910711
FANCG	Turquoise	0.910646
GUCY1B1	Turquoise	0.910546
FBXO30	Turquoise	0.91047
EFHC2	Turquoise	0.910317
AASS	Turquoise	0.910284
SCARA3	Turquoise	0.910213
C23H6orf226	Turquoise	0.910212
LOC107132870	Turquoise	0.910186
SERPINB8	Turquoise	0.910126
GPR151	Turquoise	0.910022
C1QTNF5	Turquoise	0.909973
LOC112445193	Turquoise	0.909955
TUBG1	Turquoise	0.909879
CHIC1	Turquoise	0.909817
PIK3CA	Turquoise	0.909435
CRIM1	Turquoise	0.909412
ZNF419	Turquoise	0.909324
DNAJB2	Turquoise	0.90923
CDKL3	Turquoise	0.909229
MYSM1	Turquoise	0.909094
KCTD9	Turquoise	0.908997
ZNF286A	Turquoise	0.908948
MICALL2	Turquoise	0.908931
HBEGF	Turquoise	0.908872
LOC100300115	Turquoise	0.908862
TLX1	Turquoise	0.908839
CAMSAP2	Turquoise	0.908599
NAV2	Turquoise	0.90845
LOC101906006	Turquoise	0.908426
MED6	Turquoise	0.908396
LOC104975460	Turquoise	0.908144
TATDN3	Turquoise	0.908113
BBS1	Turquoise	0.908093
RPRD1A	Turquoise	0.907934
MAMDC2	Turquoise	0.907905
HAUS1	Turquoise	0.907791
ANGPT1	Turquoise	0.907756
C23H6orf47	Turquoise	0.907731
IFI27	Turquoise	0.907612
GRM8	Turquoise	0.9075
FAM131B	Turquoise	0.907493
PROM1	Turquoise	0.907442
SH3RF1	Turquoise	0.907298
PPP1R36	Turquoise	0.907234
GRAMD1C	Turquoise	0.907187
BMP2	Turquoise	0.907181
LOC104974669	Turquoise	0.907068
LOC112449102	Turquoise	0.906865
LOC104968964	Turquoise	0.90684
NAPA	Turquoise	0.906801
BCLAF3	Turquoise	0.906543
LOC112448731	Turquoise	0.90645
PITPNM1	Turquoise	0.906386
TMEM151A	Turquoise	0.906117
IDH3G	Turquoise	0.90609
HGF	Turquoise	0.906077
MIB2	Turquoise	0.905997
CYB561	Turquoise	0.905932
LMO2	Turquoise	0.90585
ARHGAP27	Turquoise	0.905844
LOC104975977	Turquoise	0.905801
LRRC49	Turquoise	0.90542
LOC101906477	Turquoise	0.905373
SKA1	Turquoise	0.905346
LOC784914	Turquoise	0.905215
EME2	Turquoise	0.90515
TPPP2	Turquoise	0.905108
GPRC5B	Turquoise	0.905103
ST6GALNAC6	Turquoise	0.905012
NR1H2	Turquoise	0.904994
DOK6	Turquoise	0.904984
MBNL1	Turquoise	0.904354
LOC112441847	Turquoise	0.904325
LOC107132971	Turquoise	0.904276
INPP5K	Turquoise	0.904258
EPN3	Turquoise	0.904064
ITIH1	Turquoise	0.904059
LIG3	Turquoise	0.903924
KCTD15	Turquoise	0.903863
STOM	Turquoise	0.903838
DPYSL2	Turquoise	0.903814
LOC616063	Turquoise	0.903811
DDX18	Turquoise	0.903736
VN1R1	Turquoise	0.903246
LOC101905499	Turquoise	0.903112
CCL5	Turquoise	0.903087
PLEKHG3	Turquoise	0.903051
SPTLC3	Turquoise	0.902915
CPTP	Turquoise	0.902839
LOC100141258	Turquoise	0.902801
COBL	Turquoise	0.902476
SUOX	Turquoise	0.902265
PPP1R13B	Turquoise	0.902172
LOC101905199	Turquoise	0.902138
TMEM59	Turquoise	0.902128
HIST1H1C	Turquoise	0.902031
TFAP4	Turquoise	0.901871
NDUFS3	Turquoise	0.901812
PPP6R3	Turquoise	0.901751
TMEM184C	Turquoise	0.901524
ARV1	Turquoise	0.901499
ZNF280D	Turquoise	0.901328
ANKS1A	Turquoise	0.901323
ACKR2	Turquoise	0.901312
FBXL18	Turquoise	0.901186
LOC112443704	Turquoise	0.900795
LOC112444164	Turquoise	0.900563
PRUNE1	Turquoise	0.90053
SLC6A9	Turquoise	0.900444
BHLHE22	Turquoise	0.900397
HGFAC	Turquoise	0.900379
PHYKPL	Turquoise	0.900136
CTDSPL2	Turquoise	0.900004
PGAM2	Turquoise	0.899959
ADAM33	Turquoise	0.899929
PCIF1	Turquoise	0.899685
PPP1R1A	Turquoise	0.899367
NUDT2	Turquoise	0.89935
ZBTB22	Turquoise	0.899165
KLHL8	Turquoise	0.899094
ENO2	Turquoise	0.898949
PLPPR3	Turquoise	0.898919
TNFRSF4	Turquoise	0.898691
CNIH4	Turquoise	0.898566
TMEM68	Turquoise	0.898446
XAB2	Turquoise	0.898299
LOC101906855	Turquoise	0.89829
ITGB5	Turquoise	0.898213
NTAN1	Turquoise	0.898189
MIR339A	Turquoise	0.898187
FAM120B	Turquoise	0.898114
RNF24	Turquoise	0.898097
KLHL30	Turquoise	0.898075
SNRNP200	Turquoise	0.898051
ZNF555	Turquoise	0.898041
LOC537017	Turquoise	0.897767
FLYWCH1	Turquoise	0.897705
RCOR3	Turquoise	0.897462
ZNF521	Turquoise	0.897421
PRAP1	Turquoise	0.897327
MPDZ	Turquoise	0.897319
VWA3A	Turquoise	0.897283
CDKN2AIP	Turquoise	0.897226
ANKRD27	Turquoise	0.897212
PPHLN1	Turquoise	0.896966
ABTB1	Turquoise	0.896956
CYTIP	Turquoise	0.896927
LOC112444503	Turquoise	0.896917
NOP2	Turquoise	0.896884
SGIP1	Turquoise	0.896831
TEX9	Turquoise	0.89667
LOC112448816	Turquoise	0.896555
C28H1orf131	Turquoise	0.896462
CELF6	Turquoise	0.896265
DVL2	Turquoise	0.896061
WASL	Turquoise	0.896019
LOC784243	Turquoise	0.895789
TNIP1	Turquoise	0.895775
FBXL22	Turquoise	0.895641
GNRH2	Turquoise	0.895629
HECTD3	Turquoise	0.895512
NKTR	Turquoise	0.895401
JUP	Turquoise	0.895339
MSS51	Turquoise	0.895197
DCTN2	Turquoise	0.895168
LOC112447381	Turquoise	0.895107
LIPT1	Turquoise	0.89496
SLC27A6	Turquoise	0.894915
ABI3	Turquoise	0.89489
INPP1	Turquoise	0.894708
NUDT16	Turquoise	0.894685
HDAC4	Turquoise	0.894577
CHML	Turquoise	0.894547
LOC101906828	Turquoise	0.894203
RSAD1	Turquoise	0.894027
CORO2B	Turquoise	0.894012
DBNDD2	Turquoise	0.894009
CYP26B1	Turquoise	0.893934
MAL	Turquoise	0.89393
LOC100851369	Turquoise	0.893857
SATB1	Turquoise	0.893824
SMOX	Turquoise	0.893602
LOC112445968	Turquoise	0.893575
LOC112449309	Turquoise	0.893558
RNF138	Turquoise	0.893514
CATSPERG	Turquoise	0.893513
RBBP6	Turquoise	0.893465
ATP7A	Turquoise	0.893389
LOC100337328	Turquoise	0.89322
ZNF674	Turquoise	0.893219
WSCD1	Turquoise	0.893088
BOD1	Turquoise	0.893081
C10H15orf62	Turquoise	0.89295
CHPF2	Turquoise	0.892745
ABLIM2	Turquoise	0.892711
LOC112446799	Turquoise	0.892699
HSPB6	Turquoise	0.892617
DGKE	Turquoise	0.892521
LOC107132911	Turquoise	0.89243
LOC101903097	Turquoise	0.892422
KIAA1143	Turquoise	0.892292
LOC540403	Turquoise	0.892151
CIDEB	Turquoise	0.892045
C15H11orf91	Turquoise	0.891822
CEP85L	Turquoise	0.891585
CSPG4	Turquoise	0.89156
XIAP	Turquoise	0.891558
DAPP1	Turquoise	0.891502
EHMT2	Turquoise	0.891458
PRR14	Turquoise	0.891208
LOC104969719	Turquoise	0.891094
ZNF283	Turquoise	0.891056
KLHDC2	Turquoise	0.891036
LOC539166	Turquoise	0.891012
HOXD9	Turquoise	0.890989
IMMP1L	Turquoise	0.890798
ZNF304	Turquoise	0.890798
HSPA12B	Turquoise	0.890714
NUP155	Turquoise	0.890706
E2F5	Turquoise	0.89062
FICD	Turquoise	0.890439
LOC112449284	Turquoise	0.89038
DPP6	Turquoise	0.890306
CSRP3	Turquoise	0.890179
PPP3CA	Turquoise	0.890117
RMND5B	Turquoise	0.889616
LOC513767	Turquoise	0.889589
CD52	Turquoise	0.889445
GALNT7	Turquoise	0.889278
GUF1	Turquoise	0.889178
MOCS1	Turquoise	0.888889
ANO9	Turquoise	0.888887
LOC112442787	Turquoise	0.888886
FRS3	Turquoise	0.888822
CHI3L1	Turquoise	0.888686
SLC29A4	Turquoise	0.888474
TCEANC	Turquoise	0.888454
RTTN	Turquoise	0.888427
GRIK4	Turquoise	0.888392
LOC112441465	Turquoise	0.888062
CLIC5	Turquoise	0.887974
TC2N	Turquoise	0.887943
LOC112442218	Turquoise	0.88791
ZNF133	Turquoise	0.887866
LOC112444339	Turquoise	0.887783
LOC112443485	Turquoise	0.887718
PKLR	Turquoise	0.88766
NACC2	Turquoise	0.887553
TSHZ1	Turquoise	0.887475
GARNL3	Turquoise	0.887372
ZBED8	Turquoise	0.887153
LOC101907914	Turquoise	0.887109
CSNK1B	Turquoise	0.88709
SCARF1	Turquoise	0.887065
TARBP1	Turquoise	0.886703
FAM171A1	Turquoise	0.886624
MSTO1	Turquoise	0.886616
PDE6D	Turquoise	0.886567
ESPNL	Turquoise	0.886513
HECW2	Turquoise	0.886487
MBTPS1	Turquoise	0.886459
DTD1	Turquoise	0.886396
FMN1	Turquoise	0.886069
ELF4	Turquoise	0.886051
LOC100848369	Turquoise	0.885917
CFAP53	Turquoise	0.885908
LOC516736	Turquoise	0.885882
RAPGEF1	Turquoise	0.885695
GNG11	Turquoise	0.885514
STYX	Turquoise	0.885288
LOC101903564	Turquoise	0.885126
LOC112448466	Turquoise	0.88497
LOC617463	Turquoise	0.884956
BRWD3	Turquoise	0.884774
HOXB9	Turquoise	0.884596
S100A5	Turquoise	0.88435
FBXW2	Turquoise	0.884344
LOC112448736	Turquoise	0.884178
BTG1	Turquoise	0.883935
LOC510369	Turquoise	0.883921
LOC101906283	Turquoise	0.883811
WWC2	Turquoise	0.883651
LOC107132987	Turquoise	0.883597
SYNPO2	Turquoise	0.883591
RHOJ	Turquoise	0.883586
CFAP20	Turquoise	0.883579
SRRM1	Turquoise	0.883517
BAG2	Turquoise	0.883455
TMPO	Turquoise	0.883379
TMEM200C	Turquoise	0.883267
SGSM2	Turquoise	0.883064
PPL	Turquoise	0.883048
TMEM42	Turquoise	0.883038
FNDC3B	Turquoise	0.882987
PML	Turquoise	0.882825
LOC112449175	Turquoise	0.882639
LOC101906008	Turquoise	0.882408
ZNF777	Turquoise	0.882372
FTSJ1	Turquoise	0.882369
EMC9	Turquoise	0.882183
LOC531038	Turquoise	0.881908
ZNF227	Turquoise	0.881834
NR4A1	Turquoise	0.881747
RCHY1	Turquoise	0.881711
BBS7	Turquoise	0.881625
THAP7	Turquoise	0.881526
CLDN5	Turquoise	0.881488
B4GALNT1	Turquoise	0.881387
LRRC10B	Turquoise	0.881301
PRELP	Turquoise	0.881275
CLDN10	Turquoise	0.881088
CBLB	Turquoise	0.880723
WDR45B	Turquoise	0.880642
GPR107	Turquoise	0.880625
LOC112448853	Turquoise	0.880361
ROM1	Turquoise	0.880306
VTI1A	Turquoise	0.880251
ID4	Turquoise	0.88021
LOC101905668	Turquoise	0.880193
SPATA7	Turquoise	0.88012
TSSK3	Turquoise	0.880051
ADORA2A	Turquoise	0.880008
LOC100848443	Turquoise	0.879928
ZNF235	Turquoise	0.879882
ZNF677	Turquoise	0.879833
TRPM7	Turquoise	0.879708
ITGB7	Turquoise	0.879649
ADAM22	Turquoise	0.879497
SF3B1	Turquoise	0.879497
APEX2	Turquoise	0.879491
C25H7orf26	Turquoise	0.879237
PGF	Turquoise	0.878898
H3F3C	Turquoise	0.878815
FHAD1	Turquoise	0.878615
ZSWIM4	Turquoise	0.878428
CCDC60	Turquoise	0.878272
C25H16orf71	Turquoise	0.878213
PHF8	Turquoise	0.87817
MAP6	Turquoise	0.877956
GAN	Turquoise	0.877928
ABR	Turquoise	0.877725
GGT5	Turquoise	0.877667
IBTK	Turquoise	0.877456
PLSCR4	Turquoise	0.877367
CCDC71L	Turquoise	0.877348
LOC524650	Turquoise	0.877284
ASCC1	Turquoise	0.877257
WRN	Turquoise	0.877255
RTL6	Turquoise	0.877127
LOC104969384	Turquoise	0.877015
FAM71F1	Turquoise	0.877002
AMMECR1	Turquoise	0.876991
LOC104968807	Turquoise	0.876811
LOC112441511	Turquoise	0.876761
ASL	Turquoise	0.876731
UBR5	Turquoise	0.876699
RAVER2	Turquoise	0.876664
LOC101903900	Turquoise	0.876647
TTI2	Turquoise	0.876626
TSPAN2	Turquoise	0.87652
NELFA	Turquoise	0.876434
KIAA1841	Turquoise	0.876398
CEP97	Turquoise	0.876354
P3H1	Turquoise	0.8762
NOTCH3	Turquoise	0.876194
PRR36	Turquoise	0.876061
PTPRD	Turquoise	0.875941
LPP	Turquoise	0.875535
SOX5	Turquoise	0.875085
MEOX1	Turquoise	0.875084
TMEM132E	Turquoise	0.87506
PTK2	Turquoise	0.875048
LOC101906024	Turquoise	0.874995
EXOSC3	Turquoise	0.874899
RNPS1	Turquoise	0.8748
LOC112447731	Turquoise	0.874711
LOC785630	Turquoise	0.874684
STRAP	Turquoise	0.87458
CEBPZ	Turquoise	0.874447
AKAP8L	Turquoise	0.874283
SIPA1L2	Turquoise	0.874278
PRPF39	Turquoise	0.874187
KIRREL1	Turquoise	0.873985
SUPT5H	Turquoise	0.873882
NYNRIN	Turquoise	0.873876
SSH3	Turquoise	0.87385
LOC101904435	Turquoise	0.873849
JAK1	Turquoise	0.873806
MPV17L2	Turquoise	0.873592
ZKSCAN2	Turquoise	0.873364
C14H8orf89	Turquoise	0.873188
NCOR1	Turquoise	0.872967
TBC1D30	Turquoise	0.872766
LOC101907970	Turquoise	0.872674
SRGAP2	Turquoise	0.872621
ATOH8	Turquoise	0.872584
EIF4EBP3	Turquoise	0.87257
LOC784088	Turquoise	0.872501
ARFIP1	Turquoise	0.87228
CATSPERB	Turquoise	0.872076
RARA	Turquoise	0.871895
FLYWCH2	Turquoise	0.871887
IRF8	Turquoise	0.87187
PTGIS	Turquoise	0.871813
LOC107131623	Turquoise	0.87173
TULP3	Turquoise	0.871701
FAM126B	Turquoise	0.871444
PBX2	Turquoise	0.871429
LOC112448791	Turquoise	0.871233
LOC784148	Turquoise	0.871222
LOC617875	Turquoise	0.871
FAM110B	Turquoise	0.870912
NXPE4	Turquoise	0.87088
USP49	Turquoise	0.870423
LOC787554	Turquoise	0.87017
PHF20L1	Turquoise	0.870154
FCF1	Turquoise	0.870011
KCNS3	Turquoise	0.869975
ATP1A2	Turquoise	0.869894
HDAC7	Turquoise	0.869812
STAG1	Turquoise	0.869635
LOC107131906	Turquoise	0.86962
SPOP	Turquoise	0.86916
PECAM1	Turquoise	0.869108
LOC107132820	Turquoise	0.869021
PODXL	Turquoise	0.868985
GREB1	Turquoise	0.868955
MTRR	Turquoise	0.868851
LOC112448903	Turquoise	0.868801
PLP2	Turquoise	0.868784
ARHGEF12	Turquoise	0.868722
PPFIA3	Turquoise	0.86845
GPC4	Turquoise	0.868237
ZWINT	Turquoise	0.868227
ANGPT4	Turquoise	0.868222
LOC112442081	Turquoise	0.868199
SFPQ	Turquoise	0.86818
SACS	Turquoise	0.868155
NASP	Turquoise	0.868146
CCSAP	Turquoise	0.86793
ZNF346	Turquoise	0.8677
SNX22	Turquoise	0.867516
MINDY4	Turquoise	0.867406
FUK	Turquoise	0.867396
LOC112444326	Turquoise	0.867233
TLR5	Turquoise	0.867091
DSEL	Turquoise	0.866795
SPSB1	Turquoise	0.866744
EPHA3	Turquoise	0.866703
LAMC3	Turquoise	0.866673
ZDHHC12	Turquoise	0.866611
MYH6	Turquoise	0.866304
KLHL41	Turquoise	0.866218
BTBD10	Turquoise	0.865979
TDG	Turquoise	0.865932
LOC112449443	Turquoise	0.865351
C21H14orf132	Turquoise	0.86515
AMY2B	Turquoise	0.865142
LOC101906195	Turquoise	0.86503
LOC104972133	Turquoise	0.864968
ANKRD26	Turquoise	0.864945
KEH36_t15	Turquoise	0.86484
ARHGEF10L	Turquoise	0.864623
TMUB1	Turquoise	0.864602
NR1D1	Turquoise	0.864511
CDK17	Turquoise	0.8644
TMPRSS6	Turquoise	0.864126
PIP4K2C	Turquoise	0.864039
PHC1	Turquoise	0.863908
PPP1R27	Turquoise	0.863754
CTDSPL	Turquoise	0.863636
MAP2	Turquoise	0.863191
LOC112448347	Turquoise	0.862996
BCAR1	Turquoise	0.862829
LOC107132424	Turquoise	0.862247
MSL3	Turquoise	0.861881
CREBZF	Turquoise	0.86171
OCLN	Turquoise	0.86164
LOC781224	Turquoise	0.861601
PHLDA2	Turquoise	0.861566
MOCS3	Turquoise	0.861448
CTPS1	Turquoise	0.861436
NRBP2	Turquoise	0.861326
CDC40	Turquoise	0.861291
LOC101905734	Turquoise	0.861227
LDLRAD4	Turquoise	0.860774
ZMAT5	Turquoise	0.860674
CD151	Turquoise	0.860488
STIM2	Turquoise	0.860438
SLC20A2	Turquoise	0.86042
ZAR1L	Turquoise	0.860338
APOE	Turquoise	0.860293
DNAH8	Turquoise	0.860011
GPS2	Turquoise	0.859596
CEP72	Turquoise	0.859487
KIF13B	Turquoise	0.85932
LOC617141	Turquoise	0.859104
MED4	Turquoise	0.85908
PPP2R5E	Turquoise	0.859061
LOC112444967	Turquoise	0.858937
IMPDH2	Turquoise	0.858721
C10H14orf93	Turquoise	0.858673
BRMS1L	Turquoise	0.858609
DXO	Turquoise	0.858496
CPNE8	Turquoise	0.858493
CEMIP	Turquoise	0.858379
RYR2	Turquoise	0.85818
NEMP2	Turquoise	0.85818
TDO2	Turquoise	0.858055
S100A3	Turquoise	0.857949
SPIN4	Turquoise	0.857642
FLOT2	Turquoise	0.857617
TRPM3	Turquoise	0.85755
LOC112441530	Turquoise	0.85747
WDFY3	Turquoise	0.857397
MSH6	Turquoise	0.857393
TGFB3	Turquoise	0.857291
MEX3D	Turquoise	0.85726
TRAF7	Turquoise	0.857188
PLSCR3	Turquoise	0.857158
LURAP1	Turquoise	0.857068
KALRN	Turquoise	0.856901
GRAMD2A	Turquoise	0.856414
MOB3B	Turquoise	0.856135
ENTPD1	Turquoise	0.856129
LOC112448564	Turquoise	0.85606
DCAF10	Turquoise	0.855434
CHST1	Turquoise	0.855434
GALR3	Turquoise	0.855189
TMEM50B	Turquoise	0.855146
LOC789035	Turquoise	0.855075
LOC104972568	Turquoise	0.855071
MRVI1	Turquoise	0.854961
ITIH4	Turquoise	0.854948
LRRC17	Turquoise	0.854781
TCFL5	Turquoise	0.854494
LOC112442296	Turquoise	0.854392
CHN1	Turquoise	0.854306
MAPRE2	Turquoise	0.854268
ACCS	Turquoise	0.854215
LOC107132759	Turquoise	0.854188
PDGFC	Turquoise	0.854182
ZNF45	Turquoise	0.853845
LOC112443431	Turquoise	0.853835
PRICKLE3	Turquoise	0.853586
RAP1GAP	Turquoise	0.853538
TSLP	Turquoise	0.853516
FBXL6	Turquoise	0.853484
PAPD4	Turquoise	0.853257
LOC101907893	Turquoise	0.853257
NFYB	Turquoise	0.853098
SNX33	Turquoise	0.853038
BTBD19	Turquoise	0.853024
FOXO6	Turquoise	0.85274
ENKD1	Turquoise	0.852607
ZFP41	Turquoise	0.852476
ADGRL1	Turquoise	0.852348
HAUS6	Turquoise	0.852031
ANO7	Turquoise	0.852002
LLGL1	Turquoise	0.851952
CD82	Turquoise	0.851818
KIAA2026	Turquoise	0.851746
ZZEF1	Turquoise	0.851736
BAIAP2L2	Turquoise	0.851454
LOC104969259	Turquoise	0.85138
NXNL2	Turquoise	0.850988
COG4	Turquoise	0.850838
LOC100848715	Turquoise	0.850617
SEC61A2	Turquoise	0.850589
SESN2	Turquoise	0.850496
LOC107131697	Turquoise	0.850415
LOC100848025	Turquoise	0.84996
CDK13	Turquoise	0.849769
SIN3A	Turquoise	0.849618
ZNF566	Turquoise	0.849414
RAMP2	Turquoise	0.849322
SOX17	Turquoise	0.849309
CHKA	Turquoise	0.849222
[truncated: 1,949 more rows]
