# Supplementary material for: Subclinical ketosis in postpartum dairy cows alters the adipose tissue immunological profile in a depot-specific manner
Source: Front Immunol. 2025 Jun 17;16:1578669. doi: 10.3389/fimmu.2025.1578669 (PMC12212114; doi:10.3389/fimmu.2025.1578669)
Supplement: Supplementary Table 4 — Overrepresented biological processes (BP) in each module identified by WGCNA analysis performed on fold enrichment values with p value < 0.01 (represented in bold). [file Table4.xlsx]

## Sheet: Blue module
Category	Term	Count	%	PValue	Genes	List Total	Pop Hits	Pop Total	Fold Enrichment	Bonferroni	Benjamini	FDR
GOTERM	GO:1903800~positive regulation of production of miRNAs involved in gene silencing by miRNA	6	0.162338	0.00424538	MYOCD, MAP2K1, DDX5, IL6, RIPK1, TP53	2729	8	16659	4.57833	1	1	1
GOTERM	GO:0043517~positive regulation of DNA damage response, signal transduction by p53 class mediator	7	0.189394	0.00221119	SPRED3, SPRED2, DDX5, MMAB, ANKRD1, PLA2R1, ATR	2729	10	16659	4.2731	0.999996	1	1
GOTERM	GO:0006103~2-oxoglutarate metabolic process	7	0.189394	0.00221119	IDH1, GPT2, IDH2, GOT2, KYAT3, OGDH, DLST	2729	10	16659	4.2731	0.999996	1	1
GOTERM	GO:0001836~release of cytochrome c from mitochondria	10	0.270563	0.000162219	FIS1, BAD, IFI6, BCL2, BAX, SFN, TP53, BOK, TIMM50, BBC3	2729	15	16659	4.06962	0.594444	0.225606	0.225565
GOTERM	GO:0097320~plasma membrane tubulation	8	0.21645	0.00115395	EHD2, BIN3, CAVIN2, MICALL1, PACSIN3, CHMP4A, SNX9, FNBP1L	2729	12	16659	4.06962	0.998376	0.713271	0.713143
GOTERM	GO:0033539~fatty acid beta-oxidation using acyl-CoA dehydrogenase	6	0.162338	0.00826854	GCDH, ACADL, ETFDH, ETFA, ETFB, ACADS	2729	9	16659	4.06962	1	1	1
GOTERM	GO:0031065~positive regulation of histone deacetylation	8	0.21645	0.00214767	SREBF1, SDR16C5, ING2, SAP30BP, BCL6, ZBTB7B, TP53, JDP2	2729	13	16659	3.75657	0.999994	1	1
GOTERM	GO:0043122~regulation of I-kappaB kinase/NF-kappaB signaling	14	0.378788	2.45904e-05	ZFAND6, WNT5A, HSPB1, WDR83, TRAF1, UFL1, PIDD1, TRAF4, TRAF5, CAPN3, IKBKG, BTRC, SQSTM1, OPTN	2729	24	16659	3.56092	0.127854	0.0556455	0.0556355
GOTERM	GO:0006637~acyl-CoA metabolic process	9	0.243506	0.00704463	ACOT9, ACOT8, ACOT7, GPAM, ACSM3, GPAT4, ACSM1, LOC530653, DNAL1	2729	19	16659	2.89157	1	1	1
GOTERM	GO:0006635~fatty acid beta-oxidation	19	0.514069	3.00084e-05	ABCD2, ABCD3, ECHS1, ACAA2, ADIPOQ, HSD17B4, CPT1C, HSD17B10, ACAT1, HADHB, HADHA, SLC25A17, BDH2, SCP2, ACOX2, EHHADH, ECHDC1, ECHDC2, DECR1	2729	41	16659	2.82888	0.153749	0.0556455	0.0556355
GOTERM	GO:0040018~positive regulation of multicellular organism growth	12	0.324675	0.00774053	GHR, STAT5B, MKKS, CREB1, SMO, GPAM, CHD7, BCL2, DRD2, EZR, PPIB, BBS4	2729	31	16659	2.36301	1	1	1
GOTERM	GO:0071560~cellular response to transforming growth factor beta stimulus	12	0.324675	0.00774053	SFRP1, MEF2C, CAV1, WNT5A, PDE3A, ANKRD1, SCX, FYN, WNT2, ZFP36L2, TGFBR1, LIMS1	2729	31	16659	2.36301	1	1	1
GOTERM	GO:0048538~thymus development	16	0.4329	0.00243267	MAP2K1, RIPK3, CITED2, LMO4, SIX1, TGFBR1, PBX1, ASXL1, SIX4, HOXA3, BCL2, CTNNB1, MAPK1, RAF1, JARID2, MAPK3	2729	43	16659	2.27142	0.999999	1	1
GOTERM	GO:0042752~regulation of circadian rhythm	15	0.405844	0.00535626	PRKAA2, KDM2A, FBXW7, USP9X, UBE3A, PROX1, MAPK9, PSPC1, ID2, TIMELESS, HNRNPD, PPARG, PPARA, TARDBP, SPSB4	2729	42	16659	2.18015	1	1	1
GOTERM	GO:0008286~insulin receptor signaling pathway	16	0.4329	0.00633435	BCAR3, FOXC2, SREBF1, PTPN1, GSK3B, GSK3A, STXBP4, CAV2, SHC1, IRS2, PIK3R1, FOXO1, SLC2A8, PDK4, EIF4EBP2, ZNF106	2729	47	16659	2.07811	1	1	1
GOTERM	GO:0006631~fatty acid metabolic process	18	0.487013	0.00442702	LYPLA1, ACOT7, MECR, LOC530653, AOAH, CPT1C, ACSF2, AACS, C3, PLA2G15, FA2H, GPAM, GPAT4, PRKAR2B, PPARG, PPARA, HADH, DNAL1	2729	54	16659	2.03481	1	1	1
GOTERM	GO:0042493~response to drug	20	0.541126	0.00379013	USP47, ABCC1, JUN, SLC12A5, TP53I13, HTR2B, SLC1A3, SRP68, SOD1, SFRP1, SFRP2, CREB1, LCK, MYC, PDE3A, BCL2, CTNNB1, TOP1, DRD2, GCLM	2729	62	16659	1.96917	1	1	1
GOTERM	GO:0006979~response to oxidative stress	20	0.541126	0.00946813	PNKP, OGG1, IDH1, ETFDH, LOC101906178, GCLC, RRM2B, NAPRT, ERCC1, PXDN, MSRB2, TXNIP, MSRB3, NDUFS2, BANF1, NCOA7, GCLM, NEIL1, HMOX2, DUOX2	2729	67	16659	1.82222	1	1	1
GOTERM	GO:0018105~peptidyl-serine phosphorylation	43	1.16342	0.000476588	GSK3B, GSK3A, TSSK1B, PDGFB, IKBKB, MAPK9, GRK2, CAMKV, STK38, MAPK1, PCK1, STK32A, PAK2, IKBKE, MARK2, CSNK1G3, MORC3, MMAB, PRKCD, PLK1, DYRK1A, LMTK2, CDC7, VRK3, HIPK1, TGFBR1, MAPK12, MTOR, MAPK13, LATS1, SBK1, LATS2, WNK1, DGKQ, RPS6KB2, BCL2, TOP1, TSSK4, SGK2, CAMK1G, MAP3K12, CSNK1G1, ATR	2729	155	16659	1.69349	0.929482	0.487041	0.486953
GOTERM	GO:0006281~DNA repair	44	1.19048	0.000657114	INO80E, RTEL1, WDR48, PNKP, BACH1, ALKBH3, UFL1, RNF113A, SLX4, EME1, RUVBL2, ZRANB3, RMI2, SUPT16H, EYA1, FANCM, RFC1, CENPX, ERCC6L2, FBXW7, KMT5C, RFC2, MMAB, USP3, ATRX, RECQL, NSMCE1, CDC5L, SSRP1, SIRT7, INIP, HINFP, DDB2, CDK9, NSMCE4A, EID3, POLG2, RRM2B, TIMELESS, TRIP12, RAD9B, MNAT1, ATR, WRAP53	2729	162	16659	1.65799	0.974183	0.522218	0.522124
GOTERM	GO:0006397~mRNA processing	31	0.838745	0.00524133	DBR1, RBM8A, DDX1, SRRT, CELF4, SUPT4H1, PPWD1, CWC25, VIRMA, PDCD11, PPP1R8, SAP18, DCPS, CPSF6, WTAP, RBFOX3, ALYREF, LSM1, LARP7, QKI, THOC7, THOC6, HNRNPL, SNRNP40, HNRNPK, SON, HNRNPF, XRN2, NSRP1, TARDBP, SUGP2	2729	115	16659	1.64554	1	1	1
GOTERM	GO:0045893~positive regulation of transcription, DNA-templated	78	2.11039	1.08578e-05	CDKN1C, CITED2, SIX1, SCX, ING1, UBE2L3, LYL1, ING2, MYC, ANKRD1, PIM1, CAPN3, BTRC, TRIM21, ATXN7L3, MAP3K5, CDK5RAP2, ZNF287, KCNH2, MAP2K1, MEF2C, SMARCC2, ZNF281, NME2, AXIN1, DYRK1A, ARID5B, RGMB, TGFBR1, SFRP1, PSRC1, CREB1, MDFIC, ZNF318, TRIM13, PPARG, PPARA, CREB5, INO80E, CTBP2, SHC1, MAZ, ZBTB48, KMT2B, CXXC1, FOXK1, CREBL2, MLLT3, BICRA, SERTAD3, NUP85, TNNI2, PCBD2, MTA3, TRIM44, RNF…	2729	294	16659	1.61954	0.0586142	0.0556455	0.0556355
GOTERM	GO:0006886~intracellular protein transport	64	1.7316	0.0010066	USP6NL, RAB3C, ARF2, AP2A1, XPO5, AP1S2, TOM1, ARFIP2, TMED1, AP3S2, TBC1D10A, TMED5, COG7, FBXW7, VPS33A, TBC1D9, TBC1D2B, MYRIP, TBC1D2, RABL3, SCG5, RAB38, SLU7, ARF5, STX12, NAPB, RABGAP1, TBC1D9B, SAR1A, ARL6, RAB1B, STXBP1, COPB1, TGFBRAP1, STX18, ARL1, VPS26C, VPS26A, VPS26B, NAPG, GRK2, VPS11, AP2S1, STX5, AP4S1, SNX9, STX3, TBC1D15, VPS16, NGFR, RPH3AL, EXOC6B, ASPSCR1, XPO7, RABL2B, AP4…	2729	264	16659	1.47986	0.996312	0.699968	0.699842
GOTERM	GO:0016567~protein ubiquitination	67	1.81277	0.00680256	KLHL36, ARRB1, UBE2L3, DCAF1, MAEA, ENC1, CDC27, TRIM21, FBXO9, KCMF1, WSB1, AREL1, NSMCE1, UBE4A, SIRT1, RNF41, RNF128, TRIM13, LOC504548, CUL9, TRIM52, ANAPC16, LOC101902760, UHRF2, ASB13, TULP4, UBR3, ASB14, DTX2, ASB11, KLHL13, UBR1, ANAPC11, PCNP, DCAF15, FBXL21, DCAF17, RNF113A, ASB10, FYN, RPS27A, TRIM44, SOCS5, KLHDC10, KLHDC3, AMFR, PLK1, KLHL21, FBXO32, FBXL14, FBXO31, KLHL20, FBXL12, S…	2729	301	16659	1.35879	1	1	1
GOTERM	GO:0000122~negative regulation of transcription from RNA polymerase II promoter	119	3.2197	0.0005253	HDAC10, KDM1B, NOC2L, TRIM29, MYC, KMT5A, HOXA7, HES7, PIAS4, ZNF19, MEF2C, SMARCC2, ZGPAT, MSX2, ZNF705A, ZNF10, ARID5B, FOXP4, SAP30, BRMS1, SMO, CCNE1, TIMELESS, TXNIP, ZNF436, EZR, SQSTM1, TP53, ZFPM1, DNMT1, DDX5, MAZ, CTR9, TWIST1, ZNF22, AEBP1, GLIS2, MTDH, SMYD2, NDN, ZBTB7B, RREB1, TFAP2A, PLK3, PTCH1, CAV1, PLK1, NR2F1, IRF2BP2, LARP7, TRPV1, ESR1, HOPX, DLG1, BCL6, ID2, ID1, MDM2, ID3,…	2729	542	16659	1.34027	0.946228	0.487041	0.486953
GOTERM	GO:2000300~regulation of synaptic vesicle exocytosis	12	0.324675	0.0100831	FBXL20, GSK3B, GRIN3A, RIMS3, ADORA2B, DVL1, CSPG5, SYP, DRD2, RAB5A, GIT1, PFN2	2729	32	16659	2.28916	1	1	1
GOTERM	GO:0007286~spermatid development	19	0.514069	0.0104882	ZMYND15, PANK2, MKKS, PACRG, TSSK1B, HSPA2, AFF4, CCNB1IP1, TARBP2, QKI, KLC3, ING2, SIX5, KIT, MEIOC, TSSK4, TRIP13, BBS4, OSBP2	2729	63	16659	1.84102	1	1	1
GOTERM	GO:0030218~erythrocyte differentiation	14	0.378788	0.0113208	HSPA9, UBA5, ADAR, SMAD5, KLF1, MFHAS1, UFL1, CASP3, KIT, SFXN1, JAK2, ZFPM1, RCOR1, TMEM14C	2729	41	16659	2.08444	1	1	1
GOTERM	GO:0090399~replicative senescence	7	0.189394	0.0115886	MME, MMAB, ERCC1, SERPINE1, PLA2R1, TP53, ATR	2729	13	16659	3.287	1	1	1
GOTERM	GO:0010875~positive regulation of cholesterol efflux	8	0.21645	0.0133196	CAV1, PTCH1, ABCA3, ADIPOQ, NR1H3, TREM2, SIRT1, PLTP	2729	17	16659	2.87267	1	1	1
GOTERM	GO:0070371~ERK1 and ERK2 cascade	11	0.297619	0.0135803	FLCN, MAP2K1, RIPK2, MYC, HTR2B, MAPK1, ITGAV, NOD2, FGF2, ZFP36L2, MAPK3	2729	29	16659	2.31547	1	1	1
GOTERM	GO:0045669~positive regulation of osteoblast differentiation	16	0.4329	0.0141582	YAP1, FBN2, MEF2C, SUCO, LRP3, NPNT, FGF2, SMAD5, ACVR2A, IL6, SFRP2, TMEM119, FFAR4, CTNNB1, CTHRC1, DDR2	2729	51	16659	1.91512	1	1	1
GOTERM	GO:0071397~cellular response to cholesterol	6	0.162338	0.0143259	GRAMD1B, OSBPL7, SMO, PTCH1, MLC1, NFE2L1	2729	10	16659	3.66266	1	1	1
GOTERM	GO:0090331~negative regulation of platelet aggregation	6	0.162338	0.0143259	SERPINE2, PRKCD, CD9, ALOX12, SH2B3, PRKG1	2729	10	16659	3.66266	1	1	1
GOTERM	GO:0008380~RNA splicing	23	0.622294	0.0146098	WTAP, RBM8A, RBFOX3, ALYREF, LSM1, LARP7, PPWD1, VIRMA, THOC7, QKI, SNRNP40, SCNM1, HNRNPK, HNRNPF, PPP1R8, SAP18, LUC7L3, RP9, NSRP1, TARDBP, NRDE2, SLU7, SUGP2	2729	84	16659	1.67145	1	1	1
GOTERM	GO:1904753~negative regulation of vascular associated smooth muscle cell migration	4	0.108225	0.0153955	MYOCD, MEF2C, ADIPOQ, PRKG1	2729	4	16659	6.10443	1	1	1
GOTERM	GO:0006869~lipid transport	18	0.487013	0.0162718	OSBPL9, ABCA1, OSBPL5, ABCA3, ABCA4, ABCA9, VLDLR, TEX2, ABCA13, SERPINA5, PLEKHA8, OSBPL10, TSPO, LBP, ESYT1, LRP10, OSBP2, ABCG2	2729	61	16659	1.80131	1	1	1
GOTERM	GO:0043407~negative regulation of MAP kinase activity	12	0.324675	0.0163551	PTPN1, RGS14, CAV1, SMPD1, PAQR3, STK38, ADIPOQ, PRKCD, DAB2IP, SORL1, SH2B3, AGT	2729	34	16659	2.15451	1	1	1
GOTERM	GO:0032508~DNA duplex unwinding	12	0.324675	0.0163551	ZRANB3, RTEL1, RFC2, DDX11, DDX1, TREX1, DQX1, RUVBL2, RECQL, POT1, MCM5, GTF2F2	2729	34	16659	2.15451	1	1	1
GOTERM	GO:0046761~viral budding from plasma membrane	5	0.135281	0.0165416	VPS4B, VPS4A, CHMP2A, CHMP3, CHMP4A	2729	7	16659	4.36031	1	1	1
GOTERM	GO:0016180~snRNA processing	5	0.135281	0.0165416	INTS11, INTS10, INTS2, INTS4, INTS9	2729	7	16659	4.36031	1	1	1
GOTERM	GO:0019217~regulation of fatty acid metabolic process	5	0.135281	0.0165416	SREBF1, PANK2, CAV1, TREX1, PPARA	2729	7	16659	4.36031	1	1	1
GOTERM	GO:0039702~viral budding via host ESCRT complex	5	0.135281	0.0165416	PDCD6IP, VPS4B, CHMP2A, CHMP3, CHMP4A	2729	7	16659	4.36031	1	1	1
GOTERM	GO:0006974~cellular response to DNA damage stimulus	36	0.974026	0.0168202	YAP1, PARG, WDR48, DCUN1D5, STXBP4, PHF1, ASH2L, ZBTB4, FOXO1, ALKBH8, UFL1, HPF1, IMMP2L, CASP3, MYC, CTLA4, MAPK1, IKBKG, ZNF385A, ZRANB3, PLK3, NEK4, FBXW7, ZBTB38, SIRT7, BAZ1B, ZDHHC16, INIP, SLFN11, BCL6, TRIP12, UBA1, NRDE2, TP53, CUL4B, OTUB1	2729	150	16659	1.46506	1	1	1
GOTERM	GO:0060546~negative regulation of necroptotic process	7	0.189394	0.0175114	CAV1, PELI1, RIPK1, YBX3, BIRC2, BOK, MUTYH	2729	14	16659	3.05222	1	1	1
GOTERM	GO:0071466~cellular response to xenobiotic stimulus	7	0.189394	0.0175114	MEF2C, MYC, ADIPOQ, ANKRD1, TP53, FBP1, RBM22	2729	14	16659	3.05222	1	1	1
GOTERM	GO:0033077~T cell differentiation in thymus	10	0.270563	0.0183532	STAT5B, RIPK3, NCAPH2, FZD7, RABL3, BCL2, CTNNB1, TP53, MR1, ZFP36L2	2729	26	16659	2.34786	1	1	1
GOTERM	GO:0035855~megakaryocyte development	8	0.21645	0.0187714	MEIS1, TAL1, KIT, ABI1, WASF2, ZFPM1, SH2B3, ZNF385A	2729	18	16659	2.71308	1	1	1
GOTERM	GO:0060324~face development	8	0.21645	0.0187714	MAP2K1, MKKS, WNT5A, CHD7, MAPK1, RAF1, BBS4, MAPK3	2729	18	16659	2.71308	1	1	1
GOTERM	GO:1901215~negative regulation of neuron death	8	0.21645	0.0187714	GSK3B, GPNMB, TMEM259, PSMC1, CHMP4A, TNFRSF1B, SIRT1, SORL1	2729	18	16659	2.71308	1	1	1
GOTERM	GO:0050873~brown fat cell differentiation	9	0.243506	0.0188912	ALDH6A1, LRG1, ADRB3, LAMA4, ADIPOQ, FFAR4, EBF2, ADRB1, ADIG	2729	22	16659	2.49727	1	1	1
GOTERM	GO:0060070~canonical Wnt signaling pathway	19	0.514069	0.0198903	FZD3, FZD4, FZD7, WNT5A, GLI1, FGF2, MED12, SFRP1, SFRP2, FRZB, SFRP5, DVL1, RSPO3, CTNNB1, SDC1, PLPP3, WNT2, BCL9L, WNT4	2729	67	16659	1.73111	1	1	1
GOTERM	GO:0034504~protein localization to nucleus	11	0.297619	0.0220716	LOC781710, YWHAE, XPO1, SIX4, SMO, CNEP1R1, DVL1, RPL11, PAF1, SIX1, MSX1	2729	31	16659	2.16609	1	1	1
GOTERM	GO:0006099~tricarboxylic acid cycle	11	0.297619	0.0220716	PDHA1, SUCLA2, MDH1, IDH1, IDH2, IREB2, OGDH, DLST, SDHC, PDHB, ACO2	2729	31	16659	2.16609	1	1	1
GOTERM	GO:0032958~inositol phosphate biosynthetic process	6	0.162338	0.0227703	IPPK, PPIP5K1, PPIP5K2, ITPKA, IP6K1, FGF2	2729	11	16659	3.32969	1	1	1
GOTERM	GO:0006349~regulation of gene expression by genetic imprinting	6	0.162338	0.0227703	MECP2, GSK3A, PRMT7, ZFP57, KDM1B, DNMT3A	2729	11	16659	3.32969	1	1	1
GOTERM	GO:0032147~activation of protein kinase activity	13	0.351732	0.0228923	RIPK3, PRKCD, AXIN1, VEGFA, CCDC88A, DLG1, TAOK3, TAOK1, TAOK2, PAK6, ECT2, PAK2, PAK5	2729	40	16659	1.98394	1	1	1
GOTERM	GO:0035556~intracellular signal transduction	74	2.00216	0.023474	GSK3B, DGKD, DGKA, ITSN1, TSSK1B, HSPB1, JAK2, STK32A, UNC13B, WSB1, PLEKHG7, DAPK3, PRKCD, HUNK, NSMCE1, TGFBR1, NRBP1, VAV2, CIT, TGFBR3, LATS1, DEPDC7, PLCB4, ADCY9, LATS2, LCK, DGKQ, KIT, SPATA13, SIK3, SIK2, TSSK4, RAF1, SGK2, PRKAA2, NLRX1, RGS14, CCDC68, SHC1, ARHGEF28, PSEN2, ASB13, ASB14, ASB11, NOD2, MAPK9, IRAK1, ASB10, STK38, DVL1, PAK6, MAPK1, FYN, ECT2, PAK2, SH2B3, MARK2, PAK5, MAP…	2729	357	16659	1.26534	1	1	1
GOTERM	GO:0048863~stem cell differentiation	10	0.270563	0.0236274	DNMT3L, EPCAM, ZNF281, MTF2, KIT, MSX1, HOXA7, JARID2, ESR1, PHF19	2729	27	16659	2.2609	1	1	1
GOTERM	GO:0030512~negative regulation of transforming growth factor beta receptor signaling pathway	16	0.4329	0.0238237	WFIKKN1, FAM89B, RASL11B, CAV2, CAV1, WFIKKN2, CIDEA, IL17RD, SIRT1, VASN, PBLD, ADAMTSL2, PMEPA1, PPARA, TP53, BCL9L	2729	54	16659	1.80872	1	1	1
GOTERM	GO:0034976~response to endoplasmic reticulum stress	16	0.4329	0.0238237	BCAP31, EIF2B5, PPP1R15B, UBA5, PIK3R1, THBS4, PPP2CB, UFL1, MARCKS, TMEM259, TMEM33, UFC1, FLOT1, QRICH1, NHLRC1, MAP3K5	2729	54	16659	1.80872	1	1	1
GOTERM	GO:0090090~negative regulation of canonical Wnt signaling pathway	29	0.784632	0.0244366	INVS, GSK3B, PTPRU, GSK3A, HDAC1, CTNND1, TMEM131L, GLI1, MLLT3, FRZB, RUVBL2, GPC3, CTHRC1, APC2, FZD4, TPBG, AMFR, CAV1, DAB2IP, AXIN1, SHISA3, AXIN2, DKK3, LATS1, SFRP1, SFRP2, LATS2, SFRP5, CTNNB1	2729	118	16659	1.50024	1	1	1
GOTERM	GO:0072089~stem cell proliferation	7	0.189394	0.025218	IFT20, HOXA3, CTNNB1, SFN, TP53, NES, FGF2	2729	15	16659	2.84874	1	1	1
GOTERM	GO:0097193~intrinsic apoptotic signaling pathway	7	0.189394	0.025218	FLCN, BAD, MYC, IFI6, BAX, NOL3, SGPP1	2729	15	16659	2.84874	1	1	1
GOTERM	GO:0043161~proteasome-mediated ubiquitin-dependent protein catabolic process	37	1.00108	0.0287882	GSK3A, PSMD14, ARRB1, AGAP3, PCNP, PPP2CB, PSMB4, COP1, MAEA, PSMB3, PSMD2, TRIM2, PSMD1, PSMF1, RFFL, KLHDC3, AREL1, FBXL19, BFAR, KCTD2, SIRT1, PSMB9, SOD1, KLHL20, ITCH, PSMC5, PSMA3, RNF126, PSMA4, GID4, PSMA1, PELI1, CTNNB1, NHLRC1, KCTD17, KBTBD7, SPSB4	2729	161	16659	1.40288	1	1	1
GOTERM	GO:0014067~negative regulation of phosphatidylinositol 3-kinase signaling	5	0.135281	0.0288378	SERPINE2, DAB2IP, TWIST1, TREM2, STAMBP	2729	8	16659	3.81527	1	1	1
GOTERM	GO:0042796~snRNA transcription from RNA polymerase III promoter	5	0.135281	0.0288378	SNAPC1, ICE1, ICE2, SNAPC3, SNAPC4	2729	8	16659	3.81527	1	1	1
GOTERM	GO:0060907~positive regulation of macrophage cytokine production	5	0.135281	0.0288378	RIPK2, WNT5A, NOD2, TLR4, SIRT1	2729	8	16659	3.81527	1	1	1
GOTERM	GO:0042981~regulation of apoptotic process	29	0.784632	0.0300112	SRA1, NOD2, NOL3, LRP8, RASSF3, MYC, TNFAIP8L1, TNFAIP8L3, IFT57, JAK2, PAK2, LCMT1, BCL2L14, CIDEA, NME2, FRS2, TRAF1, ESR1, BRMS1, TRAF4, IRF3, STK26, TRAF5, MADD, BAX, NF2, TARDBP, CARD14, BIRC2	2729	120	16659	1.47524	1	1	1
GOTERM	GO:0071346~cellular response to interferon-gamma	20	0.541126	0.0308476	CCL24, CCL22, CCL21, STXBP4, STXBP1, DAPK3, WNT5A, LOC513659, LOC507055, AQP4, VPS26B, CX3CL1, LOC781710, RAB43, KIF5B, CCL1, TLR4, GBP4, SLC26A6, LOC783604	2729	75	16659	1.62785	1	1	1
GOTERM	GO:0043123~positive regulation of I-kappaB kinase/NF-kappaB signaling	31	0.838745	0.0321455	TRIM52, EDA, DDX1, HTR2B, FASLG, NOD2, MTDH, TRIM8, IKBKB, IRAK1, S100A12, RIPK1, FYN, IKBKG, TRIM21, IKBKE, CCL21, RIPK2, ADIPOQ, PPM1A, TRAF5, PELI1, REL, TRIM13, CTNNB1, S100A4, TRIM38, TLR4, MAP3K14, LOC504548, TMEM106A	2729	131	16659	1.44456	1	1	1
GOTERM	GO:0006511~ubiquitin-dependent protein catabolic process	47	1.27165	0.0335841	CUL9, RNF11, USP15, USP27X, USP38, PPP1R11, UBE2D4, USP11, UBE3A, ARRB1, HERPUD1, ANAPC11, UBE2L3, RNF114, RNF215, RNF19A, RNF217, PSMF1, USP30, USP46, RNF20, USP47, USP25, USP21, ARRDC1, AMFR, USP3, UBE4A, UCHL3, FBXL14, LOC509283, ITCH, PSMA3, RNF126, PSMA4, NPLOC4, PSMA1, RNF128, TOLLIP, RLIM, TRIP12, UBA1, RNF185, LOC504548, CACUL1, BAP1, CUL4B	2729	216	16659	1.32828	1	1	1
GOTERM	GO:2000535~regulation of entry of bacterium into host cell	4	0.108225	0.0338098	EXOC7, CAV1, FUCA2, EXOC2	2729	5	16659	4.88355	1	1	1
GOTERM	GO:0034103~regulation of tissue remodeling	4	0.108225	0.0338098	GPNMB, TP53, THBS4, DDR2	2729	5	16659	4.88355	1	1	1
GOTERM	GO:1903566~positive regulation of protein localization to cilium	4	0.108225	0.0338098	CCDC88A, GRK2, CROCC, ENTR1	2729	5	16659	4.88355	1	1	1
GOTERM	GO:0010822~positive regulation of mitochondrion organization	4	0.108225	0.0338098	GSK3B, HTRA2, TREM2, MGARP	2729	5	16659	4.88355	1	1	1
GOTERM	GO:0070528~protein kinase C signaling	6	0.162338	0.0338697	DGKQ, PLEK, PDGFB, FLOT1, HTR2B, ANKRD1	2729	12	16659	3.05222	1	1	1
GOTERM	GO:0045820~negative regulation of glycolytic process	6	0.162338	0.0338697	FLCN, ACTN3, DDIT4, PPARA, FBP1, GIT1	2729	12	16659	3.05222	1	1	1
GOTERM	GO:0046330~positive regulation of JNK cascade	19	0.514069	0.0347149	CCL21, RIPK2, WNT5A, DAB2IP, NOD2, TRAF1, DUSP15, MAPK8IP1, SH3RF3, MFHAS1, RASSF2, TRAF4, TAOK3, TAOK1, TAOK2, TRAF5, RIPK1, TLR4, MAP3K11	2729	71	16659	1.63358	1	1	1
GOTERM	GO:0006605~protein targeting	7	0.189394	0.0348873	YWHAE, STXBP4, RPL11, SRPRA, TRAK1, YWHAG, TRAK2	2729	16	16659	2.67069	1	1	1
GOTERM	GO:1901216~positive regulation of neuron death	7	0.189394	0.0348873	GSK3B, C1QA, DDIT4, WNT5A, FYN, MAP3K5, PICALM	2729	16	16659	2.67069	1	1	1
GOTERM	GO:0006302~double-strand break repair	14	0.378788	0.0351076	POLQ, PARP3, POLN, EYA1, DDX1, ESCO2, HPF1, SMCHD1, MARF1, EME1, MEIOC, TRIP13, TP53, NHEJ1	2729	47	16659	1.81834	1	1	1
GOTERM	GO:0034446~substrate adhesion-dependent cell spreading	15	0.405844	0.0366089	NRP1, NTNG2, FZD4, ATRNL1, FZD7, NTN4, PARVA, LAMB1, PIK3R1, USH2A, SFRP1, FER, TYRO3, ITGAV, VAMP3	2729	52	16659	1.76089	1	1	1
GOTERM	GO:0045599~negative regulation of fat cell differentiation	12	0.324675	0.0369665	ASXL1, YAP1, TRIO, INSIG1, ADIPOQ, WNT5A, LRP3, SIRT1, ZFPM1, ZFP36L2, JDP2, FOXO1	2729	38	16659	1.92772	1	1	1
GOTERM	GO:0000281~mitotic cytokinesis	12	0.324675	0.0369665	SON, RASA1, RAB35, PLK1, JTB, SNX9, STAMBP, ECT2, BBS4, SPTBN1, MAP9, CIT	2729	38	16659	1.92772	1	1	1
GOTERM	GO:0003151~outflow tract morphogenesis	10	0.270563	0.0372398	MEF2C, JUN, SFRP2, EYA1, CITED2, ELN, GJA5, NPY1R, SIX1, ZFPM1	2729	29	16659	2.10498	1	1	1
GOTERM	GO:0072593~reactive oxygen species metabolic process	10	0.270563	0.0372398	BNIP3, NDUFS4, DDIT4, PDK4, PDGFB, IFI6, BCL2, PLA2R1, TP53, SOD1	2729	29	16659	2.10498	1	1	1
GOTERM	GO:0019827~stem cell population maintenance	13	0.351732	0.0393594	FZD7, CTR9, LSM1, GNL3, TRIM8, MED12, EIF4ENIF1, MED14, MTF2, PAF1, PADI4, PHF19, DIS3L2	2729	43	16659	1.84553	1	1	1
GOTERM	GO:0048813~dendrite morphogenesis	9	0.243506	0.0406819	KLF7, BTBD3, ABI1, DVL1, TMEM106B, FYN, VLDLR, LRP8, PICALM	2729	25	16659	2.1976	1	1	1
GOTERM	GO:0070059~intrinsic apoptotic signaling pathway in response to endoplasmic reticulum stress	9	0.243506	0.0406819	TMEM117, BCL2, DAB2IP, ATP2A3, BAX, QRICH1, TMBIM6, TP53, BBC3	2729	25	16659	2.1976	1	1	1
GOTERM	GO:0007026~negative regulation of microtubule depolymerization	9	0.243506	0.0406819	APC2, CAMSAP3, ATXN7, TAOK1, KATNB1, GAS2L2, HDAC6, CLASP1, HDGFL3	2729	25	16659	2.1976	1	1	1
GOTERM	GO:0032091~negative regulation of protein binding	15	0.405844	0.0425089	GSK3B, WFIKKN1, CAV1, WFIKKN2, PDGFB, GTF2F1, SORL1, PEX14, NFATC4, GNL3L, DVL1, BAX, TMBIM6, NES, ZFPM1	2729	53	16659	1.72767	1	1	1
GOTERM	GO:0032502~developmental process	8	0.21645	0.0439684	MKKS, SLC7A6OS, TCF24, TWIST2, TWIST1, SCX, MSC, NSRP1	2729	21	16659	2.3255	1	1	1
GOTERM	GO:0045600~positive regulation of fat cell differentiation	12	0.324675	0.0441259	SFRP1, SFRP2, CREB1, KLF5, FRZB, ADIRF, LPL, CREBL2, PPARG, ZNF385A, ADIG, MEDAG	2729	39	16659	1.87829	1	1	1
GOTERM	GO:0034644~cellular response to UV	12	0.324675	0.0441259	USP47, MMAB, MYC, SMPD1, RUVBL2, PRKCD, PIK3R1, PTPRK, NOC2L, ATR, MAPK13, NFATC4	2729	39	16659	1.87829	1	1	1
GOTERM	GO:0016559~peroxisome fission	5	0.135281	0.0452931	FIS1, ACOT8, PEX19, PEX11A, PEX11B	2729	9	16659	3.39135	1	1	1
GOTERM	GO:0038061~NIK/NF-kappaB signaling	5	0.135281	0.0452931	IL18, REL, NOD2, DICER1, RELB	2729	9	16659	3.39135	1	1	1
GOTERM	GO:0080009~mRNA methylation	5	0.135281	0.0452931	TRMT10C, WTAP, CMTR1, VIRMA, TRMT61A	2729	9	16659	3.39135	1	1	1
GOTERM	GO:0051561~positive regulation of mitochondrial calcium ion concentration	5	0.135281	0.0452931	BCAP31, FIS1, MCUR1, SLC25A23, MICU1	2729	9	16659	3.39135	1	1	1
GOTERM	GO:0051451~myoblast migration	5	0.135281	0.0452931	SIX4, SMO, MEGF10, SIX1, THBS4	2729	9	16659	3.39135	1	1	1
GOTERM	GO:0050679~positive regulation of epithelial cell proliferation	13	0.351732	0.046334	YAP1, GRN, WDR48, EYA1, BAD, NME2, NOD2, FGF1, FGF2, SFRP1, SMO, MYC, ERBB2	2729	44	16659	1.80358	1	1	1
GOTERM	GO:0060337~type I interferon signaling pathway	7	0.189394	0.0466516	IFITM3, IFNAR2, IRF3, IRAK1, STAT1, TREX1, STAT2	2729	17	16659	2.51359	1	1	1
GOTERM	GO:0006626~protein targeting to mitochondrion	7	0.189394	0.0466516	BCAP31, FIS1, MFN2, MGARP, MFF, GDAP1, TOMM5	2729	17	16659	2.51359	1	1	1
GOTERM	GO:0048041~focal adhesion assembly	7	0.189394	0.0466516	ACTN3, TAOK2, STON1, BCL2, PTPRK, THSD1, RHOD	2729	17	16659	2.51359	1	1	1
GOTERM	GO:0060216~definitive hemopoiesis	6	0.162338	0.0477954	MFAP5, LYL1, MEIS1, TAL1, ADAR, ZFP36L2	2729	13	16659	2.81743	1	1	1
GOTERM	GO:0033173~calcineurin-NFAT signaling cascade	6	0.162338	0.0477954	NFAT5, PPP3R1, PPP3CB, NFATC3, NFATC1, NFATC4	2729	13	16659	2.81743	1	1	1
GOTERM	GO:0048025~negative regulation of mRNA splicing, via spliceosome	6	0.162338	0.0477954	HNRNPK, PCBP4, DYRK1A, RBM42, SAP18, SRSF7	2729	13	16659	2.81743	1	1	1
GOTERM	GO:0043433~negative regulation of sequence-specific DNA binding transcription factor activity	15	0.405844	0.0490487	PTCH1, TWIST1, PROX1, ESR1, PEX14, GLIS2, ID2, SFRP5, ID1, RLIM, PIM1, ID3, NDN, TAF3, LOC613966	2729	54	16659	1.69568	1	1	1
GOTERM	GO:0043410~positive regulation of MAPK cascade	22	0.595238	0.0491717	BCAR3, NTRK2, CAV2, CHRNA7, INSR, LPAR1, FRS2, ADRA2C, ADRA2B, SORBS3, ADRA1A, TGFBR1, SOD1, IL6, ADRB3, DOK4, ERBB2, CTNNB1, LAMTOR1, RAF1, JCAD, TMEM106A	2729	89	16659	1.50896	1	1	1
GOTERM	GO:0048146~positive regulation of fibroblast proliferation	11	0.297619	0.0494574	NGFR, JUN, MYC, NDUFS4, WNT5A, PDGFB, BMI1, ESR1, WNT2, FOSL2, DDR2	2729	35	16659	1.91854	1	1	1
GOTERM	GO:0006730~one-carbon metabolic process	11	0.297619	0.0494574	DHFR, CA10, ALDH1L1, CA5A, SHMT2, CA4, SFXN3, SFXN1, CA8, ALDH1L2, GNMT	2729	35	16659	1.91854	1	1	1
GOTERM	GO:0018107~peptidyl-threonine phosphorylation	16	0.4329	0.0497703	GSK3B, MAP2K1, CDC42BPG, PRKCD, DYRK1A, LMTK2, HIPK1, TGFBR1, MTOR, CIT, SBK1, GRK2, WNK1, BCL2, MAPK1, MAP3K12	2729	59	16659	1.65544	1	1	1
GOTERM	GO:0032007~negative regulation of TOR signaling	9	0.243506	0.0506058	FLCN, GSK3A, PRKAA2, DDIT4, AKT1S1, TNFAIP8L1, TSC1, UBR1, SIRT1	2729	26	16659	2.11307	1	1	1
GOTERM	GO:0018108~peptidyl-tyrosine phosphorylation	9	0.243506	0.0506058	DSTYK, RIPK2, TNK2, KIT, ABI1, PDGFB, LMTK2, FYN, NOD2	2729	26	16659	2.11307	1	1	1
GOTERM	GO:0051881~regulation of mitochondrial membrane potential	9	0.243506	0.0506058	SPART, PANK2, UCP2, BCL2, BAX, SLC4A11, BCO2, SLC25A33, SOD1	2729	26	16659	2.11307	1	1	1
GOTERM	GO:0060291~long-term synaptic potentiation	10	0.270563	0.0553968	MECP2, PRRT1, NTRK2, RGS14, SERPINE2, MAPK1, ITPR3, STX3, GFAP, NFATC4	2729	31	16659	1.96917	1	1	1
GOTERM	GO:0019233~sensory perception of pain	10	0.270563	0.0553968	MECP2, MME, PENK, NPY1R, POMK, NDN, HOXB8, NIPSNAP1, PTGES, MAPK3	2729	31	16659	1.96917	1	1	1
GOTERM	GO:0001578~microtubule bundle formation	10	0.270563	0.0553968	TPPP3, PSRC1, MTCL1, NCKAP5L, PLK1, CCDC66, NCKAP5, GAS2L2, CLASP1, CDK5RAP2	2729	31	16659	1.96917	1	1	1
GOTERM	GO:0016226~iron-sulfur cluster assembly	8	0.21645	0.055671	LOC533308, NFU1, HSPA9, NDOR1, IBA57, ISCU, NUBP2, CIAO1	2729	22	16659	2.21979	1	1	1
GOTERM	GO:0046580~negative regulation of Ras protein signal transduction	8	0.21645	0.055671	RABGEF1, RASA1, MAPKAP1, MFN2, STAMBP, RASAL3, EPHB2, FBP1	2729	22	16659	2.21979	1	1	1
GOTERM	GO:0055072~iron ion homeostasis	8	0.21645	0.055671	SLC25A37, BDH2, HEPH, SLC40A1, FBXL5, CP, HMOX2, PICALM	2729	22	16659	2.21979	1	1	1
GOTERM	GO:0022900~electron transport chain	8	0.21645	0.055671	POR, NDOR1, NDUFA4, FDX1, NDUFS4, ETFDH, ETFA, ETFB	2729	22	16659	2.21979	1	1	1
GOTERM	GO:0045664~regulation of neuron differentiation	8	0.21645	0.055671	CASZ1, ZFHX3, ZFHX2, EYA1, ID2, SIX1, NGF, YWHAG	2729	22	16659	2.21979	1	1	1
GOTERM	GO:0006260~DNA replication	18	0.487013	0.0567061	RMI2, SUPT16H, FEN1, RTEL1, NFIX, RFC1, RFC2, TREX1, SSRP1, REPIN1, POLD4, SLX4, RBBP4, NFIB, NFIC, RPA3, E4F1, TOP1	2729	70	16659	1.56971	1	1	1
GOTERM	GO:0030838~positive regulation of actin filament polymerization	11	0.297619	0.0588028	VASP, CCL24, DLG1, FER, BAIAP2L1, CCL21, CDC42EP3, NCK2, SNX9, MTOR, PFN2	2729	36	16659	1.86524	1	1	1
GOTERM	GO:0061180~mammary gland epithelium development	4	0.108225	0.0594787	ORAI1, MSX1, ATP2C2, WNT2	2729	6	16659	4.06962	1	1	1
GOTERM	GO:1990481~mRNA pseudouridine synthesis	4	0.108225	0.0594787	PUS3, DKC1, PUS1, RPUSD2	2729	6	16659	4.06962	1	1	1
GOTERM	GO:1903598~positive regulation of gap junction assembly	4	0.108225	0.0594787	ACE2, CAV1, HOPX, AGT	2729	6	16659	4.06962	1	1	1
GOTERM	GO:0090091~positive regulation of extracellular matrix disassembly	4	0.108225	0.0594787	IL6, FSCN1, CLASP1, DDR2	2729	6	16659	4.06962	1	1	1
GOTERM	GO:0034109~homotypic cell-cell adhesion	4	0.108225	0.0594787	PTPRU, CXADR, MEGF10, PLPP3	2729	6	16659	4.06962	1	1	1
GOTERM	GO:2000780~negative regulation of double-strand break repair	4	0.108225	0.0594787	OTUB2, TWIST1, TRIP12, OTUB1	2729	6	16659	4.06962	1	1	1
GOTERM	GO:0060440~trachea formation	4	0.108225	0.0594787	MAP2K1, CTNNB1, MAPK1, MAPK3	2729	6	16659	4.06962	1	1	1
GOTERM	GO:0046890~regulation of lipid biosynthetic process	4	0.108225	0.0594787	TREX1, ABCA3, THRSP, PCK1	2729	6	16659	4.06962	1	1	1
GOTERM	GO:0034067~protein localization to Golgi apparatus	7	0.189394	0.0605917	IFT20, COG7, PAQR3, ARL1, GCC2, BICD2, OPTN	2729	18	16659	2.37395	1	1	1
GOTERM	GO:0032465~regulation of cytokinesis	12	0.324675	0.0611631	CALM, FLCN, PLK3, PLK1, KLHL21, PIK3C3, KLHL13, ENTR1, MYO19, CALM2, BBS4, GIT1	2729	41	16659	1.78666	1	1	1
GOTERM	GO:0051457~maintenance of protein location in nucleus	6	0.162338	0.0646199	MORC3, ARL2BP, ARL2, TAF3, BBS4, SUPT7L	2729	14	16659	2.61619	1	1	1
GOTERM	GO:0051258~protein polymerization	6	0.162338	0.0646199	ARL6, CHMP2A, CHMP3, CHMP4A, CASQ1, F2	2729	14	16659	2.61619	1	1	1
GOTERM	GO:1901673~regulation of mitotic spindle assembly	6	0.162338	0.0646199	VPS4B, PLK1, CHMP2A, DRG1, CHMP4A, CHMP5	2729	14	16659	2.61619	1	1	1
GOTERM	GO:0015701~bicarbonate transport	6	0.162338	0.0646199	SLC4A7, SLC26A2, CA4, SLC4A2, SLC4A3, SLC4A4	2729	14	16659	2.61619	1	1	1
GOTERM	GO:0045824~negative regulation of innate immune response	6	0.162338	0.0646199	NLRX1, TREX1, TYRO3, NMI, DRD2, TRIM21	2729	14	16659	2.61619	1	1	1
GOTERM	GO:0060020~Bergmann glial cell differentiation	5	0.135281	0.065938	MAP2K1, MAPK1, PLPP3, GFAP, MAPK3	2729	10	16659	3.05222	1	1	1
GOTERM	GO:0042129~regulation of T cell proliferation	5	0.135281	0.065938	RAC2, CTLA4, CTNNB1, TNFRSF1B, SOS2	2729	10	16659	3.05222	1	1	1
GOTERM	GO:0005513~detection of calcium ion	5	0.135281	0.065938	CALM, KCNMB1, KCNMB3, KCNMB4, CALM2	2729	10	16659	3.05222	1	1	1
GOTERM	GO:2000147~positive regulation of cell motility	5	0.135281	0.065938	CAVIN1, CCDC25, DUOXA2, TWIST1, PHPT1	2729	10	16659	3.05222	1	1	1
GOTERM	GO:0048011~neurotrophin TRK receptor signaling pathway	5	0.135281	0.065938	CASP3, DDIT4, AKT1S1, NDN, RAF1	2729	10	16659	3.05222	1	1	1
GOTERM	GO:0006983~ER overload response	5	0.135281	0.065938	GSK3B, PPP1R15B, CCDC47, EIF2AK3, TP53	2729	10	16659	3.05222	1	1	1
GOTERM	GO:0042795~snRNA transcription from RNA polymerase II promoter	5	0.135281	0.065938	SNAPC1, ICE1, ICE2, SNAPC3, SNAPC4	2729	10	16659	3.05222	1	1	1
GOTERM	GO:0015937~coenzyme A biosynthetic process	5	0.135281	0.065938	PANK2, ACOT7, PANK3, COASY, ACAT1	2729	10	16659	3.05222	1	1	1
GOTERM	GO:0031663~lipopolysaccharide-mediated signaling pathway	10	0.270563	0.0663047	IRF3, IRAK1, RIPK2, IL18, LOC514978, MAPK1, LBP, TLR4, MAPK3, MTDH	2729	32	16659	1.90764	1	1	1
GOTERM	GO:0008542~visual learning	10	0.270563	0.0663047	IFT20, MECP2, TANC1, NDRG4, PDE1B, PPP1R1B, DDHD2, KRAS, DRD2, MEIS2	2729	32	16659	1.90764	1	1	1
GOTERM	GO:0006364~rRNA processing	21	0.568182	0.0679499	WDR36, UTP11, RPS7, NVL, DDX1, RPL11, DDX56, PPAN, NOL8, IMP4, PWP1, WDR55, FBL, TBL3, YBEY, PDCD11, SBDS, MPHOSPH10, NAF1, BRIX1, RPL26	2729	87	16659	1.47348	1	1	1
GOTERM	GO:0001666~response to hypoxia	20	0.541126	0.0691068	RYR1, MYOCD, CITED2, CHRNA7, CAV1, VEGFB, ITPR2, PLOD2, WDR83, WTIP, NOL3, SOD3, VEGFA, SLC2A8, MECP2, DDIT4, UCP2, LONP1, SCAP, HMOX2	2729	82	16659	1.48889	1	1	1
GOTERM	GO:0000209~protein polyubiquitination	31	0.838745	0.0693586	UBE2D4, UBE2J2, FBXO22, HDAC6, UBE2L3, DCAF15, RNF114, TNKS2, RUSC1, RNF19A, TRIM2, TMEM129, RNF217, TRIM21, ZSWIM2, RNF20, AREL1, PPIL2, AMFR, SOD1, DDB2, RNF41, ITCH, MKRN1, PELI1, BCL2, CTNNB1, TRIP12, NHLRC1, TRIM38, DZIP3	2729	140	16659	1.3517	1	1	1
GOTERM	GO:0033138~positive regulation of peptidyl-serine phosphorylation	19	0.514069	0.0701684	BCAR3, NTRK2, GSK3A, RIPK2, SH2D3A, MAPKAP1, CAV1, SH2D3C, WNT5A, CREBL2, NGF, HDAC6, VEGFA, LATS1, IL6, SFRP2, BCL2, RAF1, PFN2	2729	77	16659	1.50629	1	1	1
GOTERM	GO:0007420~brain development	27	0.730519	0.0712409	NDRG4, SMG9, IRS2, BMI1, IMMP2L, ATXN1L, NNAT, DHX37, GIT1, CDK5RAP2, ZFHX3, ZFHX2, SLC6A17, PTCH1, SETD1A, MACO1, MEIS3, MEIS2, PBX1, MEIS1, TMX2, COL4A1, B3GNT5, NDUFS4, DDIT4, UFC1, POMK	2729	119	16659	1.38504	1	1	1
GOTERM	GO:0008582~regulation of synaptic growth at neuromuscular junction	3	0.0811688	0.0716484	SIX4, SIX1, COLQ	2729	3	16659	6.10443	1	1	1
GOTERM	GO:0097176~epoxide metabolic process	3	0.0811688	0.0716484	EPHX2, EPHX1, EPHX3	2729	3	16659	6.10443	1	1	1
GOTERM	GO:0043268~positive regulation of potassium ion transport	3	0.0811688	0.0716484	DLG1, KIF5B, FHL1	2729	3	16659	6.10443	1	1	1
GOTERM	GO:0061308~cardiac neural crest cell development involved in heart development	3	0.0811688	0.0716484	CITED2, MAPK1, MAPK3	2729	3	16659	6.10443	1	1	1
GOTERM	GO:0019243~methylglyoxal catabolic process to D-lactate via S-lactoyl-glutathione	3	0.0811688	0.0716484	PNKD, HAGHL, HAGH	2729	3	16659	6.10443	1	1	1
GOTERM	GO:1901687~glutathione derivative biosynthetic process	3	0.0811688	0.0716484	GSTM1, GSTP1, GSTA1	2729	3	16659	6.10443	1	1	1
GOTERM	GO:0051152~positive regulation of smooth muscle cell differentiation	3	0.0811688	0.0716484	OLFM2, MYOCD, SIRT1	2729	3	16659	6.10443	1	1	1
GOTERM	GO:0090266~regulation of mitotic cell cycle spindle assembly checkpoint	3	0.0811688	0.0716484	ANAPC15, LCMT1, CDK5RAP2	2729	3	16659	6.10443	1	1	1
GOTERM	GO:1905643~positive regulation of DNA methylation	3	0.0811688	0.0716484	MECP2, DNMT3L, MYC	2729	3	16659	6.10443	1	1	1
GOTERM	GO:0045218~zonula adherens maintenance	3	0.0811688	0.0716484	CAMSAP3, KIFC3, PLEKHA7	2729	3	16659	6.10443	1	1	1
GOTERM	GO:0000165~MAPK cascade	13	0.351732	0.0721955	YWHAE, PLVAP, MEF2C, PPM1L, SHC1, CAV1, IL18, MAPK13, TAOK3, MYC, TAOK1, TAOK2, CTNNB1	2729	47	16659	1.68846	1	1	1
GOTERM	GO:0007626~locomotory behavior	16	0.4329	0.0724491	PDE1B, NPY1R, DDHD2, PEX13, SOD1, FIG4, MEIS1, TAL1, PENK, PPP1R1B, CDH23, PAK6, SLC18A2, ZNF385A, GIT1, PAK5	2729	62	16659	1.57534	1	1	1
GOTERM	GO:0001938~positive regulation of endothelial cell proliferation	14	0.378788	0.0726976	CCL24, JUN, CAV2, WNT5A, PDGFB, VASH2, VEGFB, HTR2B, PROX1, SIRT1, THBS4, TGFBR1, VEGFA, LRG1	2729	52	16659	1.6435	1	1	1
GOTERM	GO:0071456~cellular response to hypoxia	15	0.405844	0.0727474	BAD, PDGFB, TWIST1, NDRG1, SIRT1, MTOR, VASN, VEGFA, BBC3, NPEPPS, SFRP1, MYC, LMNA, BCL2, MGARP	2729	57	16659	1.60643	1	1	1
GOTERM	GO:0001654~eye development	9	0.243506	0.0747923	MEIS1, SCO2, SMOC1, SMG9, ZDHHC16, MEIS3, MEIS2, SIPA1L3, PBX1	2729	28	16659	1.96214	1	1	1
GOTERM	GO:0051017~actin filament bundle assembly	9	0.243506	0.0747923	MARCKS, BAIAP2L1, SWAP70, FSCN1, FSCN2, SHROOM1, EZR, RHOD, ADD2	2729	28	16659	1.96214	1	1	1
GOTERM	GO:0070507~regulation of microtubule cytoskeleton organization	9	0.243506	0.0747923	GSK3B, PRKAA2, CDK2AP2, RASSF7, EFNA5, BICD1, PHLDB2, MARK2, BICD2	2729	28	16659	1.96214	1	1	1
GOTERM	GO:0030100~regulation of endocytosis	7	0.189394	0.0767361	PTPN1, RAB4B, STON1, PACSIN3, STON2, RAB5A, ARFGAP1	2729	19	16659	2.249	1	1	1
GOTERM	GO:0071880~adenylate cyclase-activating adrenergic receptor signaling pathway	7	0.189394	0.0767361	ADCY9, ADRB3, ADRB1, DRD2, ADRA2C, ADRA2B, ADRA1A	2729	19	16659	2.249	1	1	1
GOTERM	GO:1990830~cellular response to leukemia inhibitory factor	19	0.514069	0.0778409	CTBP2, FZD4, GFPT2, SMARCA5, ARID5B, SIRT1, HK2, MRAS, CREB1, KLF5, MTF2, B3GNT2, NUP35, MYBL2, MSC, GCLM, JARID2, SRSF7, LOC613966	2729	78	16659	1.48698	1	1	1
GOTERM	GO:0009888~tissue development	10	0.270563	0.0784703	NTNG2, ATRNL1, LAMA3, NTN4, NTN5, LAMC2, LAMB1, USH2A, NTN1, NTN3	2729	33	16659	1.84983	1	1	1
GOTERM	GO:0043066~negative regulation of apoptotic process	59	1.59632	0.0785504	CITED2, ZFAND6, APIP, FHL2, HTR2B, SCX, ADAR, PIDD1, DSTYK, CASP3, MYC, FFAR4, PIM1, CAPN3, KIFAP3, TMEM14A, AREL1, WNT5A, NME2, THOC6, BTC, SMO, DAD1, RASA1, NAA38, PTMA, TP53, CARD14, BIRC2, PRKAA2, SHC1, IFI6, PSEN2, TWIST1, PIK3R1, FOXO1, MTDH, MSX1, ASIC2, TAF9B, TFAP2A, STAT5B, PLK3, PLK1, BFAR, KLHL20, VEGFA, DNAJA1, ITCH, GCLC, IL6, HNRNPK, COPS5, SON, BCL6, ALB, BCL2, MDM2, MAD2L1	2729	296	16659	1.21676	1	1	1
GOTERM	GO:0016579~protein deubiquitination	18	0.487013	0.0791473	USP46, OTUB2, USP47, USP25, USP15, WDR48, USP38, PSMD14, USP21, USP9X, USP54, USP11, USP3, UCHL3, COPS5, USP30, OTUD1, BAP1	2729	73	16659	1.5052	1	1	1
GOTERM	GO:0045892~negative regulation of transcription, DNA-templated	58	1.56926	0.0809714	ZMYND15, CDKN1C, CIITA, HDAC10, NKAP, SIX1, SCX, PTPRK, SCML1, SIX4, SCML4, SIX5, DPF1, SCMH1, ANKRD1, CAPN3, BTRC, SAMD11, USP47, ZGPAT, MSX2, HSBP1, SFMBT1, ZBTB38, WNT5A, ADIPOQ, SIRT1, SFRP1, BRMS1, SFRP2, MDFIC, PSPC1, ZNF318, LANCL2, PPARG, TP53, L3MBTL3, CTBP2, SPINDOC, HDAC1, SHC1, RELB, SAP18, MTA3, PPARGC1B, CBX3, PHC3, PEX14, PSMC5, GCLC, HNRNPK, BCL6, ID3, CTNNB1, MPHOSPH8, RCOR1, BAP…	2729	291	16659	1.21669	1	1	1
GOTERM	GO:0006890~retrograde vesicle-mediated transport, Golgi to ER	12	0.324675	0.082013	NBAS, COG7, FBXW7, STX18, COPG1, PLPP3, ERGIC3, ERGIC2, USE1, ATP9A, ARF5, BICD2	2729	43	16659	1.70356	1	1	1
GOTERM	GO:0050821~protein stabilization	32	0.865801	0.084125	STX12, GRN, USP27X, STXBP4, RPL11, CTNND1, CREBL2, PIK3R1, RTN4, RASSF2, DVL1, FLOT1, PIM1, MSX1, TAF9B, TRIM44, MORC3, COG7, PEX19, FBXW7, USP9X, TREX1, SYVN1, TSC1, ATP1B3, CREB1, SMO, RABL3, PPIB, PLPP3, TP53, PFN2	2729	148	16659	1.31988	1	1	1
GOTERM	GO:0071577~zinc II ion transmembrane transport	6	0.162338	0.0843208	SLC30A6, SLC30A4, SLC39A11, SLC39A13, SLC39A7, SLC39A2	2729	15	16659	2.44177	1	1	1
GOTERM	GO:0043277~apoptotic cell clearance	6	0.162338	0.0843208	MEGF10, TREX1, TYRO3, NR1H3, TREM2, ITGAV	2729	15	16659	2.44177	1	1	1
GOTERM	GO:0010804~negative regulation of tumor necrosis factor-mediated signaling pathway	6	0.162338	0.0843208	PIAS4, PPP2CB, ADIPOQ, CCDC3, NOL3, RFFL	2729	15	16659	2.44177	1	1	1
GOTERM	GO:2001234~negative regulation of apoptotic signaling pathway	6	0.162338	0.0843208	ING2, MAZ, CTNNB1, MEIS3, BMI1, CDK11B	2729	15	16659	2.44177	1	1	1
GOTERM	GO:0051443~positive regulation of ubiquitin-protein transferase activity	6	0.162338	0.0843208	DCUN1D5, FBXW7, PLK1, AXIN1, BMI1, UBE2L3	2729	15	16659	2.44177	1	1	1
GOTERM	GO:0034614~cellular response to reactive oxygen species	8	0.21645	0.0843619	MAPK9, JUN, FER, TREX1, MAPK1, PTPRK, PPARGC1B, MAPK3	2729	24	16659	2.03481	1	1	1
GOTERM	GO:0008625~extrinsic apoptotic signaling pathway via death domain receptors	8	0.21645	0.0843619	PIDD1, BAD, BCL2, DAB2IP, FASLG, PIK3R1, NGF, RAF1	2729	24	16659	2.03481	1	1	1
GOTERM	GO:0032418~lysosome localization	9	0.243506	0.089098	SPAG9, FLCN, KIF5B, TFEB, PLEKHM1, TMEM106B, LAMTOR1, HDAC6, BORCS5	2729	29	16659	1.89448	1	1	1
GOTERM	GO:0007031~peroxisome organization	5	0.135281	0.0906052	ABCD2, ABCD3, PEX19, SCP2, PEX12	2729	11	16659	2.77474	1	1	1
GOTERM	GO:1904706~negative regulation of vascular smooth muscle cell proliferation	5	0.135281	0.0906052	MYOCD, MEF2C, ADIPOQ, NDRG2, PRKG1	2729	11	16659	2.77474	1	1	1
GOTERM	GO:0050872~white fat cell differentiation	5	0.135281	0.0906052	CTBP2, FFAR4, PPARG, SIRT1, ADIG	2729	11	16659	2.77474	1	1	1
GOTERM	GO:0046626~regulation of insulin receptor signaling pathway	5	0.135281	0.0906052	RBM4, BAIAP2L1, SESN3, FFAR3, PIK3R1	2729	11	16659	2.77474	1	1	1
GOTERM	GO:1903543~positive regulation of exosomal secretion	5	0.135281	0.0906052	PDCD6IP, VPS4B, CHMP2A, SDC1, STAM	2729	11	16659	2.77474	1	1	1
GOTERM	GO:0034983~peptidyl-lysine deacetylation	4	0.108225	0.0916815	HDAC10, SIRT1, HDAC6, SIRT3	2729	7	16659	3.48825	1	1	1
GOTERM	GO:0006020~inositol metabolic process	4	0.108225	0.0916815	MECP2, PPIP5K1, PPIP5K2, ITPKA	2729	7	16659	3.48825	1	1	1
GOTERM	GO:0061635~regulation of protein complex stability	4	0.108225	0.0916815	TREX1, TRAPPC11, SQSTM1, TAPBP	2729	7	16659	3.48825	1	1	1
GOTERM	GO:0071223~cellular response to lipoteichoic acid	4	0.108225	0.0916815	RIPK2, TREM2, LBP, TLR4	2729	7	16659	3.48825	1	1	1
GOTERM	GO:0051403~stress-activated MAPK cascade	4	0.108225	0.0916815	TAOK2, MAPK1, MAPK13, MAPK3	2729	7	16659	3.48825	1	1	1
GOTERM	GO:0035280~miRNA loading onto RISC involved in gene silencing by miRNA	4	0.108225	0.0916815	AGO3, ADAR, DICER1, TARBP2	2729	7	16659	3.48825	1	1	1
GOTERM	GO:0008015~blood circulation	4	0.108225	0.0916815	IMMP2L, STAT1, CHD7, F5	2729	7	16659	3.48825	1	1	1
GOTERM	GO:0045348~positive regulation of MHC class II biosynthetic process	4	0.108225	0.0916815	CIITA, TLR4, SIRT1, TMEM106A	2729	7	16659	3.48825	1	1	1
GOTERM	GO:1904417~positive regulation of xenophagy	4	0.108225	0.0916815	RIPK2, NOD2, OPTN, MAPK3	2729	7	16659	3.48825	1	1	1
GOTERM	GO:0071679~commissural neuron axon guidance	4	0.108225	0.0916815	FZD3, SMO, NFIB, EPHB2	2729	7	16659	3.48825	1	1	1
GOTERM	GO:0032940~secretion by cell	4	0.108225	0.0916815	SERPINE2, TYRO3, FURIN, PCSK6	2729	7	16659	3.48825	1	1	1
GOTERM	GO:0007033~vacuole organization	4	0.108225	0.0916815	FIG4, VPS4A, VPS11, VPS16	2729	7	16659	3.48825	1	1	1
GOTERM	GO:0022008~neurogenesis	10	0.270563	0.0919026	MARCKS, NUP133, BTBD2, LPAR1, NDUFS2, SPOCK1, BTBD6, TRAK1, CDK5RAP2, TRAK2	2729	34	16659	1.79542	1	1	1
GOTERM	GO:0007080~mitotic metaphase plate congression	10	0.270563	0.0919026	EML4, PSRC1, VPS4B, CHMP2A, ANKRD53, RRS1, CHMP4A, CHMP7, KPNB1, CHMP5	2729	34	16659	1.79542	1	1	1
GOTERM	GO:0008104~protein localization	15	0.405844	0.0921143	PACRG, CCDC120, CCDC68, NEDD8, MLH3, PARD3B, GNGT1, MECP2, BIN3, AKAP11, BCL6, NBEA, LAMTOR1, DRD2, KIFAP3	2729	59	16659	1.55197	1	1	1
GOTERM	GO:0070301~cellular response to hydrogen peroxide	11	0.297619	0.0933751	IMPACT, IL6, RIPK3, PRKCD, RIPK1, ECT2, SIRT1, HDAC6, ZNF277, MAPK13, MAP3K5	2729	39	16659	1.72176	1	1	1
GOTERM	GO:0071480~cellular response to gamma radiation	7	0.189394	0.0950624	YAP1, MMAB, TREX1, MAP3K20, RPL26, TP53, ATR	2729	20	16659	2.13655	1	1	1
GOTERM	GO:0030163~protein catabolic process	7	0.189394	0.0950624	PSMC5, PSMC3, PSMC1, HTRA2, CAPN3, FYN, PJA1	2729	20	16659	2.13655	1	1	1
GOTERM	GO:0032148~activation of protein kinase B activity	7	0.189394	0.0950624	INSR, WNT5A, PDGFB, IL18, ADRA2C, FGF1, ADRA2B	2729	20	16659	2.13655	1	1	1
GOTERM	GO:0009058~biosynthetic process	7	0.189394	0.0950624	ALDH1L1, APMAP, GPT2, KYAT3, ALDH1L2, GART, PBLD	2729	20	16659	2.13655	1	1	1
GOTERM	GO:0006897~endocytosis	30	0.811688	0.0959584	DENND1B, DENND1A, ITSN1, STON2, FNBP1L, LRP8, GHR, RABGEF1, MICALL1, ENPP2, SNX9, WASF2, ATP9A, CSNK1G3, TNK2, SYP, GAPVD1, SYNJ2BP, SORL1, DNM1, DNM2, EHD2, CLCN5, BIN3, PIK3C3, TLN2, PLA2R1, RAB5A, CSNK1G1, PICALM	2729	139	16659	1.3175	1	1	1
GOTERM	GO:0045944~positive regulation of transcription from RNA polymerase II promoter	129	3.49026	0.0961464	CCNT2, KDM1B, SCX, UBE3A, FGF1, FGF2, RUVBL2, MYC, DPF1, POGZ, HMGN3, JUNB, SLC30A9, MEF2C, LMO4, MAMSTR, WNT5A, GTF2F1, THAP3, SFRP2, SMO, RAF1, TP53, ZFPM1, KMT2D, CTBP2, TWIST1, PIK3R1, FOXO1, GLIS2, PPP3R1, ZNF827, DVL1, HIVEP1, RIPK1, WNT2, ZBED4, PPARGC1B, BCL9L, TFAP2A, STAT5B, NR2F1, SMARCA5, NFATC1, PHOX2A, NFATC4, CDK9, IL6, HNRNPK, COPS5, FUBP3, MAFF, MDM2, RNF10, CIITA, GSK3A, THRB, C…	2729	702	16659	1.12175	1	1	1
GOTERM	GO:0009617~response to bacterium	18	0.487013	0.0969582	CUBN, CXCL9, CCDC186, CAV1, ADIPOQ, FUCA2, CHD7, LPL, PPM1D, C3, LRG1, BAIAP2L1, NFIB, GPC3, THRSP, OCIAD2, PCK1, MS4A1	2729	75	16659	1.46506	1	1	1

## Sheet: Brown module
Category	Term	Count	%	PValue	Genes	List Total	Pop Hits	Pop Total	Fold Enrichment	Bonferroni	Benjamini	FDR
GOTERM	GO:0070544~histone H3-K36 demethylation	4	0.162668	0.00438753	KDM4B, RIOX1, KDM8, RIOX2	1768	4	16659	9.42251	1	1	1
GOTERM	GO:0033120~positive regulation of RNA splicing	6	0.244002	0.00557622	ERN1, SMN2, RBM20, HNRNPLL, SLC38A2, ZPR1	1768	12	16659	4.71126	1	1	1
GOTERM	GO:0050773~regulation of dendrite development	6	0.244002	0.00557622	DGKG, CAMK1D, CDKL5, RTN4IP1, CRK, MFSD2A	1768	12	16659	4.71126	1	1	1
GOTERM	GO:0071360~cellular response to exogenous dsRNA	6	0.244002	0.00827852	MAVS, LOC100139670, DHX9, CGAS, ZCCHC3, PQBP1	1768	13	16659	4.34885	1	1	1
GOTERM	GO:0002230~positive regulation of defense response to virus by host	9	0.366002	0.00243885	CREB3, MAVS, TRAF3IP2, IL23A, ZC3H12A, CGAS, IL12B, IL12RB1, PQBP1	1768	24	16659	3.53344	0.999959	1	1
GOTERM	GO:0061025~membrane fusion	8	0.325336	0.00605379	DNM3, BLOC1S6, HACE1, UBXN2B, VPS33B, USO1, MX1, YKT6	1768	22	16659	3.42637	1	1	1
GOTERM	GO:0006631~fatty acid metabolic process	13	0.52867	0.00975863	ALKBH7, ACADSB, CPT1B, GNPAT, FABP4, ILVBL, LOC512541, NAAA, CYP1A1, HACL1, ACOT4, SNCA, PPARD	1768	54	16659	2.26838	1	1	1
GOTERM	GO:0032981~mitochondrial respiratory chain complex I assembly	14	0.569337	0.00909608	NDUFA8, NDUFA6, NDUFA5, NDUFB11, NUBPL, NDUFA1, NDUFB1, NDUFC1, TIMM21, TMEM186, OXA1L, NDUFAB1, NDUFAF2, NDUFS1	1768	60	16659	2.19859	1	1	1
GOTERM	GO:0006888~ER to Golgi vesicle-mediated transport	22	0.894673	0.00125732	SEC16B, TMED9, KDELR1, USO1, KLHL12, ARCN1, LMAN1, SCFD1, TFG, TBC1D20, CREB3L2, TRIP11, KDELR2, TMED6, YKT6, SEC24C, ERGIC1, VTI1B, BET1, SEC22C, SEC31A, TMED4	1768	98	16659	2.11526	0.99453	1	1
GOTERM	GO:0007030~Golgi organization	18	0.732005	0.00820593	SEC16B, PI4K2B, ATP8B4, TMED9, ATP8B3, HACE1, UBXN2B, ATP8B2, CSNK1A1, LRRK2, SURF4, GAK, VMP1, LMAN1, TBC1D20, TRIP11, TMED6, TMED4	1768	86	16659	1.97215	1	1	1
GOTERM	GO:0016192~vesicle-mediated transport	30	1.22001	0.0079225	SFT2D3, STXBP3, STX11, AP4M1, AP3M1, SCFD1, ZFYVE27, AP1G2, SCFD2, BCAP29, KIF1C, ZFPL1, VTI1B, TRIM23, VPS18, YIPF1, SYT2, VPS33B, HPS1, HSPA6, AP3B1, FUZ, AP2B1, SYT9, MAPK8IP3, SYT17, SYT11, SPIRE1, ERGIC1	1768	172	16659	1.64346	1	1	1
GOTERM	GO:0015031~protein transport	44	1.78935	0.00530493	SFT2D3, TSG101, STXBP3, KDELR1, TIMM9, CETN2, PHAX, CD3G, LIN7B, GLE1, VPS52, YKT6, RHBDF1, ARRDC4, RANBP2, SEC16B, COG8, MTX1, VPS33B, COPZ2, RAB3IL1, VPS37B, DNAJC14, AP5B1, SCAMP1, RAB11A, KTN1, ARCN1, COL1A1, RABIF, SNX18, RABEP2, SNX15, SPIRE2, ATG4C, SPIRE1, KDELR2, EXOC5, RAB7B, STAM2, RAMP1, BET1, ARL8B, SEC22C	1768	273	16659	1.51865	1	1	1
GOTERM	GO:0032755~positive regulation of interleukin-6 production	15	0.610004	0.0109657	SETD4, CD74, NOS2, SPHK2, DHX9, POU2F2, AGER, EREG, MAVS, IL1B, TRAF6, PLCG2, ARHGEF2, RAB7B, IL6R	1768	68	16659	2.0785	1	1	1
GOTERM	GO:0000082~G1/S transition of mitotic cell cycle	10	0.406669	0.011063	CDKN2D, USP37, CDKN1A, CCNE2, PLK2, CDK2, SPDYA, EIF4EBP1, PIM2, INHBA	1768	36	16659	2.61736	1	1	1
GOTERM	GO:0061045~negative regulation of wound healing	5	0.203335	0.0156687	CD109, WFDC1, EPPK1, CRK, AJAP1	1768	10	16659	4.71126	1	1	1
GOTERM	GO:0001732~formation of cytoplasmic translation initiation complex	6	0.244002	0.0161376	EIF3M, EIF3CL, EIF3F, EIF2S2, EIF3A, EIF3B	1768	15	16659	3.769	1	1	1
GOTERM	GO:0045056~transcytosis	4	0.162668	0.0186186	USO1, AGER, IGF1R, MFSD2A	1768	6	16659	6.28167	1	1	1
GOTERM	GO:0050863~regulation of T cell activation	4	0.162668	0.0186186	CD4, SIT1, CGAS, LAT	1768	6	16659	6.28167	1	1	1
GOTERM	GO:0006449~regulation of translational termination	4	0.162668	0.0186186	GLE1, OGFOD1, ETF1, GSPT1	1768	6	16659	6.28167	1	1	1
GOTERM	GO:0016973~poly(A)+ mRNA export from nucleus	7	0.284669	0.0188693	GLE1, MCM3AP, HHEX, PCID2, PABPN1, SARNP, IWS1	1768	21	16659	3.14084	1	1	1
GOTERM	GO:1900745~positive regulation of p38MAPK cascade	7	0.284669	0.0188693	GADD45A, SPHK1, ZC3H12A, EMC10, XDH, AGER, MAP3K4	1768	21	16659	3.14084	1	1	1
GOTERM	GO:0000038~very long-chain fatty acid metabolic process	5	0.203335	0.0225871	ACSL1, ACOX1, PEX5, PEX2, ACAA1	1768	11	16659	4.28296	1	1	1
GOTERM	GO:0045059~positive thymic T cell selection	5	0.203335	0.0225871	ITPKB, CD74, ZAP70, PTPRC, CD3G	1768	11	16659	4.28296	1	1	1
GOTERM	GO:0007031~peroxisome organization	5	0.203335	0.0225871	PEX16, ABCD4, SEC16B, ABCD1	1768	11	16659	4.28296	1	1	1
GOTERM	GO:1900747~negative regulation of vascular endothelial growth factor signaling pathway	5	0.203335	0.0225871	SEMA6A, IL12B, PIK3CB, XDH, DCN	1768	11	16659	4.28296	1	1	1
GOTERM	GO:0045071~negative regulation of viral genome replication	9	0.366002	0.0231761	PARP10, ISG20, IFITM1, MAVS, LOC100139670, MX1, IFIT5, ISG15, LOC112444847	1768	34	16659	2.49419	1	1	1
GOTERM	GO:0032760~positive regulation of tumor necrosis factor production	13	0.52867	0.0248938	SETD4, FZD5, SPHK2, DHX9, STAT3, RASGRP1, AGER, MAVS, PTPRC, PLCG2, IL12B, TNFRSF8, ARHGEF2	1768	61	16659	2.00808	1	1	1
GOTERM	GO:0006635~fatty acid beta-oxidation	10	0.406669	0.0254803	ABCD4, CPT2, PEX5, PEX2, ACADM, ACAA1, CPT1B, ABCD1, PPARD	1768	41	16659	2.29817	1	1	1
GOTERM	GO:0001701~in utero embryonic development	29	1.17934	0.0264074	PTPRR, YTHDC1, HM13, CHD8, RTCB, PLOD3, CMIP, ADD1, GLI2, RIC8A, NPAT, BCL2L11, CHST11, CPT2, ZMIZ1, PSPH, KDM6A, ARNT2, CHTOP, XRCC2, NOG, RPGRIP1L, EIF2S2, FOSL1, MSH2, ARMC5, TRAF6, APBA1, SEC24C	1768	181	16659	1.50968	1	1	1
GOTERM	GO:0051085~chaperone mediated protein folding requiring cofactor	8	0.325336	0.0287554	CD74, ST13, DNAJB5, DNAJB4, HSPA6, DNAJB13, SDF2, HSPE1	1768	29	16659	2.59931	1	1	1
GOTERM	GO:0032743~positive regulation of interleukin-2 production	8	0.325336	0.0287554	PTPRC, IL1B, TRAF6, PLCG2, PDE4B, PRKCQ, MAP3K7, CARD11	1768	29	16659	2.59931	1	1	1
GOTERM	GO:0006289~nucleotide-excision repair	8	0.325336	0.0287554	ERCC3, CETN2, HUS1, XPC, FANCC, GTF2H2, GTF2H3, GTF2H4	1768	29	16659	2.59931	1	1	1
GOTERM	GO:0034968~histone lysine methylation	4	0.162668	0.0300397	TRMT112, SUV39H1, SETD6, SMYD3	1768	7	16659	5.38429	1	1	1
GOTERM	GO:0051151~negative regulation of smooth muscle cell differentiation	4	0.162668	0.0300397	ANKRD17, PRDM6, RBPMS2, EREG	1768	7	16659	5.38429	1	1	1
GOTERM	GO:0060159~regulation of dopamine receptor signaling pathway	3	0.122001	0.0313516	ALK, LRRK2, DTNBP1	1768	3	16659	9.42251	1	1	1
GOTERM	GO:0006163~purine nucleotide metabolic process	3	0.122001	0.0313516	GUK1, GMPR, FHIT	1768	3	16659	9.42251	1	1	1
GOTERM	GO:0010638~positive regulation of organelle organization	3	0.122001	0.0313516	LMAN1, TMED9, SURF4	1768	3	16659	9.42251	1	1	1
GOTERM	GO:0006353~DNA-templated transcription, termination	3	0.122001	0.0313516	PRMT5, DHX9, SMN2	1768	3	16659	9.42251	1	1	1
GOTERM	GO:0097009~energy homeostasis	8	0.325336	0.0341831	ALK, CRTC1, STAT3, OMA1, CD36, METRNL, PASK, MFSD2A	1768	30	16659	2.51267	1	1	1
GOTERM	GO:0071277~cellular response to calcium ion	14	0.569337	0.034502	SYT2, DMTN, ALOX15, GUCA1A, SYT9, MCOLN1, RASGRP2, CARF, ADD1, SYT17, ITPKB, SYT11, PLCG2, FOSB	1768	71	16659	1.85796	1	1	1
GOTERM	GO:0051260~protein homooligomerization	19	0.772672	0.0349702	RIPOR2, KCNB1, KCND3, FUS, USO1, KCNA5, KCTD3, KCTD5, ELAVL1, KCTD6, EHD1, LETM1, RNF112, EHD4, KCTD10, KCTD14, TRMT61B, CARD11, TGM2	1768	108	16659	1.65766	1	1	1
GOTERM	GO:0045648~positive regulation of erythrocyte differentiation	7	0.284669	0.0355897	FAM210B, STAT3, HMGB2, ISG15, INHBA, SMAP1, ZNF16	1768	24	16659	2.74823	1	1	1
GOTERM	GO:0032543~mitochondrial translation	10	0.406669	0.0387429	MRPS28, LARS2, MRPL2, MRPS15, MRPS24, MRPS11, MRPS23, MRPS18A, CHCHD1, DAP3	1768	44	16659	2.14148	1	1	1
GOTERM	GO:0010508~positive regulation of autophagy	12	0.488003	0.0393975	BECN1, PLEKHF1, ATG16L1, ATG101, PLK2, TP53INP2, LRRK2, TP53INP1, LOC516599, ZC3H12A, FOXO3, DCN	1768	58	16659	1.94949	1	1	1
GOTERM	GO:0032801~receptor catabolic process	5	0.203335	0.041232	UVRAG, BECN1, SMURF1, SNX25, CAPN1	1768	13	16659	3.62404	1	1	1
GOTERM	GO:0001958~endochondral ossification	7	0.284669	0.0427656	COL1A1, MMP16, FGF18, INPPL1, ALPL, IFT80, MEF2D	1768	25	16659	2.6383	1	1	1
GOTERM	GO:0018279~protein N-linked glycosylation via asparagine	6	0.244002	0.0437769	ALG8, ST6GAL1, MGAT5, MAGT1, DDOST, UBE2J1	1768	19	16659	2.97553	1	1	1
GOTERM	GO:0001933~negative regulation of protein phosphorylation	10	0.406669	0.044044	PARD6A, TRAF3IP1, CD109, LRRK2, NTRK3, ZC3H12A, TERF2IP, FBLN1, CACTIN, XDH	1768	45	16659	2.09389	1	1	1
GOTERM	GO:0019722~calcium-mediated signaling	11	0.447336	0.0443206	CCR1, PDPK1, SPHK1, LRRK2, PLCG2, CCR7, CCR6, PPP1R9A, CCR4, CCR3, LAT	1768	52	16659	1.99322	1	1	1
GOTERM	GO:0075522~IRES-dependent viral translational initiation	4	0.162668	0.0443353	EIF2D, EIF3F, EIF3A, EIF3B	1768	8	16659	4.71126	1	1	1
GOTERM	GO:0030422~production of siRNA involved in RNA interference	4	0.162668	0.0443353	PRKRA, DROSHA, TSN, MRPL44	1768	8	16659	4.71126	1	1	1
GOTERM	GO:0006974~cellular response to DNA damage stimulus	24	0.976007	0.0448585	TIGAR, VCP, DCLRE1C, SUV39H1, MCM9, BOD1L1, CGAS, UBE2E2, ALKBH7, TANK, ZBTB40, RNF168, RBBP5, CDK3, TRAF6, ZC3H12A, SPRTN, SPDYA, NABP2, PMAIP1, UBQLN4, RBM24, MORC2, CENPS	1768	150	16659	1.5076	1	1	1
GOTERM	GO:0007098~centrosome cycle	8	0.325336	0.046976	UVRAG, PARD6A, SLC16A1, HAUS8, XRCC2, HAUS3, SSX2IP, HAUS2	1768	32	16659	2.35563	1	1	1
GOTERM	GO:0007165~signal transduction	60	2.44002	0.0489878	ARHGAP9, DIRAS3, TENM1, LRRK2, RASL11A, PTPRM, ARHGAP39, CCND3, SIT1, ANPEP, TAGAP, PDE4B, TCP11L2, TNFRSF8, HRAS, CHRNB4, OCRL, PPP2R5D, PPP2R5C, HPCAL4, TIRAP, SIGIRR, VGF, RABEP2, IL1B, TRAF6, SAG, RIN1, STAM2, PPP1R12C, PDE1C, STC1, PRKX, RASAL2, ARHGAP15, LOC112449111, RASD2, SCUBE3, RASD1, SCUBE1, PDE6C, STAT6, REM2, TGFB2, LVRN, ERAP1, STAT3, RASSF8, ARHGAP32, MAVS, TG, GKAP1, CDK2, TRIP10…	1768	449	16659	1.25913	1	1	1
GOTERM	GO:1900016~negative regulation of cytokine production involved in inflammatory response	5	0.203335	0.0530174	IL1R2, ZC3H12A, PDCD4, ABCD1, APPL2	1768	14	16659	3.36518	1	1	1
GOTERM	GO:0009410~response to xenobiotic stimulus	6	0.244002	0.0534444	EMX2, TIGAR, TGFB2, INHBA, ATG5, SNCA	1768	20	16659	2.82675	1	1	1
GOTERM	GO:1900026~positive regulation of substrate adhesion-dependent cell spreading	8	0.325336	0.0543782	DOCK5, CARMIL1, DMTN, RAC3, ILK, FLNA, CRK, FERMT2	1768	33	16659	2.28425	1	1	1
GOTERM	GO:0000184~nuclear-transcribed mRNA catabolic process, nonsense-mediated decay	8	0.325336	0.0543782	UPF2, EIF4A3, PYM1, UPF3B, ETF1, MAGOHB, DCP2, SMG6	1768	33	16659	2.28425	1	1	1
GOTERM	GO:0006366~transcription from RNA polymerase II promoter	14	0.569337	0.0556008	TAF13, STAT3, INHBA, GTF2H2, GTF2H3, GTF2H5, SUPT3H, NR4A2, NFIL3, ERCC3, TBPL1, POLR2G, POLR2K, GTF2I	1768	76	16659	1.73573	1	1	1
GOTERM	GO:0031175~neuron projection development	15	0.610004	0.0580145	NLGN1, DTNBP1, PTPRM, PPP1R9A, AGER, RAB11A, PQBP1, EHD1, BLOC1S6, ZFYVE27, VAPA, CLMN, PLP1, RAC3, LRP12	1768	84	16659	1.68259	1	1	1
GOTERM	GO:1905832~positive regulation of spindle assembly	3	0.122001	0.0583157	GPSM2, DYNC1H1, NUMA1	1768	4	16659	7.06688	1	1	1
GOTERM	GO:0071800~podosome assembly	3	0.122001	0.0583157	FARP2, BIN2, SH3PXD2B	1768	4	16659	7.06688	1	1	1
GOTERM	GO:0044773~mitotic DNA damage checkpoint	3	0.122001	0.0583157	STK33, PHKG1, ZNF830	1768	4	16659	7.06688	1	1	1
GOTERM	GO:0010536~positive regulation of activation of Janus kinase activity	3	0.122001	0.0583157	IL23A, IL12B, IL6R	1768	4	16659	7.06688	1	1	1
GOTERM	GO:0070291~N-acylethanolamine metabolic process	3	0.122001	0.0583157	NAAA, NAPEPLD, GDPD3	1768	4	16659	7.06688	1	1	1
GOTERM	GO:0006172~ADP biosynthetic process	3	0.122001	0.0583157	AK1, AK2, AK3	1768	4	16659	7.06688	1	1	1
GOTERM	GO:0002260~lymphocyte homeostasis	3	0.122001	0.0583157	TNFRSF17, SKIL, LAT	1768	4	16659	7.06688	1	1	1
GOTERM	GO:0003170~heart valve development	3	0.122001	0.0583157	HECTD1, ZBTB14, SHOX2	1768	4	16659	7.06688	1	1	1
GOTERM	GO:0040038~polar body extrusion after meiotic divisions	3	0.122001	0.0583157	WASHC5, SPIRE2, SPIRE1	1768	4	16659	7.06688	1	1	1
GOTERM	GO:0003007~heart morphogenesis	7	0.284669	0.0596645	NIPBL, TGFB2, COL5A1, ZMIZ1, GAA, FLNA, KDM6A	1768	27	16659	2.44287	1	1	1
GOTERM	GO:0006091~generation of precursor metabolites and energy	4	0.162668	0.0613768	VGF, ACOX1, ASIP, ENPP1	1768	9	16659	4.18778	1	1	1
GOTERM	GO:0045060~negative thymic T cell selection	4	0.162668	0.0613768	CD74, PTPRC, CCR7, ATG5	1768	9	16659	4.18778	1	1	1
GOTERM	GO:0090385~phagosome-lysosome fusion	4	0.162668	0.0613768	RAB34, RAB7B, TMEM175, ARL8B	1768	9	16659	4.18778	1	1	1
GOTERM	GO:0051924~regulation of calcium ion transport	4	0.162668	0.0613768	CD4, STIM1, EPB41, P2RX1	1768	9	16659	4.18778	1	1	1
GOTERM	GO:1901224~positive regulation of NIK/NF-kappaB signaling	11	0.447336	0.0615313	GREM1, PTP4A3, SPHK1, IL1B, TRAF6, PDCD4, ILK, TERF2IP, IFI35, AGER, IL18R1	1768	55	16659	1.8845	1	1	1
GOTERM	GO:0006612~protein targeting to membrane	9	0.366002	0.0632421	RTP4, ZDHHC9, VPS37C, ZDHHC6, ZDHHC21, VPS37B, GOLGA7, ZDHHC2, ZDHHC14	1768	41	16659	2.06836	1	1	1
GOTERM	GO:0007507~heart development	20	0.813339	0.0640964	NEK8, HEXIM1, TGFB2, CDKN1A, TRAF3IP2, DNAAF3, NTRK3, MTERF4, FN1, MICAL2, ECE2, GLI2, COL3A1, ADAP2, SH3PXD2B, RBM20, SOX9, TEK, KDM6A, PSKH1	1768	124	16659	1.51976	1	1	1
GOTERM	GO:0014059~regulation of dopamine secretion	6	0.244002	0.0642492	SYT2, SYT11, DTNBP1, SYT9, SYT17, SNCA	1768	21	16659	2.69215	1	1	1
GOTERM	GO:2000379~positive regulation of reactive oxygen species metabolic process	5	0.203335	0.0664282	CDKN1A, GADD45A, ZC3H12A, GRB2, XDH	1768	15	16659	3.14084	1	1	1
GOTERM	GO:0031573~intra-S DNA damage checkpoint	5	0.203335	0.0664282	ATF2, MSH2, HUS1, XPC, NEK11	1768	15	16659	3.14084	1	1	1
GOTERM	GO:0071479~cellular response to ionizing radiation	7	0.284669	0.0694072	BABAM2, GADD45A, TNKS1BP1, HUS1, GRB2, TANK, SPIDR	1768	28	16659	2.35563	1	1	1
GOTERM	GO:0001503~ossification	10	0.406669	0.0699889	COL1A1, EXT2, CLEC3B, TRAF6, CLEC11A, ALOX15, SOX9, RUNX3, MESD, TAPT1	1768	49	16659	1.92296	1	1	1
GOTERM	GO:0042102~positive regulation of T cell proliferation	9	0.366002	0.0711867	CCDC88B, EFNB1, CD6, IL23A, TRAF6, PRKCQ, TNFRSF13C, CARD11, CD276	1768	42	16659	2.01911	1	1	1
GOTERM	GO:0002062~chondrocyte differentiation	8	0.325336	0.0712507	OSR2, SNX19, WNT5B, CREB3L2, SOX9, MEF2D, RUNX3, GLI2	1768	35	16659	2.15372	1	1	1
GOTERM	GO:0048146~positive regulation of fibroblast proliferation	8	0.325336	0.0712507	CD74, CDKN1A, ZMIZ1, DHX9, SPHK1, FN1, WAPL, EREG	1768	35	16659	2.15372	1	1	1
GOTERM	GO:0007032~endosome organization	8	0.325336	0.0712507	WASHC4, PI4K2B, VPS18, WASHC5, USP8, RAB5B, PLEKHF1, VPS33B	1768	35	16659	2.15372	1	1	1
GOTERM	GO:0000398~mRNA splicing, via spliceosome	25	1.01667	0.0721841	YTHDC1, EIF4A3, SRSF1, SNU13, EFTUD2, UBL5, METTL14, RBMX2, CWC22, BCAS2, SRSF12, SNRPN, BUD31, PRPF40A, PLRG1, LOC112445002, MAGOHB, LSM5, SMU1, PRPF4, DDX39A, RBM41, BUD13, SRSF9, SNRPB	1768	166	16659	1.41905	1	1	1
GOTERM	GO:0090090~negative regulation of canonical Wnt signaling pathway	19	0.772672	0.0725533	EGR1, TLE2, CSNK1A1, CHD8, FZD6, NOG, SOX13, CBY1, LRP4, FOXO3, MCC, UBAC2, GREM1, CYLD, DACT3, SOX9, EMD, ANKRD6, RBMS3	1768	118	16659	1.51718	1	1	1
GOTERM	GO:0006511~ubiquitin-dependent protein catabolic process	31	1.26068	0.0752173	USP37, CUL7, PSMD11, CUL5, RNF14, USP12, CUL2, UBE3B, UBE2Z, RNF5, UCHL1, TP53INP2, PSMD3, UFD1, ARIH1, UBQLN4, USP8, USP48, NDFIP2, UBE2H, HACE1, KLHL3, KCTD6, CNOT4, RNF168, CYLD, WDR81, RNF149, PSMC2, TTC3, LNX1	1768	216	16659	1.3523	1	1	1
GOTERM	GO:0002218~activation of innate immune response	6	0.244002	0.0761827	HEXIM1, MAVS, PRKDC, CGAS, ZCCHC3, PQBP1	1768	22	16659	2.56978	1	1	1
GOTERM	GO:0000045~autophagosome assembly	10	0.406669	0.0776994	VMP1, AP4M1, BECN1, UBXN2B, TMEM41B, ATG16L1, ATG101, TP53INP2, TP53INP1, ATG5	1768	50	16659	1.8845	1	1	1
GOTERM	GO:0072593~reactive oxygen species metabolic process	7	0.284669	0.080012	TIGAR, PRDX4, SESN1, LRRK2, RFK, PMAIP1, NDUFS1	1768	29	16659	2.2744	1	1	1
GOTERM	GO:0031623~receptor internalization	8	0.325336	0.0807286	DNM3, CXCL8, MX1, GRB2, CD36, LDLRAP1, RAMP1, SNCA	1768	36	16659	2.09389	1	1	1
GOTERM	GO:0033619~membrane protein proteolysis	4	0.162668	0.0809661	RET, HM13, CLPP, SPPL2A	1768	10	16659	3.769	1	1	1
GOTERM	GO:0001886~endothelial cell morphogenesis	4	0.162668	0.0809661	COL18A1, PLOD3, STC1, MET	1768	10	16659	3.769	1	1	1
GOTERM	GO:0006939~smooth muscle contraction	4	0.162668	0.0809661	CHRNB4, TBXA2R, ROCK2, TPCN2	1768	10	16659	3.769	1	1	1
GOTERM	GO:0034383~low-density lipoprotein particle clearance	4	0.162668	0.0809661	EHD1, LOC518526, CD36, LDLRAP1	1768	10	16659	3.769	1	1	1
GOTERM	GO:0051639~actin filament network formation	4	0.162668	0.0809661	CARMIL1, ACTN1, SPIRE2, SPIRE1	1768	10	16659	3.769	1	1	1
GOTERM	GO:0042770~signal transduction in response to DNA damage	4	0.162668	0.0809661	STK33, PHKG1, GADD45A, GRB2	1768	10	16659	3.769	1	1	1
GOTERM	GO:0032211~negative regulation of telomere maintenance via telomerase	5	0.203335	0.081416	EXOSC10, TEN1, SRC, PINX1, DCP2	1768	16	16659	2.94453	1	1	1
GOTERM	GO:0070498~interleukin-1-mediated signaling pathway	5	0.203335	0.081416	EGR1, IRAK2, IL1B, TRAF6, PLCB1	1768	16	16659	2.94453	1	1	1
GOTERM	GO:0050790~regulation of catalytic activity	18	0.732005	0.0876617	BECN1, EED, RNF180, MGST2, RAB3IL1, AP3B1, CALML4, COX6A1, RIC8A, RABEP2, PRKRA, PSMD3, CDC42EP2, CAPN1, PLCB1, LAMTOR4, GDPGP1, TEFM	1768	113	16659	1.50093	1	1	1
GOTERM	GO:0015910~peroxisomal long-chain fatty acid import	3	0.122001	0.0904579	ABCD4, ABCD1	1768	5	16659	5.65351	1	1	1
GOTERM	GO:1904778~positive regulation of protein localization to cell cortex	3	0.122001	0.0904579	GPSM2, NUMA1, EPB41	1768	5	16659	5.65351	1	1	1
GOTERM	GO:0072378~blood coagulation, fibrin clot formation	3	0.122001	0.0904579	FGB, FN1, FBLN1	1768	5	16659	5.65351	1	1	1
GOTERM	GO:1901526~positive regulation of macromitophagy	3	0.122001	0.0904579	VDAC1, SLC25A4, CERS1	1768	5	16659	5.65351	1	1	1
GOTERM	GO:0015909~long-chain fatty acid transport	3	0.122001	0.0904579	FABP4, FABP5, CPT1B	1768	5	16659	5.65351	1	1	1
GOTERM	GO:0097503~sialylation	3	0.122001	0.0904579	ST8SIA4, ST3GAL5, ST3GAL6	1768	5	16659	5.65351	1	1	1
GOTERM	GO:0001960~negative regulation of cytokine-mediated signaling pathway	3	0.122001	0.0904579	SIGIRR, PTPRC, PALM3	1768	5	16659	5.65351	1	1	1
GOTERM	GO:0051096~positive regulation of helicase activity	3	0.122001	0.0904579	CHTOP, MSH2, MSH3	1768	5	16659	5.65351	1	1	1
GOTERM	GO:0060676~ureteric bud formation	3	0.122001	0.0904579	GREM1, GDNF, NOG	1768	5	16659	5.65351	1	1	1
GOTERM	GO:0006567~threonine catabolic process	3	0.122001	0.0904579	SDS, TDH, GCAT	1768	5	16659	5.65351	1	1	1
GOTERM	GO:0070972~protein localization to endoplasmic reticulum	3	0.122001	0.0904579	PPP1R15A, VAPA, UBAC2	1768	5	16659	5.65351	1	1	1
GOTERM	GO:1900113~negative regulation of histone H3-K9 trimethylation	3	0.122001	0.0904579	KDM4A, KDM4B, PIH1D1	1768	5	16659	5.65351	1	1	1
GOTERM	GO:0044828~negative regulation by host of viral genome replication	3	0.122001	0.0904579	CCL8, VAPA, ZC3H12A	1768	5	16659	5.65351	1	1	1
GOTERM	GO:0006816~calcium ion transport	10	0.406669	0.0946111	LETM1, CCL8, STIM1, SCN11A, SCN8A, ANXA6, CACNA1B, SARAF, ATP2C1, RAMP1	1768	52	16659	1.81202	1	1	1
GOTERM	GO:0071346~cellular response to interferon-gamma	13	0.52867	0.0960426	STXBP3, NOS2, CCL8, LOC512486, LOC616364, LOC511531, CASP1, CDC42EP2, IL12B, IL12RB1, RAB7B, CCL16, CCL26	1768	75	16659	1.63324	1	1	1
GOTERM	GO:0006897~endocytosis	21	0.854006	0.0976679	BECN1, RAB5B, HIP1, LRRK2, SURF4, INPPL1, LRP4, AP2B1, SRL, EHD1, DNM3, AP3M1, SNX18, EHD4, RINL, RABEP2, RAB34, ANXA6, TRIP10, RHOV, HRAS	1768	139	16659	1.42354	1	1	1
GOTERM	GO:0006886~intracellular protein transport	36	1.46401	0.0978837	RAB5B, STXBP3, STX16, CSE1L, USO1, AP4E1, SNX13, DNAJC27, STX11, AP4M1, RAB21, AP3M1, SCFD1, AP1G2, SCFD2, KIF13A, BCAP29, TMED6, VTI1B, TRIM23, SEC31A, TMED4, CD74, VPS18, TMED9, RIC1, VPS33B, COPZ2, AP3B1, AP2B1, SYTL3, EHD1, TBCK, APBA1, RAMP1, SEC24C	1768	264	16659	1.28489	1	1	1
GOTERM	GO:0008089~anterograde axonal transport	5	0.203335	0.0979086	AP3M1, BLOC1S6, DTNBP1, AP3B1, ARL8B	1768	17	16659	2.77133	1	1	1
GOTERM	GO:0000278~mitotic cell cycle	15	0.610004	0.0986414	CENPT, DYNC1H1, XRCC2, PLK2, CETN2, TUBD1, TUBG2, WAPL, LOC100295712, RECQL5, TUBB3, TADA3, TUBGCP5, TUBGCP6, MYBL1	1768	91	16659	1.55316	1	1	1
GOTERM	GO:0071222~cellular response to lipopolysaccharide	15	0.610004	0.0986414	TRIM41, CXCL8, NOS2, HMGB2, CXCL2, ZFP36, PABPN1, IL1B, TRAF6, ZC3H12A, CASP1, PDCD4, PDE4B, IL12B, CACTIN	1768	91	16659	1.55316	1	1	1
GOTERM	GO:0032436~positive regulation of proteasomal ubiquitin-dependent protein catabolic process	11	0.447336	0.0987466	PSMD10, DET1, VCP, MGC137055, CSNK1A1, RNF14, LRRK2, RNF180, ARIH1, TRIB1, NOP53	1768	60	16659	1.72746	1	1	1

## Sheet: Green module
Category	Term	Count	%	PValue	Genes	List Total	Pop Hits	Pop Total	Fold Enrichment	Bonferroni	Benjamini	FDR
GOTERM	GO:0051988~regulation of attachment of spindle microtubules to kinetochore	5	0.286862	0.000898849	CDC42, APC, RACGAP1, NEK2, KNSTRN	1244	7	16659	9.56534	0.954613	1	1
GOTERM	GO:0060770~negative regulation of epithelial cell proliferation involved in prostate gland development	4	0.229489	0.00698184	STK11, SERPINF1, EAF2, WDR77	1244	6	16659	8.92765	1	1	1
GOTERM	GO:0051893~regulation of focal adhesion assembly	6	0.344234	0.00499657	MACF1, SLK, LIMCH1, PTPRA, GPM6B, ACTG1	1244	16	16659	5.0218	1	1	1
GOTERM	GO:0045851~pH reduction	6	0.344234	0.00664947	ATP6V0B, ATP6AP2, ATP6V1B2, ATP6V1H, ATP6V0D1, ATP6V1E1	1244	17	16659	4.7264	1	1	1
GOTERM	GO:0002181~cytoplasmic translation	14	0.803213	0.00603158	RPL32, RPL31, RPS6, RPL22, TMA7, RPL6, RPS28, RPL18A, RPL36, RPL24, RPL38, RPL29, RPS21, RPL19	1244	80	16659	2.34351	1	1	1
GOTERM	GO:0006897~endocytosis	20	1.14745	0.00743596	RAB1A, APP, SCARA5, USP33, LOXL4, EPN1, LRP6, NME1, CDC42, NCKIPSD, SNX2, CD5, HEATR5B, MYO6, AAK1, REPS2, OLR1, RHOU, RAB17, EPS15	1244	139	16659	1.92683	1	1	1
GOTERM	GO:0051301~cell division	25	1.43431	0.00599006	ERCC6L, CDC123, ANKLE2, USP16, NCAPG, CIB1, PDS5B, KIF11, SKA2, AURKA, CCNB1, PTTG1, CDC26, RPS3, TPPP, SPDL1, CDT1, KNL1, NDC80, CCNA2, SGO1, UBE2S, CDK1, BIRC5, SPC24	1244	186	16659	1.79993	1	1	1
GOTERM	GO:0045944~positive regulation of transcription from RNA polymerase II promoter	76	4.3603	0.000994801	ACVRL1, APP, ZNF451, CALCOCO1, ZNF131, ZNF296, ARID4A, CCNC, RSF1, IKZF3, TNF, RPS6KA4, IL4I1, DBP, CREB3L3, NAMPT, MEN1, KDM6B, ACTR3, MED1, ACTR2, NCOA3, TFE3, CASK, JMJD6, METTL23, TOX2, KAT2A, PAX8, KAT6A, TFEC, TLR9, HOXB4, SMARCD2, USP16, KMT2A, TNKS, SRF, ZNF518B, DOT1L, WAS, NR2C2, EGFR, LRP6, STRN3, ARNTL, SLC9A1, MYO6, E2F1, FADD, E2F8, ZBTB7C, BPTF, TFAP2B, XBP1, POU2F1, LUM, PCGF5, CN…	1244	702	16659	1.44979	0.96738	1	1
GOTERM	GO:0007059~chromosome segregation	10	0.573723	0.0138806	NTMT1, RPS3, TLK2, HJURP, BIRC5, MMS19, NEK2, SLC25A5, KNSTRN, SKA2	1244	52	16659	2.57528	1	1	1
GOTERM	GO:0006412~translation	30	1.72117	0.0145191	RPL36A, RPS27L, MRPL12, MRPL34, RPL6, RPS15, RPS19, RPL18A, RPS18, RPL36, RPL14, RPS3, RPL35, RPL13, RPS11, METTL17, RPS12, RPL21, RPS8, RPL23, RPS5, RPS6, RPL22, MRPL27, MRPL30, RPS27, RPL24, RPS20, RPS24	1244	254	16659	1.58167	1	1	1
GOTERM	GO:0000028~ribosomal small subunit assembly	7	0.401606	0.0154784	RPS15, RPS28, RPS27, RPS19, RPS5, RPS27L, PWP2	1244	28	16659	3.34787	1	1	1
GOTERM	GO:1902396~protein localization to bicellular tight junction	3	0.172117	0.0158605	CDH5, F11R, ACTG1	1244	3	16659	13.3915	1	1	1
GOTERM	GO:1904151~positive regulation of microglial cell mediated cytotoxicity	3	0.172117	0.0158605	TYROBP, SPI1, STAP1	1244	3	16659	13.3915	1	1	1
GOTERM	GO:0047496~vesicle transport along microtubule	5	0.286862	0.0168509	RAB1A, CLN3, BICDL1, HTT, DYNC1I1	1244	14	16659	4.78267	1	1	1
GOTERM	GO:0051489~regulation of filopodium assembly	5	0.286862	0.0168509	CDC42, CLN3, TRPM2, RAB17, ARF6	1244	14	16659	4.78267	1	1	1
GOTERM	GO:2000045~regulation of G1/S transition of mitotic cell cycle	5	0.286862	0.0168509	E2F1, PSME1, TM4SF5, PTPN6, INO80	1244	14	16659	4.78267	1	1	1
GOTERM	GO:0006259~DNA metabolic process	4	0.229489	0.0174556	TATDN1, MMS19, DNASE2, NME1	1244	8	16659	6.69574	1	1	1
GOTERM	GO:0008285~negative regulation of cell proliferation	28	1.60643	0.018343	APP, KMT2A, PTPRJ, CIB1, PDS5B, FOXO4, CTCF, NUDT6, RERG, CDH5, MTBP, ADGRG1, GJA1, FTH1, ZNF503, ZBTB7C, MEN1, TFAP2B, GDF11, CDKN2B, HMGA1, ATG13, BMP5, SFRP4, APC, RAPGEF2, PTPN2, BNIPL	1244	237	16659	1.58212	1	1	1
GOTERM	GO:0016477~cell migration	24	1.37694	0.0193917	RAB1A, NCKAP1, CD63, SDC4, USP33, SDC3, SCRIB, ARPC5, RND2, LIMD1, THBS1, KNSTRN, CORO1B, CDC42, CLN3, ARC, APC, AXL, CASS4, S1PR1, NCKAP1L, RHOU, SPDL1, EPHB3	1244	195	16659	1.64818	1	1	1
GOTERM	GO:0048488~synaptic vesicle endocytosis	7	0.401606	0.0214909	NLGN2, AMPH, SCRIB, SYNJ2, ACTB, STX1A, ACTG1	1244	30	16659	3.12468	1	1	1
GOTERM	GO:0006879~cellular iron ion homeostasis	9	0.516351	0.0217693	SCARA5, ABCB7, FTH1, HMOX1, TTC7A, ATP6V0D1, F3, BOLA2B, BMP6	1244	47	16659	2.56433	1	1	1
GOTERM	GO:0050729~positive regulation of inflammatory response	10	0.573723	0.0243739	APP, TNFSF4, TRADD, TRPV4, PDE2A, CCL3, TLR9, NKG7, CLOCK, TNF	1244	57	16659	2.34938	1	1	1
GOTERM	GO:2000601~positive regulation of Arp2/3 complex-mediated actin nucleation	4	0.229489	0.0247507	NCKAP1, WAS, WASF1, WASF3	1244	9	16659	5.95177	1	1	1
GOTERM	GO:0034101~erythrocyte homeostasis	4	0.229489	0.0247507	AXL, HMOX1, NCKAP1L, RPS24	1244	9	16659	5.95177	1	1	1
GOTERM	GO:0006915~apoptotic process	29	1.6638	0.0255915	IFI27L2, JADE1, FAIM2, CIB1, NLRC4, SAV1, AURKA, CASP6, BNIP1, RPS3, HMOX1, FADD, RELT, MAP2K6, PRELID1, XBP1, PEG3, UBE2B, GADD45B, THOC1, UNC5C, TICAM1, MMP9, CDK1, BIRC5, PDCD2, DNASE2, CLPTM1L, BNIPL	1244	255	16659	1.52295	1	1	1
GOTERM	GO:0007169~transmembrane receptor protein tyrosine kinase signaling pathway	14	0.803213	0.0258482	EPHA7, CSF1, RYK, TRADD, SLA, EGFR, FGR, ERBB3, FES, AXL, CASS4, STAP1, NRTN, EPHB3	1244	96	16659	1.95292	1	1	1
GOTERM	GO:0007015~actin filament organization	17	0.97533	0.0269506	TPM4, TMOD2, WAS, RND2, F3, ARHGAP25, MYO16, CORO1B, ARHGAP12, RHOBTB2, CDC42, MPRIP, TRPV4, TMSB4X, NLRP5, MYO6, MYO1F	1244	127	16659	1.79256	1	1	1
GOTERM	GO:0030308~negative regulation of cell growth	13	0.745841	0.0277146	ACVRL1, NAIF1, EAF2, PTPRJ, OSGIN2, ENO1, ACVR1B, RERG, SMARCA4, ST7L, STK11, GJA1, GAS2L1	1244	87	16659	2.00103	1	1	1
GOTERM	GO:0032755~positive regulation of interleukin-6 production	11	0.631096	0.0286311	APP, IL1RL2, TNFSF4, POU2AF1, TRPV4, CARD9, TLR9, CYBA, MBP, SELENOK, TNF	1244	68	16659	2.16627	1	1	1
GOTERM	GO:0000077~DNA damage checkpoint	6	0.344234	0.0296034	DOT1L, E2F1, RAD17, EIF2AK4, ATRIP, CLOCK	1244	24	16659	3.34787	1	1	1
GOTERM	GO:0061384~heart trabecula morphogenesis	3	0.172117	0.0301557	S1PR1, SOS1, BMP7	1244	4	16659	10.0436	1	1	1
GOTERM	GO:0051092~positive regulation of NF-kappaB transcription factor activity	17	0.97533	0.0326133	BTNL9, APP, TRIM62, LOC616948, TRADD, CAMK2A, CARD9, CIB1, NLRC4, TICAM1, TNF, TLR9, RPS3, TRIM37, TLR6, CLOCK, LAMTOR5	1244	130	16659	1.75119	1	1	1
GOTERM	GO:0007095~mitotic G2 DNA damage checkpoint	7	0.401606	0.0331764	MRE11, SYF2, UIMC1, CDK1, FOXO4, TOPBP1, FOXN3	1244	33	16659	2.84062	1	1	1
GOTERM	GO:0002011~morphogenesis of an epithelial sheet	4	0.229489	0.0334315	NOTCH2, SRF, HOXB4, ARHGAP12	1244	10	16659	5.35659	1	1	1
GOTERM	GO:0007042~lysosomal lumen acidification	4	0.229489	0.0334315	CLN3, SNAPIN, ATP6AP2, CLN5	1244	10	16659	5.35659	1	1	1
GOTERM	GO:2000738~positive regulation of stem cell differentiation	4	0.229489	0.0334315	NUDT21, TCF15, HOXB4, PTN	1244	10	16659	5.35659	1	1	1
GOTERM	GO:0070886~positive regulation of calcineurin-NFAT signaling cascade	4	0.229489	0.0334315	ERBB3, CIB1, TNF, SLC9A1	1244	10	16659	5.35659	1	1	1
GOTERM	GO:0048821~erythrocyte development	5	0.286862	0.0335222	MED1, SRF, RPS6, ARID4A, JMJD6	1244	17	16659	3.93867	1	1	1
GOTERM	GO:0008306~associative learning	5	0.286862	0.0335222	CLN3, SNAP25, SRF, CLN8, LGMN	1244	17	16659	3.93867	1	1	1
GOTERM	GO:0060041~retina development in camera-type eye	8	0.458979	0.0342722	RPGRIP1, LPCAT1, RPL24, PDE6A, NR2E1, CLN8, PFDN5, JMJD6	1244	42	16659	2.55076	1	1	1
GOTERM	GO:0008283~cell proliferation	14	0.803213	0.0347056	MRE11, FBXW8, PAK1IP1, TXNRD1, SCRIB, PURB, KAT2A, S1PR1, HOXB4, POC1B, TGFBI, BAK1, ASCC3, E2F8	1244	100	16659	1.87481	1	1	1
GOTERM	GO:0043065~positive regulation of apoptotic process	23	1.31956	0.0357091	NOTCH2, FANK1, ENDOG, GADD45B, RPS6, HTT, SCRIB, NLRC4, LOC510798, TNF, MMP9, BMP7, SAV1, CALHM2, MELK, APC, CASP6, TCTN3, INPP5D, E2F1, HMOX1, PDCD2, BAK1	1244	196	16659	1.57145	1	1	1
GOTERM	GO:0030833~regulation of actin filament polymerization	7	0.401606	0.037833	DBNL, CTTN, ARPC2, COTL1, ARPC4, ARPC5, PAK3	1244	34	16659	2.75707	1	1	1
GOTERM	GO:0032715~negative regulation of interleukin-6 production	7	0.401606	0.037833	BANK1, INPP5D, TLR9, NCKAP1L, PTPN6, ARRB2, TNF	1244	34	16659	2.75707	1	1	1
GOTERM	GO:0030511~positive regulation of transforming growth factor beta receptor signaling pathway	6	0.344234	0.0405307	SDCBP, STK11, CDKN2B, THBS1, RNF111, MEN1	1244	26	16659	3.09034	1	1	1
GOTERM	GO:0030031~cell projection assembly	5	0.286862	0.0406285	CDC42, NCKAP1, CAPG, NCKAP1L, RHOU	1244	18	16659	3.71986	1	1	1
GOTERM	GO:0051302~regulation of cell division	4	0.229489	0.0434744	RBL1, NLRP5, EFHC1, CIB1	1244	11	16659	4.86963	1	1	1
GOTERM	GO:0035331~negative regulation of hippo signaling	4	0.229489	0.0434744	MAP2K3, LIMD1, MARK3, SHANK2	1244	11	16659	4.86963	1	1	1
GOTERM	GO:0050848~regulation of calcium-mediated signaling	4	0.229489	0.0434744	TMEM100, BST1, SELENOK, PDK2	1244	11	16659	4.86963	1	1	1
GOTERM	GO:0007010~cytoskeleton organization	11	0.631096	0.0439114	FGD4, ARC, ABLIM1, SPRYD3, ZMYM4, MAST1, CCL3, RHOU, THY1, TUBB4B, LIMD1	1244	73	16659	2.01789	1	1	1
GOTERM	GO:0060021~palate development	9	0.516351	0.04569	GDF11, BNC2, INSIG2, SATB2, PAK1IP1, SOS1, MEOX2, LRP6, EPHB3	1244	54	16659	2.23191	1	1	1
GOTERM	GO:0051897~positive regulation of protein kinase B signaling	12	0.688468	0.0472805	OSBPL8, BAG4, GPX1, AXL, FAM110C, CPNE1, PTPRJ, ARRB2, F3, TNF, THBS1, EGFR	1244	84	16659	1.91307	1	1	1
GOTERM	GO:0032488~Cdc42 protein signal transduction	3	0.172117	0.0477957	CDC42, WAS, RHOU	1244	5	16659	8.03489	1	1	1
GOTERM	GO:0043117~positive regulation of vascular permeability	3	0.172117	0.0477957	TRPV4, PDE2A, BMP6	1244	5	16659	8.03489	1	1	1
GOTERM	GO:0048549~positive regulation of pinocytosis	3	0.172117	0.0477957	CDC42, CLN3, AXL	1244	5	16659	8.03489	1	1	1
GOTERM	GO:0010466~negative regulation of peptidase activity	3	0.172117	0.0477957	ECM1, PI16, CTSB	1244	5	16659	8.03489	1	1	1
GOTERM	GO:0098974~postsynaptic actin cytoskeleton organization	3	0.172117	0.0477957	DBNL, ACTB, ACTG1	1244	5	16659	8.03489	1	1	1
GOTERM	GO:1903902~positive regulation of viral life cycle	3	0.172117	0.0477957	AXL, KPNA2, CLEC4G	1244	5	16659	8.03489	1	1	1
GOTERM	GO:0071321~cellular response to cGMP	3	0.172117	0.0477957	PDE2A, RAPGEF2, HCN2	1244	5	16659	8.03489	1	1	1
GOTERM	GO:0031334~positive regulation of protein complex assembly	7	0.401606	0.0483429	CDH5, CDT1, SLF2, TPPP, BAK1, FNIP1, FNIP2	1244	36	16659	2.6039	1	1	1
GOTERM	GO:0098719~sodium ion import across plasma membrane	5	0.286862	0.0485212	LOC112445029, SLC9A6, SLC9A7, HCN2, SLC9A1	1244	19	16659	3.52407	1	1	1
GOTERM	GO:0030041~actin filament polymerization	6	0.344234	0.0536052	PSTPIP1, CTTN, ARPC2, WAS, ANG, ARPC4	1244	28	16659	2.8696	1	1	1
GOTERM	GO:0006378~mRNA polyadenylation	6	0.344234	0.0536052	APP, NUDT21, SCAF8, TUT1, MTPAP, WDR33	1244	28	16659	2.8696	1	1	1
GOTERM	GO:0034501~protein localization to kinetochore	4	0.229489	0.0548347	MTBP, CDK1, SPDL1, KNL1	1244	12	16659	4.46383	1	1	1
GOTERM	GO:0051298~centrosome duplication	4	0.229489	0.0548347	ARHGEF10, USP33, CHORDC1, NDC80	1244	12	16659	4.46383	1	1	1
GOTERM	GO:0045579~positive regulation of B cell differentiation	4	0.229489	0.0548347	XBP1, INPP5D, CD27, NCKAP1L	1244	12	16659	4.46383	1	1	1
GOTERM	GO:0045736~negative regulation of cyclin-dependent protein serine/threonine kinase activity	5	0.286862	0.0571958	CDKN2B, APC, CDK5RAP1, FBXO7, MEN1	1244	20	16659	3.34787	1	1	1
GOTERM	GO:0034314~Arp2/3 complex-mediated actin nucleation	5	0.286862	0.0571958	ACTR3, ACTR2, ARPC2, ARPC4, ARPC5	1244	20	16659	3.34787	1	1	1
GOTERM	GO:0006364~rRNA processing	12	0.688468	0.058392	RPS15, RPS25, EBNA1BP2, DDX27, RPS27, RPS6, MRTO4, GEMIN4, RPL14, REXO4, RPS24, WDR77	1244	87	16659	1.8471	1	1	1
GOTERM	GO:0010592~positive regulation of lamellipodium assembly	5	0.286862	0.0666414	CDC42, ACTR3, NCKAP1, ACTR2, ARPC2	1244	21	16659	3.18845	1	1	1
GOTERM	GO:0051281~positive regulation of release of sequestered calcium ion into cytosol	5	0.286862	0.0666414	TRPC1, CXCR3, THY1, SRI, F2RL3	1244	21	16659	3.18845	1	1	1
GOTERM	GO:0097202~activation of cysteine-type endopeptidase activity	4	0.229489	0.0674517	NLRC4, BAK1, FADD, LGMN	1244	13	16659	4.12046	1	1	1
GOTERM	GO:0006590~thyroid hormone generation	4	0.229489	0.0674517	MED1, TPO, CTSK, CTSB	1244	13	16659	4.12046	1	1	1
GOTERM	GO:0006885~regulation of pH	4	0.229489	0.0674517	SLC9A6, SLC9A7, PDK2, SLC9A1	1244	13	16659	4.12046	1	1	1
GOTERM	GO:0003344~pericardium morphogenesis	3	0.172117	0.0682027	SOS1, BMP7, LRP6	1244	6	16659	6.69574	1	1	1
GOTERM	GO:0042634~regulation of hair cycle	3	0.172117	0.0682027	PER1, CLOCK, ARNTL	1244	6	16659	6.69574	1	1	1
GOTERM	GO:2000347~positive regulation of hepatocyte proliferation	3	0.172117	0.0682027	MED1, XBP1, PTN	1244	6	16659	6.69574	1	1	1
GOTERM	GO:0009615~response to virus	8	0.458979	0.0698979	BATF3, URI1, CDK6, HNRNPUL1, RSAD2, DHX58, ENO1, TNF	1244	49	16659	2.18636	1	1	1
GOTERM	GO:0032922~circadian regulation of gene expression	9	0.516351	0.0705561	PER2, PER1, KMT2A, CAVIN3, USP2, BHLHE40, NAMPT, CLOCK, ARNTL	1244	59	16659	2.04277	1	1	1
GOTERM	GO:0050885~neuromuscular process controlling balance	7	0.401606	0.0742783	APP, CLN3, NLGN2, GM2A, CLN8, PDE8B, ADCY5	1244	40	16659	2.34351	1	1	1
GOTERM	GO:0007094~mitotic spindle assembly checkpoint	5	0.286862	0.0768405	APC, BUB1B, BIRC5, SPDL1, BUB1	1244	22	16659	3.04352	1	1	1
GOTERM	GO:0006986~response to unfolded protein	5	0.286862	0.0768405	TRAM1, EDEM1, CREBRF, THBS1, MANF	1244	22	16659	3.04352	1	1	1
GOTERM	GO:0032760~positive regulation of tumor necrosis factor production	9	0.516351	0.0824302	APP, CARD9, CCL3, TLR9, LY96, CYBA, FADD, SELENOK, THBS1	1244	61	16659	1.97579	1	1	1
GOTERM	GO:0001525~angiogenesis	17	0.97533	0.0856753	ACVRL1, MED1, XBP1, CIB1, THY1, MEOX2, YWHAZ, ACTG1, TMEM100, ADGRG1, SRPX2, CXCR3, S1PR1, NRCAM, ANG, TGFBI, EPHB3	1244	148	16659	1.53821	1	1	1
GOTERM	GO:0009411~response to UV	6	0.344234	0.0862376	UBE2B, REV1, PCLAF, USP1, MAP4K3, MEN1	1244	32	16659	2.5109	1	1	1
GOTERM	GO:0045668~negative regulation of osteoblast differentiation	7	0.401606	0.0897115	GDF10, CDK6, CHRD, TMEM53, LIMD1, TNF, MEN1	1244	42	16659	2.23191	1	1	1
GOTERM	GO:0031204~posttranslational protein targeting to membrane, translocation	3	0.172117	0.0908661	HSPA5, SEC61B, SEC63	1244	7	16659	5.73921	1	1	1
GOTERM	GO:0048512~circadian behavior	3	0.172117	0.0908661	USP2, C1H3ORF70, NR1D2	1244	7	16659	5.73921	1	1	1
GOTERM	GO:1901798~positive regulation of signal transduction by p53 class mediator	3	0.172117	0.0908661	RPS15, RPL23, RPS20	1244	7	16659	5.73921	1	1	1
GOTERM	GO:0006868~glutamine transport	3	0.172117	0.0908661	SLC38A1, SLC38A7, SLC38A6	1244	7	16659	5.73921	1	1	1
GOTERM	GO:0002314~germinal center B cell differentiation	3	0.172117	0.0908661	SPI1, POU2AF1, ITFG2	1244	7	16659	5.73921	1	1	1
GOTERM	GO:0010212~response to ionizing radiation	6	0.344234	0.0957128	STK11, EYA3, UIMC1, RAD54L, TOPBP1, CLK2	1244	33	16659	2.43481	1	1	1
GOTERM	GO:0030220~platelet formation	4	0.229489	0.0961528	WDR1, SRF, CIB1, PTPN6	1244	15	16659	3.57106	1	1	1
GOTERM	GO:0046849~bone remodeling	4	0.229489	0.0961528	NOTCH2, GJA1, P3H4, LRP6	1244	15	16659	3.57106	1	1	1
GOTERM	GO:0050860~negative regulation of T cell receptor signaling pathway	4	0.229489	0.0961528	PTPRJ, PTPN6, THY1, PTPN2	1244	15	16659	3.57106	1	1	1
GOTERM	GO:0006672~ceramide metabolic process	4	0.229489	0.0961528	ACER1, ORMDL2, ORMDL1, CLN8	1244	15	16659	3.57106	1	1	1
GOTERM	GO:0019933~cAMP-mediated signaling	5	0.286862	0.0994041	PDE2A, ADGRG6, RAPGEF2, PDE7A, RAPGEF4	1244	24	16659	2.78989	1	1	1

## Sheet: Turquoise module
Category	Term	Count	%	PValue	Genes	List Total	Pop Hits	Pop Total	Fold Enrichment	Bonferroni	Benjamini	FDR
GOTERM	GO:0050859~negative regulation of B cell receptor signaling pathway	5	0.129366	0.00897616	PLCL2, HMCN2, LPXN, GPS2, CD22	2802	6	16659	4.9545	1	1	1
GOTERM	GO:0051247~positive regulation of protein metabolic process	6	0.155239	0.00928052	MTPN, MAPK8, MAPK7, UHRF1, NR1H2, KLF2	2802	9	16659	3.9636	1	1	1
GOTERM	GO:0031076~embryonic camera-type eye development	6	0.155239	0.00928052	RARG, IFT140, PPP1R13L, RDH10, RARA, TULP3	2802	9	16659	3.9636	1	1	1
GOTERM	GO:0045010~actin nucleation	7	0.181113	0.00480846	VIL1, SCIN, GSN, LOC614741, LMOD1, EVL, FMN1	2802	11	16659	3.78343	1	1	1
GOTERM	GO:0032870~cellular response to hormone stimulus	8	0.206986	0.00251674	NCOA1, NCOA2, RAMP2, RAMP3, INPP5K, SLIT2, ADRA2A, CACNA1H	2802	13	16659	3.65871	0.999999	1	1
GOTERM	GO:0032703~negative regulation of interleukin-2 production	9	0.232859	0.00226527	LAG3, KAT5, NAV3, TBX21, TNFAIP3, GATA3, VSIG4, FOXP3, HDAC7	2802	16	16659	3.34429	0.999995	1	1
GOTERM	GO:0048384~retinoic acid receptor signaling pathway	8	0.206986	0.00691475	RXRB, RARG, CYP26B1, SNW1, RARA, RARB, PML, CRKL	2802	15	16659	3.17088	1	1	1
GOTERM	GO:0051056~regulation of small GTPase mediated signal transduction	10	0.258732	0.00194038	SIPA1L1, RALGAPA1, CHN1, ARHGAP19, ARHGAP18, ARHGAP28, SIPA1L2, RAP1GAP, GARNL3, AMOT	2802	19	16659	3.12916	0.999971	1	1
GOTERM	GO:0009968~negative regulation of signal transduction	11	0.284605	0.00695702	BRAP, RGS5, UBASH3B, KIF26A, RGS16, RGS20, DDIT4L, RGS7BP, SOCS7, RGS9, RGS7	2802	26	16659	2.51536	1	1	1
GOTERM	GO:0071320~cellular response to cAMP	12	0.310479	0.00944935	RAP1B, WNT10B, LOC789148, IGFBP5, KCNQ1, AQP9, INPP5K, AKAP6, SLC26A3, PIK3CG, RAPGEF3, AQP1	2802	31	16659	2.30144	1	1	1
GOTERM	GO:0001570~vasculogenesis	18	0.465718	0.00237404	RAMP2, CITED1, FOXF1, HEG1, TBXT, RASIP1, HDAC7, AMOT, GJC1, SOX17, SOX18, HEY2, APLNR, ACKR3, CCM2, TEAD2, ENG, EPHA2	2802	50	16659	2.14034	0.999997	1	1
GOTERM	GO:0051496~positive regulation of stress fiber assembly	15	0.388098	0.00680628	ARHGEF15, TGFB3, FHOD1, SERPINF2, TESK1, APOA1, ARHGEF10L, RHOC, PPM1F, PAK1, WNT11, EVL, RAC1, RAPGEF3, S100A10	2802	42	16659	2.12336	1	1	1
GOTERM	GO:0065003~macromolecular complex assembly	17	0.439845	0.00617947	LOC532875, DNAJB12, DNAJB14, SPG7, LAMC1, PML, AFG3L2, AIMP2, TFAP4, DLG4, PPP2R1A, ZW10, HSF1, NUPR1, SSBP3, LLGL1, TEAD2	2802	50	16659	2.02143	1	1	1
GOTERM	GO:0090630~activation of GTPase activity	30	0.776197	0.000245809	CCDC125, SIPA1L2, RAP1GAP, CRKL, ABR, ARHGAP42, SIPA1L1, AKT2, NTF3, TBC1D30, TBC1D13, EVI5L, TBC1D17, EVI5, TBC1D22A, TBC1D22B, TBC1D10B, GARNL3, ARHGEF15, RCC2, TBC1D8, RANGAP1, ARHGAP24, TBC1D21, SGSM3, SGSM2, TBC1D7, RAPGEF1, TBC1D25, EPHA2	2802	90	16659	1.9818	0.733234	0.440407	0.440407
GOTERM	GO:0032092~positive regulation of protein binding	20	0.517464	0.00510431	PRKN, TCF7L2, CSF3, SPON1, SPAG8, LRP1, HIP1R, PSEN1, STK4, SPPL3, LFNG, CLDN5, EPB41L5, BMP2, CDK5, CAPRIN2, KRIT1, PIN1, TRIB3, ARHGEF7	2802	62	16659	1.91787	1	1	1
GOTERM	GO:0030036~actin cytoskeleton organization	36	0.931436	0.000611331	ROCK1, TESK1, TESK2, LDB3, ARHGEF10L, AMOT, PDLIM1, PDLIM3, CSRP3, ABLIM2, FLNB, FLNC, RAC1, PDLIM4, TMOD3, STARD8, ARHGEF17, CDC42BPB, SSH2, CDC42BPA, SSH3, CORO2B, NISCH, SMTN, INF2, PIK3CA, DAAM1, DLC1, SPECC1L, RHOJ, CAPZA2, DOCK2, PFN1, SMTNL2, PAFAH1B1, SMTNL1	2802	121	16659	1.76888	0.962631	0.657181	0.657181
GOTERM	GO:0016477~cell migration	54	1.39715	0.000172949	ITGB5, LAMC3, ITGB4, ITGB3, WWC1, ITGB2, WWC2, ARPC5L, TNFAIP3, PIK3CD, LAMC1, TSPAN11, PIK3CG, SYDE1, RASGEF1A, SIX2, WWC3, ITGB7, RAC1, USP45, EMP2, RHOF, RHOC, ATRN, PIK3CA, RHOJ, KCTD13, LCP1, ENG, CD151, MST1R, LIMA1, STRIP2, PAK1, PODXL, GPC1, GPC4, FAM83D, GPC6, NTNG1, LAMB3, JUP, CDC42BPB, CDC42BPA, L1CAM, PTK2, EFNA1, FMNL3, CDK5, PTK7, SNAI1, CD24, BCAR1, NOX1	2802	195	16659	1.64642	0.60532	0.440407	0.440407
GOTERM	GO:0007049~cell cycle	46	1.19017	0.00496659	CDCA2, MCM7, RIF1, CCNH, UHRF1, HEPACAM, CCDC124, BRCC3, BRCA1, SMC3, CCNDBP1, CCAR2, PPP1CB, CCNB2, RGS2, MAPK7, CDC45, KATNA1, CHMP1B, NUF2, GADD45GIP1, STRADA, BOD1, NSMCE2, APEX2, VRK1, ZWINT, CDC25A, KLHL9, MAD2L2, THAP5, TFDP1, KATNAL1, RPS6KB1, SGSM3, PARD3, SPECC1L, SASS6, PMP22, ANAPC4, PIN1, FAM32A, ANAPC1, AVPI1, MCM2	2802	184	16659	1.48635	1	1	1
GOTERM	GO:0006468~protein phosphorylation	49	1.26779	0.00559494	AMHR2, PIK3CG, NRBP2, RSRC1, PRKACB, PDK1, SCYL1, CDKL3, CHUK, STRADA, MINK1, VRK1, PEAK1, RARA, TSSK3, TRIB3, TRIB2, TSSK2, CAMK2D, ROCK1, TAF9, WNK4, STK4, GRK3, PAK1, WNT11, ACVR1C, GRK5, GRK4, PHKG2, CDK17, CDK18, SMAD1, TAF12, RIOK3, GLYCTK, ACVR2B, BCKDK, P2RX7, CDK8, SNRK, CDK5, WNK2, TAF8, CDK10, COQ8A, CDK13, BMPR1A, CDK16	2802	200	16659	1.45662	1	1	1
GOTERM	GO:0006954~inflammatory response	55	1.42303	0.00463032	IL1RN, TCIRG1, CXCL13, LTB4R, POLB, CYP26B1, CSRP3, HYAL1, HYAL3, C3AR1, TNFRSF4, SCYL1, CCR2, CMKLR1, IL17RE, PJA2, TNFRSF1A, CHI3L1, PLAA, TLR10, IRF5, ADAM8, TLR7, TLR5, NAIP, TLR3, CD44, EPHA2, TLR2, CX3CR1, CSF1R, PTGER3, LOC508666, PTGS2, GRO1, AIF1, RELA, CXCR1, CLEC7A, CCL5, NLRP3, TSPAN2, S1PR3, GGT5, SMAD1, AFAP1L2, IL34, CELA1, P2RX7, CXCL10, CXCL11, BMP2, ACKR2, ACKR1, NFE2L2	2802	228	16659	1.4342	1	1	1
GOTERM	GO:0045944~positive regulation of transcription from RNA polymerase II promoter	168	4.3467	8.46636e-07	CSF3, CRTC2, CRTC3, MAML2, FHOD1, HNRNPU, RORA, IKZF4, DCAF6, RPS6KA3, KAT5, SOX17, SOX18, SOX15, NFATC2IP, HOXA2, PKNOX1, SOX4, IER2, MEF2A, EOMES, SMARCC1, OSR1, SERPINF2, ARID5A, FOXP3, MED6, HCFC1, PYGO1, ARMCX3, HOXB9, TFR2, PRKD1, SKAP1, ATF4, KMT2C, PRDM15, PIK3R2, ADRB2, GATA3, PRDM10, GALR3, PCBP2, HLTF, DVL2, NLRP3, DVL3, CAMTA2, TP53BP1, S100A10, ZBTB18, WWTR1, ZNF142, ZNF263, DR1, AUT…	2802	702	16659	1.42283	0.00454033	0.00455067	0.00455067
GOTERM	GO:0016567~protein ubiquitination	68	1.75938	0.00823962	FBH1, KEAP1, TNFAIP3, RNF157, TRIM7, TRIM68, FBXO6, ATG3, TRIM63, FBXW5, NSMCE2, NOSIP, MUL1, KLHL41, RBX1, DDB1, RNF169, TRIM17, GAN, HECW2, KCTD13, CBLL1, TRIM11, RNF34, UBA6, KLHL15, UHRF1, SEL1L, CUL1, UBR2, RNF6, RCHY1, DTX4, FBXL22, ASB16, DCAF16, SOCS1, ZNRF3, UBB, RNF138, UBC, LOC785873, ZSWIM8, SOCS7, SOCS4, TRIM45, KLHDC2, WWTR1, SMURF2, FEM1A, RNF25, MIB2, HUWE1, WWP1, WWP2, KLHL9, AIM…	2802	301	16659	1.34315	1	1	1
GOTERM	GO:0000122~negative regulation of transcription from RNA polymerase II promoter	122	3.15653	0.00045621	ZNF177, ZNF174, RIF1, EHMT2, WWC1, ANKRD33, WWC2, ATN1, HNRNPU, IKZF5, LOXL2, ELK4, KAT5, CCND1, SOX18, SOX15, WWC3, CIR1, MYOZ1, ZNF566, ZNF169, MEF2A, MLIP, FST, OSR1, ARID5A, FOXP3, EID1, MAF, THAP5, THAP7, RFX5, TRIB3, ZNF555, AJUBA, ZNF554, ZNF674, ATF4, ZNF550, NOTCH1, PSEN1, GATA3, RTF1, ZNF25, MIER1, SUDS3, LYAR, ZNF146, WDTC1, CBX8, ZBTB18, HEXIM2, WWTR1, WNT10B, DR1, FOXF1, WFS1, CBX2, …	2802	542	16659	1.33826	0.913938	0.613033	0.613033
GOTERM	GO:0090090~negative regulation of canonical Wnt signaling pathway	31	0.80207	0.0111777	LMBR1L, PRKN, NOTCH1, PTPRO, STK4, GLI3, NKD2, ZNRF3, WNT11, CSNK1B, SOX17, TMEM88, NPHP4, APOE, TCF7L2, WWTR1, TLE3, TLE1, SIAH2, DKK1, BICC1, TLE6, MAD2L2, FERMT1, DAB2, BMP2, SDHAF2, FRMD8, CCDC88C, RAPGEF1, ROR2	2802	118	16659	1.56193	1	1	1
GOTERM	GO:0046777~protein autophosphorylation	33	0.853816	0.0129864	MYLK2, CSF1R, SMG1, STK39, STK4, CAMKK2, PAK1, GRK5, CHEK2, STK16, MKNK2, TRIM24, TRPM7, PIM3, MAP3K9, EPHB1, HTATIP2, PDGFRB, PDGFRA, DAPK1, EIF2AK1, MINK1, DYRK1B, IRAK3, VRK1, VRK2, PTK2, WNK2, PRKD1, MAP3K13, TSSK2, FGFR3, FGFR1	2802	129	16659	1.52092	1	1	1
GOTERM	GO:0010820~positive regulation of T cell chemotaxis	7	0.181113	0.0131805	ADAM17, TMEM102, TNFSF14, CCL5, STK39, CCL27, CCR2	2802	13	16659	3.20137	1	1	1
GOTERM	GO:0006974~cellular response to DNA damage stimulus	37	0.957309	0.0148656	TOP2A, SMARCAL1, CCNK, MCM7, UBA6, WDR4, XIAP, MCM10, PSEN1, SAMHD1, FAAP20, CDKN2AIP, POLB, PAK1, CCND1, ZMAT3, OARD1, UBR5, MACROD1, SUSD6, RBBP6, CTC1, ARMT1, LOC614741, NCOA6, SIRT4, VRK1, CHD1L, WDR76, FANCG, KIN, ETAA1, RNF169, TTC5, UBE2T, PSME4, ERCC8	2802	150	16659	1.46653	1	1	1
GOTERM	GO:0006268~DNA unwinding involved in DNA replication	8	0.206986	0.0153457	PURA, WRN, BLM, MCM7, GINS3, MCM3, SSBP1, MCM2	2802	17	16659	2.79783	1	1	1
GOTERM	GO:0006351~transcription, DNA-templated	21	0.543338	0.0155242	MEF2A, CCNH, TCEANC, LIN9, RELA, PIAS2, XAB2, HOXB9, ABLIM2, POLR3C, PPP1R13L, MTF1, ASXL2, GPBP1, TCEA2, PLAGL2, SLC39A8, ZBTB7A, HOXD9, SCAI, RUNX1T1	2802	73	16659	1.71032	1	1	1
GOTERM	GO:0010457~centriole-centriole cohesion	6	0.155239	0.0160143	CEP68, CEP135, ODF2, RTTN, CEP44, CNTLN	2802	10	16659	3.56724	1	1	1
GOTERM	GO:0051301~cell division	44	1.13842	0.0160544	CDCA2, INTU, CCDC124, ABRAXAS2, BRCC3, WASL, SMC3, SKA1, PPP1CB, CCNB2, DSN1, CCND1, KATNA1, CHMP1B, NUF2, MCMBP, FAM83D, DYNLT1, SPAG5, UBE2C, BOD1, NSMCE2, VRK1, CDC6, ZWINT, CDC40, CDC25A, HAUS1, KLHL9, MAD2L2, SGO2, KATNAL1, CDK5, PARD3, ZW10, SPECC1L, CDC16, ANAPC4, MAPRE3, NCAPD2, MAPRE2, ANAPC1, PAFAH1B1, SPC25	2802	186	16659	1.40644	1	1	1
GOTERM	GO:0001701~in utero embryonic development	43	1.11255	0.0161559	GPI, NOTCH1, ELL, NXN, BRK1, KEAP1, GATA3, GLI3, AMOT, POLB, INPP5B, EPB41L5, MYBPHL, MAN2A1, SOX18, SIN3A, RDH10, ALKBH1, GNA12, INPP5K, MGAT1, CIR1, RBBP6, NBN, SLC39A1, WDTC1, JAG2, PDGFRA, FOXF1, HEG1, IGF2, WNT9B, LIG4, SLC30A1, KLF2, RCN1, BMP2, MAFG, ERCC2, CCM2, DBN1, MYH6, BMPR1A	2802	181	16659	1.41244	1	1	1
GOTERM	GO:0006355~regulation of transcription, DNA-templated	93	2.40621	0.0162208	ZNF177, LIN54, TRRAP, SPIN4, WWC1, LOC509810, WWC2, YEATS4, ARID4B, ZNF45, BRCA2, CCAR2, KAT5, HEY1, SOX17, SOX18, VPS72, SOX15, GATAD1, LOC100126043, GPBP1, WWC3, MLX, ZNF404, SLC39A8, MTERF1, PKNOX1, ZNF566, SOX7, SOX4, TLE3, HES6, TLE1, FOS, ZNF75D, ZFX, TLE6, HCFC1, PHF20L1, SFPQ, MAF, THAP7, NFX1, SUB1, ZNF316, LRIF1, ZNF677, ZNF555, ZNF599, AJUBA, ZNF235, ITGB3BP, ZNF674, ATF4, USP13, NOTCH…	2802	443	16659	1.24813	1	1	1
GOTERM	GO:0048568~embryonic organ development	10	0.258732	0.0165233	TEAD4, PDGFC, PBX2, RBBP6, GATA3, PALB2, GLI3, TEAD2, BMPR1A, TEAD3	2802	25	16659	2.37816	1	1	1
GOTERM	GO:0000003~reproduction	4	0.103493	0.0166028	MMP23, GNRH2, GNRH1, LIN9	2802	4	16659	5.9454	1	1	1
GOTERM	GO:0071359~cellular response to dsRNA	4	0.103493	0.0166028	P2RX7, RIOK3, PDE12, NFKB1	2802	4	16659	5.9454	1	1	1
GOTERM	GO:0032259~methylation	18	0.465718	0.017663	ARMT1, PRDM4, TOMT, METTL2A, PRDM15, THUMPD2, MTR, HNMT, COMT, PRDM10, COQ5, PRDM16, SMYD4, METTL6, TRMT11, METTL7A, METTL8, METTL9	2802	60	16659	1.78362	1	1	1
GOTERM	GO:0033673~negative regulation of kinase activity	5	0.129366	0.0181672	PRDX3, NPRL2, HNRNPU, MAPT, AJUBA	2802	7	16659	4.24671	1	1	1
GOTERM	GO:0072659~protein localization to plasma membrane	31	0.80207	0.0198355	RAMP2, SEC23A, RAMP3, RAB3A, ROCK1, ZDHHC23, NKD2, SLC9A3R2, DPP6, TMEM88, AKT2, PALM, INPP5K, TSPAN5, FLOT2, S100A10, FYB2, FYB1, CAV3, JUP, EMP2, TNFRSF1A, TSPAN15, TSPAN14, PACS2, RAB15, RAB12, MYADM, FGF13, SKAP1, EPHA2	2802	123	16659	1.49843	1	1	1
GOTERM	GO:0001525~angiogenesis	36	0.931436	0.0200525	RAMP2, RAMP3, CALCRL, NOTCH1, ECSCR, RORA, HS6ST1, SAT1, RASIP1, ELK3, AMOT, HEY1, SOX17, SOX18, KRIT1, CYP1B1, PKNOX1, EPHB1, JAM3, ANGPT4, ANGPT2, MMP2, PLXDC1, PTK2, APLN, EFNA1, PTPRB, EMCN, PIK3CA, LEP, ACKR3, ADAM8, MFGE8, ANGPTL1, NOX1, ENG	2802	148	16659	1.44618	1	1	1
GOTERM	GO:0006090~pyruvate metabolic process	11	0.284605	0.0207749	PC, ME3, DLAT	2802	30	16659	2.17998	1	1	1
GOTERM	GO:0051016~barbed-end actin filament capping	8	0.206986	0.0215373	VIL1, EPS8, SVIL, SCIN, GSN, CAPZA2, VILL, ADD3	2802	18	16659	2.6424	1	1	1
GOTERM	GO:0007219~Notch signaling pathway	22	0.569211	0.0215492	JAG2, NOTCH3, ANGPT4, NOTCH1, MAML2, MIB2, PSEN1, DTX4, WDR12, DLL1, GRIP2, NLE1, TBX2, IFT74, HEYL, ADAM17, BMP2, HEY1, HEY2, S1PR3, FAT4, ZNF423	2802	80	16659	1.63498	1	1	1
GOTERM	GO:0051726~regulation of cell cycle	41	1.0608	0.0234192	NOTCH1, HEPACAM, XIAP, BRCA1, ADARB1, LIN9, CCNDBP1, FBXL22, PPM1G, TBRG1, GRK5, MECOM, CCND1, VPS72, FIGNL1, PES1, E2F2, E2F5, SKP2, GADD45GIP1, TCF7L2, HSPA8, MX2, FZD9, PUM1, WDR12, PML, UCHL5, BOP1, RGCC, MYBBP1A, LEP, SGSM3, TRNP1, PMP22, FBXL3, MDM4, CRLF3, CDK13, BIRC3, FBXL6	2802	175	16659	1.39292	1	1	1
GOTERM	GO:0051014~actin filament severing	6	0.155239	0.0253525	VIL1, SVIL, SCIN, GSN, DSTN, VILL	2802	11	16659	3.24294	1	1	1
GOTERM	GO:0001708~cell fate specification	11	0.284605	0.026168	TBX1, TEAD4, EOMES, TBX15, NOTCH1, TBX21, PSEN1, TBX6, TBXT, TBX19, TBX2	2802	31	16659	2.10966	1	1	1
GOTERM	GO:0043161~proteasome-mediated ubiquitin-dependent protein catabolic process	38	0.983182	0.0262622	PRKN, RNF34, ZFAND2A, RNF4, RMND5B, PSMD8, PSMD7, SHARPIN, PSMB5, RMND5A, KAT5, RNF216, HECTD3, TBX21, SPOP, ZSWIM8, KLHDC2, NHLRC3, SMURF2, SIAH2, HUWE1, WWP1, WWP2, RAD23A, ARMC8, RAD23B, PML, DDB1, SPSB1, PSMA2, HECW2, KCTD13, ERCC8, PLAA, RBCK1, UBE2K, RNF122, NFE2L2	2802	161	16659	1.40326	1	1	1
GOTERM	GO:0050728~negative regulation of inflammatory response	20	0.517464	0.0264517	PTGIS, NDFIP1, FEM1A, FOXF1, HGF, GPS2, APOA1, RORA, NR1D1, GATA3, NFKB1, TNFRSF1A, SHARPIN, ADORA2A, VPS35, APOE, TNFAIP8L2, PGLYRP1, SMPDL3B, ADA	2802	72	16659	1.6515	1	1	1
GOTERM	GO:0007005~mitochondrion organization	17	0.439845	0.0267787	RAB3A, MTX3, VPS13C, VPS13D, ATAD3A, FANCG, CAMKMT, PRDX3, ARMCX3, P2RX7, HMGCL, SHARPIN, MSTO1, MAN2A1, TMEM11, RAB29, CEP89	2802	58	16659	1.74262	1	1	1
GOTERM	GO:0006915~apoptotic process	56	1.4489	0.0276485	AHCYL1, PPP1R13B, CITED1, TCIRG1, CASP9, TMEM102, CASP2, MEF2A, UNC5A, DAPK1, PRKCB, DYNLL1, TNFRSF1A, MFSD10, TRAF7, PLSCR3, TMEM214, C1D, GAS2, CHI3L1, BIRC6, FAM32A, DNASE1, S100A9, MCM2, SLC25A6, SHC4, RNF34, ECSCR, PSEN1, NRADD, STK4, RELA, PRDX3, PRDX5, BCLAF1, PAK1, GRK5, ZMAT3, BNIP2, S100A14, SUDS3, DEDD, BCL2L15, WWOX, HIP1R, CIDEB, CFLAR, NSG1, VIL1, NR4A1, AIMP2, RPS6KB1, DLC1, ERCC2,…	2802	255	16659	1.30566	1	1	1
GOTERM	GO:0007266~Rho protein signal transduction	13	0.336352	0.0276774	ARHGEF11, C10H15ORF62, RIPOR1, ARHGEF12, ROCK1, NRADD, EPS8, CNKSR1, COL1A2, CDC42EP4, GNA12, CDC42EP1, CTNNAL1	2802	40	16659	1.93225	1	1	1
GOTERM	GO:0030335~positive regulation of cell migration	37	0.957309	0.0289547	SEMA5A, SEMA5B, CSF1R, CEMIP, RIPOR1, NOTCH1, SEMA3A, SEMA3G, SYNE2, AQP1, CXCL16, PPP3CA, PAK1, WNT11, CLEC7A, AKT2, PDGFC, NTF3, SUN2, PDGFRA, FOXF1, HGF, SEMA6D, SEMA4F, RHOC, ADRA2A, VIL1, CLDN4, DAB2, BMP2, CXCL12, SNAI1, MYADM, PECAM1, SPRY2, ROR2, CBLL1	2802	157	16659	1.40114	1	1	1
GOTERM	GO:0035329~hippo signaling	8	0.206986	0.0292654	TEAD4, WWTR1, FAT4, STK4, PJA2, TEAD2, AMOT, TEAD3	2802	19	16659	2.50332	1	1	1
GOTERM	GO:0035024~negative regulation of Rho protein signal transduction	8	0.206986	0.0292654	ARHGAP42, ITGA3, CCDC125, DLC1, HEG1, KCTD13, SCAI, RASIP1	2802	19	16659	2.50332	1	1	1
GOTERM	GO:0048013~ephrin receptor signaling pathway	8	0.206986	0.0292654	EFNA1, EFNB2, EFNA2, SIPA1L1, CHN1, ANKS1A, EFNA4, PTK2	2802	19	16659	2.50332	1	1	1
GOTERM	GO:0032922~circadian regulation of gene expression	17	0.439845	0.0311849	NCOA2, MAGED1, HUWE1, HNRNPU, RBM4B, RORA, NR1D1, PML, PPP1CB, RAI1, MYBBP1A, NOCT, ZPBP2, CRY1, ID4, NUDT12, ATF4	2802	59	16659	1.71308	1	1	1
GOTERM	GO:0085020~protein K6-linked ubiquitination	5	0.129366	0.0315499	PRKN, BARD1, UBE2T, RNF6, BRCA1	2802	8	16659	3.71587	1	1	1
GOTERM	GO:2001020~regulation of response to DNA damage stimulus	5	0.129366	0.0315499	CASP9, SMG1, ARMT1, MAPT, IER3	2802	8	16659	3.71587	1	1	1
GOTERM	GO:0006338~chromatin remodeling	22	0.569211	0.0317411	HDAC4, KDM5A, INO80B, KDM5B, SMARCAL1, DR1, PBRM1, SMARCD3, SATB1, BAZ1A, GATA3, CHD1L, TTF1, NUDT5, NPM3, ARID1A, MYSM1, UCHL5, HCFC1, PAK1, GATAD1, ZBTB7A	2802	83	16659	1.57589	1	1	1
GOTERM	GO:0071300~cellular response to retinoic acid	10	0.258732	0.0348737	SETX, CYP26B1, SNW1, PTK7, OSR1, HOXA2, ADNP2, TEAD2, EPHA3, AQP1	2802	28	16659	2.12336	1	1	1
GOTERM	GO:0051017~actin filament bundle assembly	10	0.258732	0.0348737	EPS8, LIMA1, MYO1B, BAIAP2L2, ESPNL, DPYSL3, FAM107A, LCP1, AIF1, AIF1L	2802	28	16659	2.12336	1	1	1
GOTERM	GO:0048015~phosphatidylinositol-mediated signaling	12	0.310479	0.0364793	PDGFRB, PDGFRA, CSF1R, PIK3CA, PITPNM2, PLCL2, PIK3CD, PLCE1, PI4KB, PLCB2, PLCD1, PIK3CG	2802	37	16659	1.92824	1	1	1
GOTERM	GO:0035994~response to muscle stretch	6	0.155239	0.0375623	RYR2, GSN, PIK3CA, FOS, NFKB1, RELA	2802	12	16659	2.9727	1	1	1
GOTERM	GO:0045830~positive regulation of isotype switching	6	0.155239	0.0375623	MAD2L2, RIF1, TFRC, KMT5B, TP53BP1, EXOSC3	2802	12	16659	2.9727	1	1	1
GOTERM	GO:0014898~cardiac muscle hypertrophy in response to stress	6	0.155239	0.0375623	PPP3CA, HEY2, TCAP, CAMTA2, MYH6, EZH2	2802	12	16659	2.9727	1	1	1
GOTERM	GO:0006260~DNA replication	19	0.491591	0.0384028	RPA2, LIG4, WRNIP1, LIG3, TBRG1, POLB, ORC5, POLD3, POLA1, KIN, NASP, SIN3A, ORC3, ORC2, RBMS1, RBBP7, SSBP1, DTD1, POLG	2802	70	16659	1.61375	1	1	1
GOTERM	GO:0006270~DNA replication initiation	8	0.206986	0.0386638	ORC5, CDC45, MCM7, ORC3, MCM3, MCM10, CDC6, MCM2	2802	20	16659	2.37816	1	1	1
GOTERM	GO:0045807~positive regulation of endocytosis	7	0.181113	0.0392003	PPP3CA, CALY, LRP1, TFR2, APOE, DLL1, CBLL1	2802	16	16659	2.60111	1	1	1
GOTERM	GO:0033365~protein localization to organelle	7	0.181113	0.0392003	CEP68, ARFRP1, CSRP3, INTU, COG3, TCIRG1, CNTLN	2802	16	16659	2.60111	1	1	1
GOTERM	GO:0035556~intracellular signal transduction	74	1.91462	0.0396335	ITK, DGKE, MAST4, TFRC, ARAF, CBLB, RPS6KA3, NRBP2, DEPTOR, AKT2, MCF2L, CHEK1, AKT3, TLK1, JAK3, RGS9, STK32C, TNS2, RGS7, JAK1, PRKCG, GUCY1A1, KSR1, DAPK1, PRKCB, DAPK2, MINK1, IRAK3, DGKZ, KCTD9, LOC521224, DCX, BTK, ARHGEF4, TSSK3, PRKD1, PLCB2, TSSK2, DGKH, SHC4, NPR1, WNK4, ADCY4, STK39, PSEN1, STK4, ASB16, ABR, MAPK8, PAK1, SOCS1, MAPK7, MKNK2, CHN1, DVL2, SH3BP5, DVL3, SOCS7, MAPK4, SOCS…	2802	357	16659	1.23238	1	1	1
GOTERM	GO:0006811~ion transport	13	0.336352	0.0397471	SLC12A2, TMEM63B, CLDN10, LASP1, GLRB, P2RY1, FXYD7, KCNN1, FXYD6, KCNN3, ATP6V1D, LRRC8E, ATP5MF	2802	42	16659	1.84024	1	1	1
GOTERM	GO:0000398~mRNA splicing, via spliceosome	38	0.983182	0.0401638	SF3B2, DDX46, RBM4B, HTATSF1, SART3, LOC107132228, RSRC1, RAVER2, TRA2A, SNIP1, SNRNP35, TXNL4A, SRSF10, RBM6, RBM14, SF3A1, NCBP2, RBM19, PRPF40B, CRNKL1, CDC40, LSM3, LOC107131530, LSM2, XAB2, SFPQ, LSM6, SNW1, NOVA2, CWF19L1, SRSF2, SNRPA1, SNRPE, LOC534630, PRPF31, RNPS1, SRSF5, SF1	2802	166	16659	1.36099	1	1	1
GOTERM	GO:0006470~protein dephosphorylation	22	0.569211	0.0403051	DUSP5, DUSP2, PTPRS, PPP1R12A, DUSP1, PTPRO, PDXP, PPP2R3A, PTPRH, PPM1F, CDC25A, PPM1G, PPP1CB, PTPRD, PPP3CA, PPP4R1, PDP2, DUSP10, SDHAF2, PPP2R1A, PPP2R5E, ILKAP	2802	85	16659	1.53881	1	1	1
GOTERM	GO:0071902~positive regulation of protein serine/threonine kinase activity	10	0.258732	0.0432596	ETAA1, DAZAP2, CSF1R, STRADA, IGF2, SPRY2, ADRB2, CAMK1, TELO2, SLC8A2	2802	29	16659	2.05014	1	1	1
GOTERM	GO:0035264~multicellular organism growth	20	0.517464	0.0443296	CTC1, WWTR1, RARG, HEG1, CELA1, ADARB1, PALB2, ZFX, KLF2, SMPD3, SP2, PPP1R13L, ERCC2, RARA, RARB, CCM2, RBBP6, SLC25A25, TNS2, WDTC1	2802	76	16659	1.56458	1	1	1
GOTERM	GO:0006006~glucose metabolic process	13	0.336352	0.0469882	G6PD, IGF2, SPSB1, PIK3CA, LEP, AKT2, KCNQ1, GALM, APOD, PGM5, DLAT, PGM1, WDTC1	2802	43	16659	1.79745	1	1	1
GOTERM	GO:0006357~regulation of transcription from RNA polymerase II promoter	246	6.36481	0.0479204	ZNF177, SMARCAL1, CCNK, ZNF174, CCNH, MYT1L, ZNF292, IKZF1, IKZF2, LOC112441491, IKZF4, IKZF5, ELK3, ELK4, CREB3L4, HOXA2, PKNOX1, ZNF169, SOX5, MEF2A, HES6, ZNF283, PRKCB, ZFP3, EBF3, MED4, MED6, HOXB9, RFX5, NOBOX, ZNF711, HOXB2, ZSCAN25, HOXB7, ATF4, ZNF397, TSHZ3, TSHZ1, ZNF391, TSHZ2, PRDM15, GATA3, GATA2, ZNF25, ZBTB3, CDKN2AIP, PRDM16, HOXC4, ZBTB7A, ZNF146, HOXC6, ZNF263, EGR3, BCL11B, FO…	2802	1325	16659	1.10382	1	1	1
GOTERM	GO:0008285~negative regulation of cell proliferation	51	1.31953	0.0486763	RARG, BTG1, ADARB1, GLI3, ING5, HNF4A, TRIM24, CYP1B1, SOX4, TNS2, PBRM1, ITGA1, AVPR2, FOXP3, RARB, ROR2, NUPR1, HDAC4, CEBPA, CSF1R, GGNBP2, DPT, GATA3, TOB2, STK4, DLL1, DNAJB2, TBRG1, SCIN, CAMK2N1, NACC2, SH3BP4, CSK, SMAD1, CDKN2C, BCL11B, TGFB3, ZBTB16, EIF2AK1, LIF, SMAD6, PML, AIMP2, BMP2, TFAP4, WNK2, DLC1, ACKR3, SPRY2, SPRY1, FGFR3	2802	237	16659	1.27939	1	1	1
GOTERM	GO:0002021~response to dietary excess	5	0.129366	0.0493653	ACVR1C, SGIP1, LEP, APOE, SLC25A25	2802	9	16659	3.303	1	1	1
GOTERM	GO:0006283~transcription-coupled nucleotide-excision repair	5	0.129366	0.0493653	XAB2, USP7, UVSSA, ERCC2, ERCC8	2802	9	16659	3.303	1	1	1
GOTERM	GO:0043534~blood vessel endothelial cell migration	5	0.129366	0.0493653	SCARB1, SOX18, APOA1, EMP2, AMOT	2802	9	16659	3.303	1	1	1
GOTERM	GO:0032060~bleb assembly	5	0.129366	0.0493653	P2RX7, ROCK1, PMP22, EMP1, EMP2	2802	9	16659	3.303	1	1	1
GOTERM	GO:0071625~vocalization behavior	5	0.129366	0.0493653	NLGN3, DLG4, NRXN2, GLI3, SHANK1	2802	9	16659	3.303	1	1	1
GOTERM	GO:2000678~negative regulation of transcription regulatory region DNA binding	5	0.129366	0.0493653	MAD2L2, HEY1, SIN3A, ANKRD33, HEY2	2802	9	16659	3.303	1	1	1
GOTERM	GO:0006629~lipid metabolic process	27	0.698577	0.0496911	IL1RN, MTMR2, GDPD2, COMT, PLCXD2, PLB1, CRKL, HMGCL, ATP5F1A, HNF4A, PLAGL2, AOX1, APOD, HMGCLL1, ACAD8, WNT10B, MBTPS1, ARSA, ANGPT4, NR1H2, AKR1A1, PC, LEP, FAR1, FAR2, DAGLB, BCAT2	2802	112	16659	1.43327	1	1	1
GOTERM	GO:0045766~positive regulation of angiogenesis	24	0.620957	0.0504345	ANGPT4, RAMP2, PTGIS, BTG1, JUP, HSPB6, PRKCB, EMP2, CELA1, BRCA1, PIK3R6, PGF, AQP1, HYAL1, AKT3, APLNR, C3AR1, CYP1B1, CHI3L1, PRKD1, TLR3, SASH1, RAPGEF3, ENG	2802	97	16659	1.47103	1	1	1
GOTERM	GO:0008654~phospholipid biosynthetic process	7	0.181113	0.0522119	ISYNA1, PCYT1B, FITM1, FITM2, SERAC1, CEPT1, TMEM38B	2802	17	16659	2.4481	1	1	1
GOTERM	GO:0035970~peptidyl-threonine dephosphorylation	7	0.181113	0.0522119	DUSP5, DUSP2, DUSP10, DUSP1, DUSP18, PPM1F, PPM1G	2802	17	16659	2.4481	1	1	1
GOTERM	GO:0097178~ruffle assembly	6	0.155239	0.0528008	INPP5K, SNX10, CSPG4, RAC1, AIF1, AIF1L	2802	13	16659	2.74403	1	1	1
GOTERM	GO:0043086~negative regulation of catalytic activity	10	0.258732	0.052896	PPP1R37, ITPRIP, YWHAB, SCGB1A1, PDE6D, TIMP1, S100B, TRIB2, OAZ1, ACACB	2802	30	16659	1.9818	1	1	1
GOTERM	GO:0050790~regulation of catalytic activity	27	0.698577	0.0545896	SEC23A, NCF1, NPRL2, ARHGEF10L, BRCC3, THG1L, RGS2, PPP2R1A, PPP2R5E, FBXO8, SEC23B, EIF2B3, ARHGEF15, CCZ1, ELMOD3, ELP4, ARFGAP3, GDAP2, TBC1D1, DPM2, RCAN1, EEF1D, RCAN2, DLC1, ALOX5AP, GPRC5C, LLGL1	2802	113	16659	1.42058	1	1	1
GOTERM	GO:0030032~lamellipodium assembly	9	0.232859	0.0578401	CYFIP1, ABLIM2, PTPRO, RAC1, PARVB, ARHGEF7, AJUBA, VCL, SH2B1	2802	26	16659	2.05802	1	1	1
GOTERM	GO:0048705~skeletal system morphogenesis	9	0.232859	0.0578401	P2RX7, WWOX, COL11A2, RFLNB, FMN1, PSEN1, NLE1, HOXD8, RAB33B	2802	26	16659	2.05802	1	1	1
GOTERM	GO:0043433~negative regulation of sequence-specific DNA binding transcription factor activity	15	0.388098	0.0591777	HDAC4, TCF7L2, HES6, WFS1, WWP2, NR0B1, TBX6, FOXP3, TBXT, MAD2L2, PURA, HEYL, TFDP1, NUPR1, EZH2	2802	54	16659	1.6515	1	1	1
GOTERM	GO:0045893~positive regulation of transcription, DNA-templated	61	1.57827	0.0592099	KDM5A, NCF1, CITED1, TGFB1I1, CITED4, CCDC124, GPATCH3, BRCA1, BRCA2, ING5, EDRF1, CHEK2, GPBP1, SOX4, ARHGEF11, SMARCC1, ANKRD49, PRKCB, DYRK1B, EDF1, ARID1A, FOXP3, ILF2, MED6, UCHL5, TFAM, MAPRE3, ROR2, TRIM16, ATF4, BLM, RNF6, PSEN1, GATA3, NPAS3, PDLIM1, RAI1, WNT6, WNT11, DEAF1, TBX21, INPP5K, APOE, SCAND1, ZNF423, TRIM45, FZD1, AFAP1L2, BRPF1, NFYA, TGFB3, ZBTB16, NR1H2, TRIP4, NR2F2, NR1D…	2802	294	16659	1.23357	1	1	1
GOTERM	GO:0008277~regulation of G-protein coupled receptor protein signaling pathway	8	0.206986	0.0628495	TUB, RAMP2, RGS2, RAMP3, DYNLT1, USP20, PLCE1, TULP3	2802	22	16659	2.16196	1	1	1
GOTERM	GO:0035630~bone mineralization involved in bone maturation	4	0.103493	0.0636789	BMP2, PHOSPHO1, SNX10, IGF1	2802	6	16659	3.9636	1	1	1
GOTERM	GO:0051224~negative regulation of protein transport	4	0.103493	0.0636789	SNX3, NDFIP1, WWP2, PPM1F	2802	6	16659	3.9636	1	1	1
GOTERM	GO:0035330~regulation of hippo signaling	4	0.103493	0.0636789	WWC1, WWC2, WWC3, MOB3B	2802	6	16659	3.9636	1	1	1
GOTERM	GO:0051220~cytoplasmic sequestering of protein	4	0.103493	0.0636789	YWHAB, DZIP1, DBN1, GET4	2802	6	16659	3.9636	1	1	1
GOTERM	GO:0051148~negative regulation of muscle cell differentiation	4	0.103493	0.0636789	SMAD1, PTBP1, IGF2, BMPR1A	2802	6	16659	3.9636	1	1	1
GOTERM	GO:1902975~mitotic DNA replication initiation	4	0.103493	0.0636789	POLA1, GINS3, MCM3, MCM2	2802	6	16659	3.9636	1	1	1
GOTERM	GO:0060013~righting reflex	4	0.103493	0.0636789	ALDH1A3, AFG3L2, GLRB, SHANK1	2802	6	16659	3.9636	1	1	1
GOTERM	GO:0006281~DNA repair	36	0.931436	0.0659693	RPAIN, SMARCAL1, BLM, UHRF1, TRRAP, NUDT1, BRCA1, SMC3, ENDOV, WRN, CHEK1, HSF1, POLI, KMT5B, FBXO6, POLH, WDHD1, UPF1, PARP2, INTS3, USP45, HUWE1, APEX2, LIG3, CHD1L, APTX, UCHL5, DDB1, EEPD1, ETAA1, RNF169, TTC5, UBE2T, PSME4, RAD1, ASF1A	2802	162	16659	1.3212	1	1	1
GOTERM	GO:0043406~positive regulation of MAP kinase activity	14	0.362225	0.0661133	IL34, MST1R, PSEN1, PIK3R6, ADRA2A, PIK3CG, NTF3, PDGFC, ERP29, ADAM8, CD24, AJUBA, FGFR1, EZH2	2802	50	16659	1.66471	1	1	1
GOTERM	GO:0031398~positive regulation of protein ubiquitination	14	0.362225	0.0661133	NDFIP1, ANGPT1, WFS1, HUWE1, XIAP, UBE2D1, CBLB, BRCA1, RCHY1, AIMP2, TBC1D7, CRY1, FGFR3, BIRC3	2802	50	16659	1.66471	1	1	1
GOTERM	GO:0048026~positive regulation of mRNA splicing, via spliceosome	7	0.181113	0.0675492	SF3B4, HSPA8, SNW1, THRAP3, NCL, TRA2A, CIRBP	2802	18	16659	2.3121	1	1	1
GOTERM	GO:0008154~actin polymerization or depolymerization	7	0.181113	0.0675492	VIL1, SVIL, SCIN, GSN, ABI2, EVL, VILL	2802	18	16659	2.3121	1	1	1
GOTERM	GO:0071897~DNA biosynthetic process	7	0.181113	0.0675492	POLD3, POLB, SMPD3, POLI, LIG4, LIG3, POLH	2802	18	16659	2.3121	1	1	1
GOTERM	GO:0030837~negative regulation of actin filament polymerization	7	0.181113	0.0675492	FHOD3, ARFGEF1, MYADM, HIP1R, SLIT2, SSH2, SSH3	2802	18	16659	2.3121	1	1	1
GOTERM	GO:0050808~synapse organization	11	0.284605	0.0682899	NLGN3, NFASC, MAPT, PSEN1, SNCB, L1CAM, SLC6A1, PPFIA4, ADGRL2, PPFIA3, SLC8A2	2802	36	16659	1.81665	1	1	1
GOTERM	GO:0045732~positive regulation of protein catabolic process	16	0.413972	0.0686092	NDFIP1, EGLN2, SMURF2, RHBDD3, HUWE1, WWP1, WWP2, CBLB, OAZ1, DDB1, GGA1, SOX17, HECW2, SGSM3, ASB9, VPS35	2802	60	16659	1.58544	1	1	1
GOTERM	GO:0043409~negative regulation of MAPK cascade	6	0.155239	0.0711149	EFNA1, P2RX7, PRDM15, PIK3R2, ASH1L, PPEF2	2802	14	16659	2.54803	1	1	1
GOTERM	GO:0002755~MyD88-dependent toll-like receptor signaling pathway	6	0.155239	0.0711149	TNIP1, TLR7, IRAK3, TLR10, TLR5, TLR2	2802	14	16659	2.54803	1	1	1
GOTERM	GO:0030099~myeloid cell differentiation	6	0.155239	0.0711149	PRDX3, CEBPA, NCOA6, IRF8, HOXB7, PML	2802	14	16659	2.54803	1	1	1
GOTERM	GO:0008217~regulation of blood pressure	12	0.310479	0.071579	POMC, ACTA2, RAMP2, COL1A2, KCNQ1, STK39, AGTRAP, LNPEP, ATP1A2, PTGS2, DLL1, MYH6	2802	41	16659	1.74012	1	1	1
GOTERM	GO:0003222~ventricular trabecula myocardium morphogenesis	5	0.129366	0.0715994	NOTCH1, HEG1, HEY2, BMPR1A, ENG	2802	10	16659	2.9727	1	1	1
GOTERM	GO:0006661~phosphatidylinositol biosynthetic process	5	0.129366	0.0715994	SH3YL1, VAC14, DGKE, MBOAT7, CDIPT	2802	10	16659	2.9727	1	1	1
GOTERM	GO:0030239~myofibril assembly	5	0.129366	0.0715994	TMOD1, TMOD4, TMOD3, LMOD1, PGM5	2802	10	16659	2.9727	1	1	1
GOTERM	GO:0016574~histone ubiquitination	5	0.129366	0.0715994	CBX8, SUZ12, PHC1, UHRF1, HUWE1	2802	10	16659	2.9727	1	1	1
GOTERM	GO:0033628~regulation of cell adhesion mediated by integrin	5	0.129366	0.0715994	EFNA1, LPXN, PTK2, CRKL, EPHA2	2802	10	16659	2.9727	1	1	1
GOTERM	GO:1902018~negative regulation of cilium assembly	5	0.129366	0.0715994	TBC1D7, TESK1, CDK10, EVI5L, CEP97	2802	10	16659	2.9727	1	1	1
GOTERM	GO:0006814~sodium ion transport	13	0.336352	0.0739631	SLC12A2, SLC10A6, SLC13A3, SLC10A7, COMMD9, SLC20A2, KCNQ1, SLC23A1, SLC5A2, FGF13, SLC13A5, LOC531152	2802	46	16659	1.68022	1	1	1
GOTERM	GO:0003383~apical constriction	3	0.0776197	0.0752872	EPB41L5, ROCK1, CCDC88C	2802	3	16659	5.9454	1	1	1
GOTERM	GO:0001765~membrane raft assembly	3	0.0776197	0.0752872	FLOT2, EMP2, S100A10	2802	3	16659	5.9454	1	1	1
GOTERM	GO:0035995~detection of muscle stretch	3	0.0776197	0.0752872	CSRP3, CAV3, TCAP	2802	3	16659	5.9454	1	1	1
GOTERM	GO:1990410~adrenomedullin receptor signaling pathway	3	0.0776197	0.0752872	RAMP2, RAMP3, CALCRL	2802	3	16659	5.9454	1	1	1
GOTERM	GO:0035021~negative regulation of Rac protein signal transduction	3	0.0776197	0.0752872	ARHGAP44, STMN3, ARHGAP24	2802	3	16659	5.9454	1	1	1
GOTERM	GO:0003308~negative regulation of Wnt signaling pathway involved in heart development	3	0.0776197	0.0752872	BMP2, SOX17, ALPK2	2802	3	16659	5.9454	1	1	1
GOTERM	GO:0003093~regulation of glomerular filtration	3	0.0776197	0.0752872	PTPRO, EMP2, CORO2B	2802	3	16659	5.9454	1	1	1
GOTERM	GO:0098963~dendritic transport of messenger ribonucleoprotein complex	3	0.0776197	0.0752872	PURA, SFPQ, HNRNPU	2802	3	16659	5.9454	1	1	1
GOTERM	GO:0050821~protein stabilization	33	0.853816	0.0752972	USP13, PRKN, CCNH, TAF9, STK4, IFI30, TBRG1, SOX17, BAG2, BAG3, TMEM88, CHEK2, ZNF207, CDC37L1, DVL3, FLOT2, SOX4, ZBED3, WNT10B, USP7, WFS1, PTGES3, COG3, HIP1R, P3H1, APOA1, MUL1, IGF1, HCFC1, EFNA1, GNAQ, PIN1, TELO2	2802	148	16659	1.32566	1	1	1
GOTERM	GO:0007229~integrin-mediated signaling pathway	19	0.491591	0.077567	FYB2, FYB1, ITGB5, ITGA3, ITGB4, RCC2, ITGB3, ITGA1, ITGB2, APOA1, PTK2, FERMT1, ITGAD, ADAM15, ITGA10, ITGB7, ITGB3BP, BCAR1, ITGA9	2802	76	16659	1.48635	1	1	1
GOTERM	GO:0000070~mitotic sister chromatid segregation	8	0.206986	0.0777386	SGO2, DSN1, KIF18B, ESPL1, NCAPG2, ZNF207, TUBG1, ZWINT	2802	23	16659	2.06796	1	1	1
GOTERM	GO:0007017~microtubule-based process	8	0.206986	0.0777386	TUBB2B, TUBB2A, DCTN2, LOC101902172, TUBE1, DYNLL1, DNAL4, TUBA4A	2802	23	16659	2.06796	1	1	1
GOTERM	GO:0001756~somitogenesis	11	0.284605	0.0800716	LFNG, FOXF1, PLXNA2, TCAP, PSEN1, ROR2, TBXT, PALB2, TBX19, NLE1, BMPR1A	2802	37	16659	1.76755	1	1	1
GOTERM	GO:0007188~adenylate cyclase-modulating G-protein coupled receptor signaling pathway	11	0.284605	0.0800716	GHRHR, GNA15, VIPR1, VIPR2, CALCRL, GNAL, GALR3, GNAT2, GNAQ, GCGR, GNA12	2802	37	16659	1.76755	1	1	1
GOTERM	GO:0009966~regulation of signal transduction	11	0.284605	0.0800716	UGCG, AFAP1L2, GRK3, GRK5, GRK4, GPC1, VEPH1, AFAP1, GPC4, CDK13, GPC6	2802	37	16659	1.76755	1	1	1
GOTERM	GO:0030308~negative regulation of cell growth	21	0.543338	0.0844306	CDKN2C, CIRBP, MUL1, PML, CCAR2, CDKN2AIP, DNAJB2, WNT11, NME6, SOX17, ADAM15, HYAL1, HNF4A, SESN2, CAPRIN2, PPT1, NDUFS3, SH3BP4, RBBP7, SLIT2, CRLF3	2802	87	16659	1.4351	1	1	1
GOTERM	GO:0006094~gluconeogenesis	13	0.336352	0.0847838	GPI, CRTC2, PC, CRY1, ATF4	2802	47	16659	1.64447	1	1	1
GOTERM	GO:0001707~mesoderm formation	9	0.232859	0.084808	MESP2, EOMES, GPI, POFUT2, SNAI1, TBX6, TBXT, TBX19, BMPR1A	2802	28	16659	1.91102	1	1	1
GOTERM	GO:0030041~actin filament polymerization	9	0.232859	0.084808	VIL1, DIAPH1, GSN, FAM107A, COBL, WASL, AIF1, MSRB1, GAS7	2802	28	16659	1.91102	1	1	1
GOTERM	GO:0090303~positive regulation of wound healing	7	0.181113	0.0852187	ARFGEF1, CLDN4, CLEC7A, INSL3, ADRA2A, PTK2, HBEGF	2802	19	16659	2.19041	1	1	1
GOTERM	GO:0007274~neuromuscular synaptic transmission	7	0.181113	0.0852187	FCHSD1, CHRNB1, MYLK2, EGR3, RAB3A, STAC3, ADARB1	2802	19	16659	2.19041	1	1	1
GOTERM	GO:0033627~cell adhesion mediated by integrin	7	0.181113	0.0852187	ADAM17, FYB2, ITGB5, ITGB4, ITGB3, ITGB2, ITGB7	2802	19	16659	2.19041	1	1	1
GOTERM	GO:1904646~cellular response to beta-amyloid	7	0.181113	0.0852187	CACNB1, PRNP, CACNA2D1, CACNA1A, ADRB2, IGF1, PSEN1	2802	19	16659	2.19041	1	1	1
GOTERM	GO:0043087~regulation of GTPase activity	17	0.439845	0.0868883	STMN3, CBLB, ARHGAP27, RASIP1, RASGRP3, ARHGAP44, SIPA1L1, CHN1, LOC521224, PLXNA2, PLXNA1, PLXNB2, EVI5L, AJUBA, EVI5, EPHA3, PAFAH1B1	2802	67	16659	1.50853	1	1	1
GOTERM	GO:0030155~regulation of cell adhesion	10	0.258732	0.0896978	PPP1CB, JAG2, EMCN, PPP1R12A, CXCR4, CYTIP, DLL1, CBLL1, PML, PTK2	2802	33	16659	1.80164	1	1	1
GOTERM	GO:0009888~tissue development	10	0.258732	0.0896978	NTNG1, ATRN, POSTN, EGFLAM, LAMB3, LAMC3, DHCR24, LAMC1, MEGF8, HSPG2	2802	33	16659	1.80164	1	1	1
GOTERM	GO:0042789~mRNA transcription from RNA polymerase II promoter	6	0.155239	0.0924477	TAF12, TAF9, TAF8, SUPT6H, ATF4, S100A10	2802	15	16659	2.37816	1	1	1
GOTERM	GO:0050673~epithelial cell proliferation	6	0.155239	0.0924477	PURA, CCL5, HGF, COL8A1, PSEN1, STK4	2802	15	16659	2.37816	1	1	1
GOTERM	GO:0032691~negative regulation of interleukin-1 beta production	6	0.155239	0.0924477	CPTP, NLRP3, APOA1, TNFAIP3, IGF1, PML	2802	15	16659	2.37816	1	1	1
GOTERM	GO:0090026~positive regulation of monocyte chemotaxis	6	0.155239	0.0924477	CXCL10, CXCL12, CCL5, S100A14, AIF1, CCR2	2802	15	16659	2.37816	1	1	1
GOTERM	GO:0009952~anterior/posterior pattern specification	21	0.543338	0.0927482	HES6, RARG, ZBTB16, TSHZ1, TULP3, NR2F2, GLI3, CRKL, HEYL, HOXB9, HEY1, HEY2, HOXC4, HOXA2, HOXB2, HOXD3, HOXD9, HOXB7, HOXD8, HOXC6, HES4	2802	88	16659	1.41879	1	1	1
GOTERM	GO:0000226~microtubule cytoskeleton organization	26	0.672704	0.093088	SPATA7, TUBA1C, TUBA1A, MAP2, CHEK1, MAP6, TOGARAM1, DISC1, BBS1, TUBE1, HAUS6, TUBG1, TUBA4A, TTLL7, DYNC1LI1, TUBB2B, WEE1, PRC1, PARD3, MAP7D1, MAP1A, TACC3, TACC2, MAPT, VAMP4, TUBA8	2802	114	16659	1.35597	1	1	1
GOTERM	GO:0008284~positive regulation of cell proliferation	63	1.63001	0.0942311	SLC35F6, CSF3, HILPDA, BRK1, CRKL, AKT2, TIMP1, SOX4, CNOT6L, IL11RA, TET1, FLT3LG, EMP2, PGF, CLDN5, SAPCD2, RARA, BIRC6, CD47, HBEGF, HDAC4, SHC4, CSF1R, NOP2, TBXT, DLL1, RELA, PRDX3, EFNB2, PURA, GHRHR, PAK1, GRK5, CLEC7A, PDGFC, NTF3, NACC1, HSF1, S100A13, E2F3, TRPM4, SUZ12, WWTR1, WNT10B, TGFB3, IL34, LIF, IGF2, IGF1, TBX6, S100B, ACER2, PRC1, AQP11, FAM98B, FAM98A, IL7R, SSBP3, FGFR3, NOX…	2802	314	16659	1.19287	1	1	1
GOTERM	GO:0034614~cellular response to reactive oxygen species	8	0.206986	0.0944995	PRDX3, PDGFRA, PRDX5, MAPK8, CHUK, NCF1, MMP2, FOS	2802	24	16659	1.9818	1	1	1
GOTERM	GO:0035249~synaptic transmission, glutamatergic	8	0.206986	0.0944995	NAPA, PRKN, CACNB4, CDK5, CLSTN3, GRIK4, CLCN3, CDH8	2802	24	16659	1.9818	1	1	1
GOTERM	GO:1990830~cellular response to leukemia inhibitory factor	19	0.491591	0.0950172	KDM5B, KDM3A, RARG, RIF1, TFRC, XRCC5, RNMT, HNRNPU, SNX10, PARP16, PML, EPS8, RNF125, CACNB4, SOX17, SPRY2, EFHC2, PFKP, BCAT2	2802	78	16659	1.44824	1	1	1
GOTERM	GO:1905515~non-motile cilium assembly	13	0.336352	0.0965391	BBS1, INTU, IFT140, GORAB, TMEM80, IFT74, PCM1, TMEM17, KCNQ1, BBS7, DISC1, PIBF1, CEP89	2802	48	16659	1.61021	1	1	1
GOTERM	GO:0006935~chemotaxis	13	0.336352	0.0965391	PDGFRB, CX3CR1, PDGFRA, ECSCR, AMOT, CXCL10, CXCL11, CXCR1, C3AR1, ACKR2, DOCK2, CCR2, CMKLR1	2802	48	16659	1.61021	1	1	1
GOTERM	GO:0016055~Wnt signaling pathway	24	0.620957	0.0965638	WWOX, TCF7L2, TLE3, TLE1, NXN, TGFB1I1, WNT9B, CELA1, NKD2, DDB1, RNF146, FRAT2, WNT11, CSNK1B, GRK5, CCND1, TMEM88, RNF138, CCDC88C, DVL2, RSPO2, CPE, HBP1, GPC4	2802	104	16659	1.37201	1	1	1
GOTERM	GO:0032091~negative regulation of protein binding	14	0.362225	0.0972194	LRPAP1, ROCK1, STYX, TMC8, TFIP11, DNAJB2, EPB41L5, DAB2, MAPK8, BAG2, SYMPK, PIN1, MITD1, CAMK1	2802	53	16659	1.57048	1	1	1
GOTERM	GO:0048012~hepatocyte growth factor receptor signaling pathway	4	0.103493	0.0978127	PAK1, HGF, RAC1, BCAR1	2802	7	16659	3.39737	1	1	1
GOTERM	GO:0031124~mRNA 3'-end processing	4	0.103493	0.0978127	ZC3H3, CSTF2T, RPRD1A, RPRD2	2802	7	16659	3.39737	1	1	1
GOTERM	GO:0003272~endocardial cushion formation	4	0.103493	0.0978127	BMP2, APLNR, BMPR1A, TBX2	2802	7	16659	3.39737	1	1	1
GOTERM	GO:0032835~glomerulus development	4	0.103493	0.0978127	HEYL, WWTR1, PTPRO, PLCE1	2802	7	16659	3.39737	1	1	1
GOTERM	GO:0033292~T-tubule organization	4	0.103493	0.0978127	CSRP3, MYOF, DYSF, SYPL2	2802	7	16659	3.39737	1	1	1
GOTERM	GO:0035137~hindlimb morphogenesis	4	0.103493	0.0978127	FMN1, HOXD9, GDF5, BMPR1A	2802	7	16659	3.39737	1	1	1
GOTERM	GO:0044794~positive regulation by host of viral process	4	0.103493	0.0978127	CSF1R, PC, APOE, IGF2R	2802	7	16659	3.39737	1	1	1
GOTERM	GO:0042308~negative regulation of protein import into nucleus	4	0.103493	0.0978127	FERMT1, RAB23, APOD, CABP1	2802	7	16659	3.39737	1	1	1
GOTERM	GO:0051694~pointed-end actin filament capping	4	0.103493	0.0978127	TMOD1, TMOD4, TMOD3, LMOD1	2802	7	16659	3.39737	1	1	1
GOTERM	GO:0046621~negative regulation of organ growth	4	0.103493	0.0978127	WWC1, WWC2, WWC3, STK4	2802	7	16659	3.39737	1	1	1
GOTERM	GO:0032486~Rap protein signal transduction	5	0.129366	0.0980262	RAP1B, RAP2B, LOC789148, SGSM3, RAPGEF3	2802	11	16659	2.70245	1	1	1
GOTERM	GO:0001833~inner cell mass cell proliferation	5	0.129366	0.0980262	NCAPG2, CHEK1, TAF8, BRCA2, PALB2	2802	11	16659	2.70245	1	1	1
GOTERM	GO:0048193~Golgi vesicle transport	5	0.129366	0.0980262	SLC10A7, CCDC91, VPS51, PRKD1, STX10	2802	11	16659	2.70245	1	1	1
GOTERM	GO:0030522~intracellular receptor signaling pathway	5	0.129366	0.0980262	NR4A1, NR1H2, NR1D1, NR2F2, NR2C1	2802	11	16659	2.70245	1	1	1
GOTERM	GO:0051764~actin crosslink formation	5	0.129366	0.0980262	EPS8, BAIAP2L2, DPYSL3, GAS2, AIF1	2802	11	16659	2.70245	1	1	1
