# Supplementary material for: Subclinical ketosis in postpartum dairy cows alters the adipose tissue immunological profile in a depot-specific manner
Source: Front Immunol. 2025 Jun 17;16:1578669. doi: 10.3389/fimmu.2025.1578669 (PMC12212114; doi:10.3389/fimmu.2025.1578669)
Supplement: Supplementary Table 5 — Ingenuity Pathway Analysis of activated and inactivated pathways in subcutaneous (SAT) and visceral adipose tissue (VAT) of cows with (SCK) and without (NK) subclinical ketosis. Comparisons include: SCK vs. NK, SCK SAT vs. NK SAT, SCK VAT vs. NK VAT, SCK VAT vs. SCK SAT, NK VAT vs. NK SAT, and VAT vs. SAT. [file Table5.xlsx]

## Sheet: SCK SAT x NK SAT 
Ingenuity Canonical Pathways	-log(p-value)	Ratio	z-score	Molecules
Activated
SPINK1 Pancreatic Cancer Pathway	1.97	0.2	2.887	CELA1,CELA3B,CPA3,CPM,CTSB,ELANE,F2RL1,KLK11,KLK12,KLK4,KLK7,TGFB1
Semaphorin Neuronal Repulsive Signaling Pathway	2.98	0.18	2.449	ARHGEF12,CD44,DPYSL4,FYN,GUCY1B1,ITGA4,ITGA6,ITGAD,ITGAM,ITGAV,ITGAX,ITGB2,ITGB3,MICAL1,MYL12B,MYL3,MYLPF,PAK1,PIK3CG,PIK3R2,PLXNB1,PRKACB,PRKAR2A,PRKG2,RAC1,SMC3,VCAN
p53 Signaling	1.61	0.163	2.333	BIRC5,CCND1,CCNK,CHEK1,COQ8A,HDAC1,PIK3CG,PIK3R2,PLAGL1,PMAIP1,RRM2B,SFN,ST13,TNFRSF10A,TOPBP1,TP53BP2
LXR/RXR Activation	0.532	0.114	2.309	ABCA1,APOE,ARG2,CD14,CD36,IL1RN,IL33,LPL,LY96,MMP9,MSR1,NR1H3,SAA1,TNFRSF11B
SNARE Signaling Pathway	1.97	0.162	2.132	ADCY2,ADCY8,ADCY9,CACNA2D2,CALM1 (includes others),CAMK4,GUCY1B1,MYH10,MYH7,MYH9,MYL3,MYO10,NSF,PRKACB,PRKAR2A,RAB11A,RAB8A,RAB9B,SGTA,STXBP6,SYT1,SYT17
Ethanol Degradation IV	0.668	0.16	2	ACSL1,ALDH1A1,ALDH7A1,ALDH9A1
Notch Signaling	0.298	0.105	2	DLL1,NOTCH4,PSEN1,RFNG
Oxidative Ethanol Degradation III	0	0.0877	2	ACSL1,ALDH1A1,ALDH7A1,ALDH9A1,CYP2J2
Inactivated
Melanocyte Development and Pigmentation Signaling	2.64	0.194	-2	ADCY2,ADCY8,ADCY9,CREB1,CRK,ERAS,GNAS,GRB2,GUCY1B1,PIK3CG,PIK3R2,PRKACB,PRKAR2A,PTPN11,RAP2B,RASD2,RPS6KA1,RPS6KB1,SRC
Phenylalanine Degradation IV (Mammalian, via Side Chain)	1.41	0.286	-2	ACSF3,GOT1L1,HPD,IL4I1
Melanoma Signaling	0.458	0.12	-2	CCND1,ERAS,PIK3CG,PIK3R2,RAP2B,RASD2
IL-8 Signaling	5.06	0.195	-2.058	CCND1,CHUK,CR2,CSTB,CYBB,ERAS,FLT1,GNA15,GNAQ,GNAS,GNAT2,GNG3,ITGAM,ITGAV,ITGAX,ITGB2,ITGB3,KDR,MMP9,MPO,MYL12B,NAPEPLD,NCF2,NOX1,PIK3CG,PIK3R2,PLCB2,PLD3,PLD5,PRKCD,PRKCH,RAC1,RAP2B,RASD2,RHOC,RHOH,RHOJ,RPS6KB1,SRC,TEK,VEGFA
Systemic Lupus Erythematosus In B Cell Signaling Pathway	0	0.0635	-2.064	BLNK,BTK,CALM1 (includes others),CAMK4,CCND1,CD70,ERAS,FCGR2B,FYN,GRB2,IFNG,IL12A,IL33,INPP5D,INPP5J,INPPL1,IRF5,JAK1,LTA,MALT1,PAG1,PIK3CG,PIK3R2,PIM2,PPP3CC,PRKCD,PRKCH,PTPN11,RAC1,RAP2B,RASD2,RASGRP1,RASGRP2,SHC2,SRC,SYK,TBK1,TGFB1,TLR7,TNFSF11,TNFSF13B,TNFSF8,TRAF1,TRAF3,VAV1,YES1
Intrinsic Prothrombin Activation Pathway	2.79	0.262	-2.111	COL18A1,COL1A1,COL1A2,COL2A1,COL3A1,F10,F13A1,KLK11,KLK12,KLK4,KLK7
Glioma Invasiveness Signaling	2.04	0.192	-2.111	CD44,ERAS,HMMR,ITGAV,ITGB3,MMP9,PIK3CG,PIK3R2,RAC1,RAP2B,RASD2,RHOC,RHOH,RHOJ
GDNF Family Ligand-Receptor Interactions	1.55	0.171	-2.111	CREB1,DOK1,DOK2,DOK3,DOK4,ERAS,GFRA2,GRB2,PIK3CG,PIK3R2,RAC1,RAP2B,RASD2
Neuroinflammation Signaling Pathway	0.662	0.11	-2.121	BIRC5,BMPR2,CASP1,CD86,CHUK,CREB1,CSF1R,CYBB,FZD1,HLA-DQA1,HLA-DQB1,IFNG,IL12A,JAK1,MMP9,NCF2,NLRP3,NOX1,PIK3CG,PIK3R2,PLA2G12A,PLA2G6,PPP3CC,PSEN1,PYCARD,RAC1,SLC6A12,SYK,TBK1,TGFB1,TLR2,TLR7,TRAF3,TREM2,TYROBP
Telomerase Signaling	0.625	0.12	-2.121	ABL1,ERAS,GRB2,HDAC1,HDAC11,HDAC4,PIK3CG,PIK3R2,PPP2CB,PPP2R2B,PPP2R5D,RAP2B,RASD2
Growth Hormone Signaling	0.427	0.113	-2.121	PIK3CG,PIK3R2,PRKCD,PRKCH,PRL,RPS6KA1,RPS6KB1,SOCS2
Aldosterone Signaling in Epithelial Cells	1.49	0.143	-2.138	ABCC9,AHCY,ASIC3,CCDC51,DNAJC1,DNAJC30,DNAJC9,HSPA13,HSPA1L,HSPB3,HSPD1,ICMT,KCNMB4,NEDD4,PDIA3,PIK3CG,PIK3R2,PIKFYVE,PIP4K2B,PIP5KL1,PLCB2,PLCH1,PRKCD,PRKCH
Inhibition of ARE-Mediated mRNA Degradation Pathway	0.833	0.123	-2.183	CD70,CNOT1,EDC4,LTA,PPP2CB,PPP2R2B,PPP2R5D,PRKACB,PRKAR2A,PSMA1,PSMB2,PSMD13,SFN,TNFRSF11B,TNFSF11,TNFSF13B,TNFSF18,TNFSF8,YWHAE,YWHAH
Macrophage Classical Activation Signaling Pathway	1.2	0.132	-2.2	BPI,CD14,CD70,CD86,CHUK,CXCL11,CYBB,HLA-DQA1,HLA-DQB1,IFNG,IL12A,IL23A,IL33,IRF5,JAK1,LTA,LY96,NCF2,PDHA1,SDHD,SPI1,TGFB1,TNFSF11,TNFSF13B,TNFSF8
Non-Small Cell Lung Cancer Signaling	1.19	0.149	-2.236	ABL1,CCND1,E2F2,E2F5,ERAS,GRB2,HDAC1,HDAC11,HDAC4,PIK3CG,PIK3R2,RAP2B,RASD2,TFDP1
Endometrial Cancer Signaling	0.45	0.117	-2.236	CCND1,ERAS,GRB2,PIK3CG,PIK3R2,RAP2B,RASD2
ERB2-ERBB3 Signaling	0.361	0.108	-2.236	CCND1,ERAS,GRB2,PIK3CG,PIK3R2,RAP2B,RASD2
IL-23 Signaling Pathway	0.34	0.109	-2.236	IL12RB2,IL23A,PIK3CG,PIK3R2,TNFSF11
FAK Signaling	0	0.0922	-2.245	ACTR2,ADGRA3,ADGRF5,ADGRG1,ADRA1D,AGTR1,ARPC1A,ARPC4,ARPC5,ARPC5L,ASAP1,BDKRB2,BMPR2,CALCRL,CAPN7,CAPNS1,CCND1,CCR9,CD247,COL18A1,COL1A1,COL1A2,COL2A1,COL3A1,CRK,DOCK1,EDNRB,EFNA3,ERAS,F2RL1,F2RL2,FCER1G,FLT1,FYN,FZD1,FZD3,FZD6,GIT1,GPR132,GPR137C,GPR155,GPR158,GPR160,GPR19,GPR25,GPR4,GPR50,GPR52,GPR62,GPR87,GPR88,GPRC5B,GRB2,IL12RB2,IL20RA,IL33,IL5RA,IL7R,IL9R,ITGA4,ITGA6,ITGAD,ITGAM,ITGAV,ITGAX…
Regulation of eIF4 and p70S6K Signaling	1.84	0.149	-2.333	EIF2B1,EIF2B2,EIF2S2,EIF3B,EIF3C,EIF3I,ERAS,GRB2,ITGA4,ITGA6,ITGAD,ITGAM,ITGAV,ITGAX,ITGB2,ITGB3,PAIP1,PIK3CG,PIK3R2,PPP2CB,PPP2R2B,PPP2R5D,RAP2B,RASD2,RPS25,RPS28,RPS6KB1
Chemokine Signaling	0.842	0.138	-2.333	CALM1 (includes others),CAMK4,CCL24,ERAS,GNAQ,NOX1,PIK3CG,PLCB2,RAP2B,RASD2,SRC
ERBB Signaling	0.553	0.118	-2.333	ERAS,EREG,GRB2,PAK1,PIK3CG,PIK3R2,PRKCD,PRKCH,RAP2B,RASD2,RPS6KB1
Tumor Microenvironment Pathway	1.9	0.151	-2.353	CCND1,CD44,COL1A1,COL1A2,COL3A1,CSF3,ERAS,FGF10,FGF12,FGF14,FGF18,FGF22,FGF7,FN1,ITGB3,MMP19,MMP9,PDGFD,PIK3CG,PIK3R2,RAC1,RAP2B,RASD2,SPP1,TGFB1,TIAM1,VEGFA
Inflammasome pathway	2.03	0.3	-2.449	CASP1,CTSB,NLRC4,NLRP1,NLRP3,PYCARD
D-myo-inositol (1,4,5)-Trisphosphate Biosynthesis	1.47	0.231	-2.449	CDIPT,PIKFYVE,PIP4K2B,PIP5KL1,PLCB2,PLCH1
Apelin Liver Signaling Pathway	1.4	0.222	-2.449	APLN,COL18A1,COL1A1,COL1A2,COL2A1,COL3A1
Estrogen-Dependent Breast Cancer Signaling	0.815	0.136	-2.449	CCND1,CREB1,DHRS11,ERAS,HSD17B14,HSD17B3,PIK3CG,PIK3R2,RAP2B,RASD2,SRC
Role of Pattern Recognition Receptors in Recognition of Bacteria and Viruses	1.36	0.141	-2.53	CASP1,CD70,CLEC7A,CREB1,IFNG,IL12A,IL33,LTA,NLRC4,NLRP3,OAS2,PIK3CG,PIK3R2,PRKCD,PRKCH,SYK,TGFB1,TLR2,TLR7,TNFSF11,TNFSF13B,TNFSF8
RAC Signaling	5.77	0.234	-2.558	ACTR2,ANK1,ARPC1A,ARPC4,ARPC5,ARPC5L,CD44,CYBB,CYFIP1,ERAS,ITGA4,ITGA6,ITGAD,ITGAM,ITGAV,ITGAX,ITGB2,ITGB3,NCF2,NCKAP1,NOX1,PAK1,PIK3CG,PIK3R2,PIKFYVE,PIP4K2B,PIP5KL1,RAC1,RAP2B,RASD2,RPS6KB1,TIAM1
Pulmonary Fibrosis Idiopathic Signaling Pathway	1.68	0.132	-2.592	BIRC5,BMPR2,CCN2,CCND1,COL15A1,COL18A1,COL1A1,COL1A2,COL2A1,COL3A1,COL4A4,COL5A1,COL6A1,COL6A2,COL6A5,ERAS,FGF18,FGFR1,FN1,FZD1,FZD3,FZD6,GLI1,GRB2,ITGAV,MMP19,MMP9,NOTCH4,PDGFD,PIK3CG,PIK3R2,PINK1,PMAIP1,RAP2B,RASD2,RPS6KA1,RPS6KB1,RTEL1,TCF7L1,TGFB1,WNT11,WNT7B,WNT8B
Wound Healing Signaling Pathway	2.44	0.151	-2.596	BMPR2,CD70,CHUK,CMA1,COL15A1,COL18A1,COL1A1,COL1A2,COL2A1,COL3A1,COL4A4,COL5A1,COL6A1,COL6A2,COL6A5,ERAS,FGF7,FN1,GRB2,IFNG,IL12A,IL1RN,IL33,ITGA6,JAK1,LTA,MMP9,PDGFD,RAC1,RAP2B,RASD2,SHC2,TGFB1,TNFRSF11B,TNFSF11,TNFSF13B,TNFSF8,VEGFA
Pyroptosis Signaling Pathway	0.742	0.129	-2.887	CASP1,NLRC4,NLRP1,NLRP12,NLRP3,PRKACB,PRKAR2A,PYCARD,TLR2,TLR7,TNFRSF11B,TRAF3
MSP-RON Signaling In Macrophages Pathway	1.72	0.16	-2.982	CHUK,CREB1,ERAS,GRB2,HLA-DQA1,HLA-DQB1,IFNG,IL12A,ITGAM,ITGB2,KLK11,KLK12,KLK4,KLK7,PIK3CG,PIK3R2,RAP2B,RASD2,ST14
TREM1 Signaling	1.5	0.169	-3.051	CASP1,CD83,CD86,FCGR2B,GRB2,ITGAX,MPO,NLRC4,NLRP12,NLRP3,TLR2,TLR7,TYROBP
Role Of Osteoclasts In Rheumatoid Arthritis Signaling Pathway	4.07	0.166	-3.13	ACP5,ADAM12,ADAM22,ADAM8,BLNK,BTK,CALM1 (includes others),CAMK4,CCND1,CHUK,COL15A1,COL18A1,COL1A1,COL1A2,COL2A1,COL3A1,COL4A4,COL5A1,COL6A1,COL6A2,COL6A5,CREB1,CSF1R,ERAS,FCGR1A,FCGR2B,GRB2,HCST,IFNG,ITGB3,MMP19,MMP9,PIK3CG,PIK3R2,PPP3CC,RAC1,RAP2B,RASD2,RHOC,RHOH,RHOJ,SFRP4,SHC2,SPI1,SPP1,SRC,SYK,TNFRSF11B,TNFSF11,TREM2,TYROBP
GP6 Signaling Pathway	4.63	0.22	-3.272	APBB1IP,BTK,CALM1 (includes others),CAMK4,COL15A1,COL18A1,COL1A1,COL1A2,COL2A1,COL3A1,COL4A4,COL5A1,COL6A1,COL6A2,COL6A5,FCER1G,FYN,GRB2,ITGB3,NOX1,PIK3CG,PIK3R2,PRKCD,PRKCH,RAC1,RASGRP2,SYK,VAV1
Dendritic Cell Maturation	0	0.0503	-3.402	CD1B,CD247,CD83,CD86,CHUK,COL18A1,COL1A1,COL1A2,COL2A1,COL3A1,CREB1,FCER1G,FCGR1A,FCGR2B,HLA-DQA1,HLA-DQB1,IL12A,IL1RN,IL23A,IL33,LTA,PDIA3,PIK3CG,PIK3R2,PLCB2,PLCH1,TLR2,TNFRSF11B,TREM2,TYROBP
Pathogen Induced Cytokine Storm Signaling Pathway	2.61	0.142	-3.709	AP3B1,CASP1,CCL16,CCL17,CCL22,CCL24,CCL27,CD163,CD70,CLEC7A,COL15A1,COL18A1,COL1A1,COL1A2,COL2A1,COL3A1,COL4A4,COL5A1,COL6A1,COL6A2,COL6A5,CXCL11,CXCL13,CXCL14,CXCL5,FTL,GZMB,HLA-DQA1,HLA-DQB1,IFNG,IL12A,IL12RB2,IL1RN,IL23A,IL33,JAK1,LTA,NLRC4,NLRP12,NLRP3,PYCARD,SPI1,SYK,TBK1,TGFB1,TLR2,TLR7,TNFRSF11B,TNFSF11,TNFSF13B,TNFSF8,UNC13D,VEGFA

## Sheet: SCK VAT x NK VAT 
Ingenuity Canonical Pathways	-log(p-value)	Ratio	z-score	Molecules
Activated
Regulation of Actin-based Motility by Rho	5.13	0.391	3.536	ACTA1,ACTB,ACTR2,ACTR3,ARHGDIA,ARPC1B,ARPC2,ARPC3,ARPC4,ARPC5,BAIAP2,CFL1,GSN,ITGA5,ITGA9,ITGAD,ITGAL,ITGAM,ITGAX,ITGB2,ITGB3,ITGB4,ITGB5,LIMK1,MYL3,MYL4,MYL6,PAK3,PFN1,PFN2,PIP5KL1,PPP1CB,RAC2,RHOA,RHOBTB1,RHOBTB2,RHOF,RHOG,RHOT2,RHOU,RND2,RND3,WAS,WASF1,WASL
Cyclins and Cell Cycle Regulation	5.59	0.435	3.528	ATR,CCNA2,CCNB1,CCNB2,CCNB3,CCND1,CCND2,CCND3,CDC34,CDK1,CDK2,CDK4,CDK6,CDK7,CDKN1B,CDKN2B,CDKN2C,CUL1,E2F1,E2F4,E2F8,HDAC1,HDAC6,PPP2CB,PPP2R1B,PPP2R3A,PPP2R5A,PPP2R5E,PTPA,RAF1,RB1,SKP2,SUV39H1,TFDP1,TGFB1,TGFB2,TP53
Pathogen Induced Cytokine Storm Signaling Pathway	0.83	0.234	3.145	ADRA1A,BHLHE40,CASP1,CASP7,CCL21,CCL22,CCL26,CCL3L3,CCL4,CCR1,CD163,CDH1,COL15A1,COL1A1,COL1A2,COL20A1,COL26A1,COL27A1,COL4A1,COL4A2,COL4A5,COL5A3,COL6A2,COL6A5,CXCL12,CXCL5,FGG,FTH1,FTL,GSDMD,HLA-DQA1,HLA-DQB1,HMGCR,IFIH1,IFNAR1,IFNAR2,IL10,IL12A,IL12RB1,IL17D,IL1RAP,IL1RL2,IL1RN,IL21R,IRF3,LEP,MAPK1,MAPK13,MAPK14,MAPK3,MAPK4,MAPK9,MYD88,NLRC4,NLRC5,NLRP12,NLRP5,NOD1,OSM,P2RX7,PYCARD,RAB27A,RIPK…
Actin Nucleation by ARP-WASP Complex	6.8	0.452	3.138	ACTR2,ACTR3,ARPC1B,ARPC2,ARPC3,ARPC4,ARPC5,BAIAP2,GRB2,ITGA5,ITGA9,ITGAD,ITGAL,ITGAM,ITGAX,ITGB2,ITGB3,ITGB4,ITGB5,KRAS,NCK2,NRAS,PPP1R12C,RAC2,RAP1A,RAP2B,RASD1,RASD2,RHOA,RHOBTB1,RHOBTB2,RHOF,RHOG,RHOT2,RHOU,RND2,RND3,RRAS2,VASP,WAS,WASF1,WASL
Epithelial Adherens Junction Signaling	4.78	0.357	2.94	ACTR2,ACTR3,AKT2,ARPC1B,ARPC2,ARPC3,ARPC4,ARPC5,BAIAP2,BMPR2,CDH1,CFL1,CFL2,CRK,CTNNA1,FGF1,IGF1R,KRAS,LATS2,LIMK1,MST1,NECTIN3,NRAS,PAK3,PPP2CB,PPP2R1B,PPP2R3A,PPP2R5A,PPP2R5E,PRKAA1,PRKAG3,PTEN,PTPA,RACGAP1,RAP1A,RAP2B,RAPGEF1,RASD1,RASD2,RHOA,RRAS2,SNAI1,SRC,STK3,TCF7L1,TGFB2,TGFBR2,TIAM1,TNS1,VAV2,WAS,WASF1,YAP1,YWHAG,YWHAH,YWHAQ
Cell Cycle Control of Chromosomal Replication	2.09	0.357	2.683	CDC45,CDC7,CDK1,CDK19,CDK2,CDK4,CDK6,CDK7,CDK8,CDT1,CHEK2,DBF4,MCM2,MCM5,MCM7,ORC6,PCNA,RPA1,RPA3,TOP2A
Role Of Osteoclasts In Rheumatoid Arthritis Signaling Pathway	4.03	0.302	2.68	ACP5,ADAM10,ADAM8,AKT2,BLNK,BTK,CCND1,CDH1,COL15A1,COL1A1,COL1A2,COL20A1,COL26A1,COL27A1,COL4A1,COL4A2,COL4A5,COL5A3,COL6A2,COL6A5,CREB1,CREB3,CSF1R,CTNNA1,CTSK,FCGR1A,FOXO4,GRB2,GSN,HCST,IKBKE,IL10,IL1RAP,IL1RL2,IL7,ITGA5,ITGB3,KRAS,LCP2,MAP2K1,MAP2K3,MAP2K4,MAP3K14,MAP3K5,MAPK1,MAPK13,MAPK14,MAPK3,MAPK9,MMP15,MMP19,MMP9,NFATC1,NFKBID,NFKBIE,NRAS,PIK3C2A,PIK3C2B,PIK3C3,PIK3CG,PIK3R2,PIK3R3,PIK3R…
Purine Nucleotides Degradation II (Aerobic)	1.07	0.368	2.646	ADA,ADA2,GDA,NT5C,NT5C2,NT5C3B,NT5E
Fcγ Receptor-mediated Phagocytosis in Macrophages and Monocytes	13.2	0.564	2.61	ACTA1,ACTB,ACTG1,ACTR2,ACTR3,AKT2,ARPC1B,ARPC2,ARPC3,ARPC4,ARPC5,CRK,DOCK1,FCGR1A,FGR,HCK,HMOX1,INPP5D,LCP2,LYN,MAPK1,MAPK3,NCF1,NCK2,PIK3CG,PIK3R2,PIK3R3,PLA2G6,PLCG1,PLD2,PLD3,PLD4,PLD6,PRKCD,PRKCE,PRKCG,PRKCH,PRKCI,PRKD3,PTEN,PTK2B,RAC2,RPS6KB1,RPS6KB2,SRC,SYK,TLN1,TLN2,VASP,VAV1,VAV2,WAS,YES1
Phagosome Formation	5.18	0.28	2.519	ABHD3,ACTR2,ACTR3,ADGRA1,ADGRA2,ADGRB1,ADGRE1,ADGRE3,ADGRE5,ADGRG1,ADGRG2,ADGRL1,ADORA1,ADORA2B,ADRA1A,AKT2,AP1M1,AP1S2,APBB1IP,ARPC1B,ARPC2,ARPC3,ARPC4,ARPC5,AVPR2,C5AR2,CARD9,CCR1,CCR2,CD14,CD36,CFL1,CFL2,CLEC4D,CRHR2,CRKL,CX3CR1,CXCR6,CYSLTR2,DOCK1,DRD2,ELMO1,ELMO3,FCAMR,FCAR,FCER1G,FCGR1A,FFAR3,FFAR4,FGR,FN1,FZD2,FZD3,FZD4,FZD7,FZD9,GHRHR,GHSR,GPR132,GPR143,GPR146,GPR155,GPR158,GPR162,GPR21,G…
EIF2 Signaling	7.63	0.37	2.496	ACTA1,ACTB,AGO1,AGO4,AKT2,ATF3,ATF5,CCND1,EIF2AK2,EIF2B2,EIF2B4,EIF3L,EIF4A1,EIF4E,FAU,GRB2,HNRNPA1,HSPA5,IGF1R,KRAS,MAP2K1,MAPK1,MAPK3,MYCN,NKX6-2,NRAS,PABPC1,PAIP1,PIK3C2A,PIK3C2B,PIK3C3,PIK3CG,PIK3R2,PIK3R3,PIK3R4,PPP1CB,RAF1,RAP1A,RAP2B,RASD1,RASD2,RPL10,RPL10A,RPL13,RPL13A,RPL15,RPL18,RPL22L1,RPL23,RPL24,RPL27,RPL28,RPL29,RPL3,RPL32,RPL34,RPL36,RPL36A,RPL36AL,RPL6,RPL7A,RPL8,RPS10,RPS11,RPS1…
Dendritic Cell Maturation	0	0.102	2.474	AKT2,CD1A,CD1B,CD40,CD58,CD80,CD83,CD86,COL1A1,COL1A2,COL5A3,CREB1,CREB3,DDR2,FCER1G,FCGR1A,FSCN1,FSCN2,HLA-DQA1,HLA-DQB1,IFNAR1,IKBKE,IL10,IL12A,IL1RL2,IL1RN,JCHAIN,LEP,LEPR,MAP2K4,MAP3K14,MAPK1,MAPK13,MAPK14,MAPK3,MAPK9,MYD88,NFKBID,NFKBIE,PDIA3,PIK3C2A,PIK3C2B,PIK3C3,PIK3CG,PIK3R2,PIK3R3,PIK3R4,PLCB1,PLCB2,PLCD3,PLCE1,PLCG1,PLCH2,TAB1,TLR2,TLR4,TNFRSF1A,TNFRSF1B,TREM2,TYROBP,ZBTB12
Adenosine Nucleotides Degradation II	1	0.375	2.449	ADA,ADA2,NT5C,NT5C2,NT5C3B,NT5E
PI3K Signaling in B Lymphocytes	5.25	0.372	2.429	AKT2,ATF1,ATF3,ATF5,ATF6B,BLK,BLNK,BTK,CAMK2A,CAMK2D,CARD10,CD40,CREB1,IKBKE,IL4R,INPP5D,IRS2,ITPR1,ITPR2,KRAS,LYN,MAP2K1,MAPK1,MAPK3,NFAT5,NFATC1,NFKBID,NFKBIE,NRAS,PDIA3,PIK3AP1,PIK3CG,PIK3R2,PLCB1,PLCB2,PLCD3,PLCE1,PLCG1,PLCH2,PLEKHA1,PLEKHA3,PRKCI,PTEN,PTPRC,RAF1,RAP1A,RAP2B,RASD1,RASD2,RRAS2,SYK,TLR4,VAV1,VAV2
PKCθ Signaling in T Lymphocytes	0	0.095	2.402	CACNA1A,CACNA1D,CACNA1F,CACNA1G,CACNA1H,CACNA1S,CACNA2D2,CACNB2,CAMK2A,CAMK2D,CARD11,CATSPER4,CD80,CD86,FCER1G,GRB2,HLA-DQA1,HLA-DQB1,IKBKE,ITPR1,ITPR2,KRAS,LCP2,MAP2K4,MAP3K12,MAP3K14,MAP3K2,MAP3K5,MAP3K6,MAPK1,MAPK3,NFAT5,NFATC1,NFKBID,NFKBIE,NRAS,PIK3C2A,PIK3C2B,PIK3C3,PIK3CG,PIK3R2,PIK3R3,PIK3R4,PLCG1,POU2F1,RAC2,RAP1A,RAP2B,RASD1,RASD2,RRAS2,VAV1,VAV2
RHOA Signaling	6.5	0.411	2.359	ABL2,ACTA1,ACTB,ACTG1,ACTR2,ACTR3,ANLN,ARHGAP4,ARHGAP6,ARHGAP9,ARHGEF1,ARHGEF12,ARPC1B,ARPC2,ARPC3,ARPC4,ARPC5,BAIAP2,CDC42EP5,CFL1,CFL2,GNA13,IGF1,IGF1R,LIMK1,LPAR2,LPAR5,MYL3,MYL4,MYL6,MYLK3,NRP2,PFN1,PFN2,PFN4,PIP5KL1,PKN1,PPP1CB,PTK2B,RAPGEF2,RDX,RHOA,RND3,RTKN,SEMA3F,SEPTIN10,SEPTIN2,SEPTIN3,SEPTIN7,SEPTIN8,WASF1
LPS/IL-1 Mediated Inhibition of RXR Function	1.77	0.268	2.353	ABCA1,ABCB9,ABCG1,ACOX1,ACOX3,ACSF2,ACSL5,ACSL6,ACSM1,ALDH18A1,ALDH1A1,ALDH1L1,ALDH1L2,ALDH2,ALDH3A2,ALDH3B1,ALDH6A1,ALDH9A1,CD14,CPT1A,CPT1B,CPT1C,CYP2B6,Cyp2d22,CYP2J2,CYP3A4,ECSIT,FABP3,FABP4,FABP7,FABP9,FMO4,FMO5,GSTA1,GSTK1,GSTM1,GSTM4,GSTO2,GSTP1,GSTZ1,HS3ST2,HS3ST3B1,IL1RAP,IL1RL2,IL1RN,IL4I1,IRAK1,MAOB,MAP2K4,MAPK9,MGST1,MGST3,MYD88,NDST1,RARA,RXRA,SCARB1,SLC10A1,SLC27A1,SLC27A3,SLC27A4,S…
mTOR Signaling	10.3	0.407	2.335	AKT2,DDIT4,DGKZ,EIF3L,EIF4A1,EIF4E,EIF4EBP2,FAU,FKBP1A,GNB1L,HMOX1,KRAS,MAPK1,MAPK3,NRAS,PIK3C2A,PIK3C2B,PIK3C3,PIK3CG,PIK3R2,PIK3R3,PIK3R4,PLD2,PLD3,PLD4,PLD6,PPP2CB,PPP2R1B,PPP2R3A,PPP2R5A,PPP2R5E,PRKAA1,PRKAG3,PRKCD,PRKCE,PRKCG,PRKCH,PRKCI,PRKD3,PRR5,PRR5L,PTPA,RAC2,RAP1A,RAP2B,RASD1,RASD2,RHEB,RHOA,RHOBTB1,RHOBTB2,RHOF,RHOG,RHOT2,RHOU,RND2,RND3,RPS10,RPS11,RPS14,RPS15,RPS15A,RPS16,RPS19,RPS2,…
Neuroinflammation Signaling Pathway	1.94	0.265	2.294	AKT2,APH1A,APH1B,BACE1,BIRC5,BMPR2,CASP1,CD200,CD200R1,CD40,CD80,CD86,CREB1,CREB3,CSF1R,CX3CR1,CXCL12,FAS,GABRD,GABRR2,GLS,GRIN3A,HLA-DQA1,HLA-DQB1,HMOX1,IKBKE,IL10,IL12A,IL34,IRAK1,IRAK3,IRF3,KLK1,MAP2K4,MAPK1,MAPK13,MAPK14,MAPK3,MAPK4,MAPK9,MMP9,MYD88,NCF1,NCF2,NFAT5,NFATC1,NFE2L2,NOX1,P2RX7,PIK3C2A,PIK3C2B,PIK3C3,PIK3CG,PIK3R2,PIK3R3,PIK3R4,PLA2G10,PLA2G12A,PLA2G4A,PLA2G4B,PLA2G5,PLA2G6,PLCG1,…
IL-8 Signaling	9.11	0.395	2.287	AKT2,ANGPT2,ARRB2,BAX,CCND1,CCND2,CCND3,CDH1,CSTB,GNA13,GNA15,GNAI1,GNAI2,GNAT1,GNB1,GNB1L,GNB2,GNG12,GNG3,GNG5,GNG7,HMOX1,IKBKE,IRAK1,IRAK3,ITGAM,ITGAX,ITGB2,ITGB3,KRAS,LIMK1,MAP2K1,MAP2K4,MAPK1,MAPK3,MAPK9,MMP9,MPO,NCF1,NCF2,NFKBIE,NOX1,NRAS,PIK3C2A,PIK3C2B,PIK3C3,PIK3CG,PIK3R2,PIK3R3,PIK3R4,PLCB2,PLD2,PLD3,PLD4,PLD6,PRKCD,PRKCE,PRKCG,PRKCH,PRKCI,PRKD3,PTK2B,RAC2,RAF1,RAP1A,RAP2B,RASD1,RASD2,RH…
TREM1 Signaling	2.84	0.364	2.268	AKT2,CASP1,CD40,CD83,CD86,GRB2,IL10,IRAK1,ITGA5,ITGAX,LAT2,MAPK1,MAPK3,MPO,MYD88,NLRC4,NLRC5,NLRP12,NLRP5,NOD1,PLCG1,SIGIRR,STAT5B,TLR2,TLR4,TLR6,TLR7,TYROBP
Citrulline Biosynthesis	1.61	0.556	2.236	ALDH18A1,ARG2,GLS,LOC102724788/PRODH,OAT
Guanosine Nucleotides Degradation III	0.928	0.385	2.236	GDA,NT5C,NT5C2,NT5C3B,NT5E
Superpathway of Citrulline Metabolism	0.714	0.333	2.236	ALDH18A1,ARG2,GLS,LOC102724788/PRODH,OAT
Chondroitin Sulfate Degradation (Metazoa)	0.631	0.312	2.236	ARSB,CEMIP2,GALNS,GM2A,HEXA
Immunogenic Cell Death Signaling Pathway	1.11	0.278	2.2	ATG16L1,ATG4D,BAK1,BAX,BCAP31,CALR,CASP1,DAPK2,DAPK3,HSP90B1,HSPA2,HSPA5,HSPA8,IFNAR1,IFNAR2,IRF3,LRP1,P2RX7,PDIA3,PYCARD,RIPK3,STING1,TLR4,TNFRSF1A,TNFRSF1B
Th1 Pathway	0.845	0.254	2.2	APH1A,APH1B,CD40,CD80,CD86,GATA3,GRB2,HAVCR2,HLA-DQA1,HLA-DQB1,IFNAR1,IL10,IL10RA,IL10RB,IL12A,IL12RB1,IL27,IL27RA,ITGB2,KLRC1,NFATC1,PIK3C2A,PIK3C2B,PIK3C3,PIK3CG,PIK3R2,PIK3R3,PIK3R4,PSEN2,TBX21,VAV1
HIPPO signaling	4.99	0.419	2.132	AJUBA,CD44,CUL1,DLG1,DLG2,DLG3,DLG4,DLG5,ITCH,LATS2,MOB1A,MST1,PATJ,PPP1CB,PPP1R11,PPP1R3C,PPP2CB,PPP2R1B,PPP2R3A,PPP2R5A,PPP2R5E,PTPA,RASSF1,SCRIB,SKP2,SMAD1,SMAD2,SMAD5,STK3,TJP2,TP53BP2,WWTR1,YAP1,YWHAG,YWHAH,YWHAQ
Apoptosis Signaling	2.72	0.337	2.121	APAF1,BAK1,BAX,BCL2L11,CAPN11,CASP7,CDK1,ENDOG,FAS,HTRA2,IKBKE,KRAS,LMNA,MAP2K1,MAP2K4,MAP3K14,MAP3K5,MAPK1,MAPK3,NFKBID,NFKBIE,NRAS,PLCG1,PRKCE,RAF1,RAP1A,RAP2B,RASD1,RASD2,RPS6KA1,RRAS2,SPTAN1,TNFRSF1A,TNFRSF1B,TP53
Superpathway of D-myo-inositol (1,4,5)-trisphosphate Metabolism	1.14	0.364	2.121	BPNT1,BPNT2,IMPA1,IMPA2,INPP5D,INPPL1,ITPKC,PTEN
TNFR2 Signaling	0.447	0.25	2.121	IKBKE,MAP2K4,MAP3K14,NFKBID,NFKBIE,TBK1,TNFRSF1B,TRAF1
Glioma Invasiveness Signaling	5	0.438	2.117	CD44,ITGB3,KRAS,MAPK1,MAPK3,MMP9,NRAS,PIK3C2A,PIK3C2B,PIK3C3,PIK3CG,PIK3R2,PIK3R3,PIK3R4,PLAU,PLAUR,RAC2,RAP1A,RAP2B,RASD1,RASD2,RHOA,RHOBTB1,RHOBTB2,RHOF,RHOG,RHOT2,RHOU,RND2,RND3,RRAS2,TIMP4
Estrogen-mediated S-phase Entry	2.44	0.462	2.111	CCNA2,CCND1,CDK1,CDK2,CDK4,CDKN1B,E2F1,E2F4,E2F8,RB1,SKP2,TFDP1
Systemic Lupus Erythematosus In T Cell Signaling Pathway	0	0.11	2.047	AKT2,CASP1,CASP7,CASQ1,CD44,CD80,CD86,CREB1,CREB3,FAS,FCER1G,FOXP3,GNA13,GNAI1,GNAI2,GNB1L,GRB2,H2-T24,HLA-DQA1,HLA-DQB1,IL10,ITGAL,ITPR1,KRAS,LEP,LEPR,MAP2K1,MAP2K3,MAP2K4,MAPK1,MAPK3,NRAS,ORAI1,PIK3C2A,PIK3C2B,PIK3C3,PIK3CG,PIK3R2,PIK3R3,PIK3R4,PLCG1,PPP2CB,PPP2R1B,PPP2R3A,PPP2R5A,PPP2R5E,PTPA,RAC2,RAP1A,RAP2B,RASD1,RASD2,RDX,RHOA,RHOBTB1,RHOBTB2,RHOF,RHOG,RHOT2,RHOU,RND2,RND3,RPS6KB1,RPS6KB2,R…
CMP-N-acetylneuraminate Biosynthesis I (Eukaryotes)	2.09	0.8	2	CMAS,NAGK,NANP,NANS
Myo-inositol Biosynthesis	2.09	0.8	2	BPNT2,IMPA1,IMPA2,ISYNA1
Urate Biosynthesis/Inosine 5'-phosphate Degradation	0.47	0.286	2	NT5C,NT5C2,NT5C3B,NT5E
RAN Signaling	0.305	0.235	2	KPNA2,RAN,RANBP1,TNPO1
D-myo-inositol (1,3,4)-trisphosphate Biosynthesis	0.305	0.235	2	INPP5D,INPPL1,ITPKC,PTEN
Inactivated
Methylmalonyl Pathway	2.71	1	-2	MCEE,MMUT,PCCA,PCCB
Growth Hormone Signaling	5.31	0.451	-2.043	GHR,IGF1,IGF1R,IGFALS,MAPK1,MAPK3,PIK3C2A,PIK3C2B,PIK3C3,PIK3CG,PIK3R2,PIK3R3,PIK3R4,PLCG1,PRKCD,PRKCE,PRKCG,PRKCH,PRKCI,PRKD3,PRL,PTPN6,RPS6KA1,RPS6KA2,RPS6KA3,RPS6KA5,RPS6KB1,RPS6KB2,SLC2A4,SOCS4,SOCS6,STAT5B
RHOGDI Signaling	7.63	0.373	-2.143	ACTA1,ACTB,ACTG1,ACTR2,ACTR3,ARHGAP4,ARHGAP6,ARHGAP9,ARHGDIA,ARHGDIB,ARHGEF1,ARHGEF12,ARHGEF18,ARHGEF19,ARHGEF5,ARPC1B,ARPC2,ARPC3,ARPC4,ARPC5,CD44,CDH1,CDH11,CDH13,CDH20,CDH5,CFL1,CFL2,DGKZ,GNA13,GNA15,GNAI1,GNAI2,GNAT1,GNB1,GNB1L,GNB2,GNG12,GNG3,GNG5,GNG7,ITGA5,ITGA9,ITGAD,ITGAL,ITGAM,ITGAX,ITGB2,ITGB3,ITGB4,ITGB5,LIMK1,MYH11,MYH14,MYH3,MYH7,MYH7B,MYH9,MYL3,MYL4,MYL6,MYO18A,MYO18B,MYO1A,PAK3,PI…
2-oxobutanoate Degradation I	3.38	1	-2.236	DLD,MCEE,MMUT,PCCA,PCCB
Cell Cycle: G1/S Checkpoint Regulation	3.05	0.382	-2.236	ATR,CCND1,CCND2,CCND3,CDC34,CDK2,CDK4,CDK6,CDKN1B,CDKN2B,CDKN2C,CUL1,E2F1,E2F4,E2F8,GNL3,HDAC1,HDAC6,PAK1IP1,RB1,SKP2,SUV39H1,TFDP1,TGFB1,TGFB2,TP53
LXR/RXR Activation	1.31	0.276	-2.711	ABCA1,ABCG1,ACACA,APOD,ARG2,CD14,CD36,CLU,ECHS1,FASN,HADH,HMGCR,IL1RAP,IL1RL2,IL1RN,IRF3,LPL,MLXIPL,MMP9,MSR1,MYLIP,ORM1,PCYOX1,PON3,RBP4,RXRA,RXRG,SAA1,SCD,SREBF1,TF,TLR4,TNFRSF1A,TNFRSF1B
Isoleucine Degradation I	6.37	0.778	-2.714	ACAA2,ACAD8,ACADSB,ACAT1,BCAT1,BCAT2,DLD,ECHDC3,ECHS1,EHHADH,HADHA,HADHB,HSD17B10,HSD17B4
Coronavirus Pathogenesis Pathway	5.75	0.353	-2.967	ACE,ATP6AP1,ATP6V1A,BAX,BCL2L11,CASP1,CCDC22,CCND1,CCR2,CDK2,CDK4,DPP9,E2F1,E2F4,E2F8,EEF1A2,EIF4E,FAU,FURIN,HDAC1,HDAC6,IFNAR1,IFNAR2,IL17RA,IRF3,MAP2K4,MAPK1,MAPK13,MAPK14,MAPK3,MAPK9,MAVS,NFKBID,NFKBIE,NPM1,NUP98,PIK3C3,PYCARD,RAB7A,RB1,RIPK3,RPS10,RPS11,RPS14,RPS15,RPS15A,RPS16,RPS19,RPS2,RPS20,RPS21,RPS24,RPS25,RPS26,RPS27,RPS27A,RPS3,RPS4Y2,RPS6,RPS7,RPS8,SERPINE1,STING1,SUV39H1,TBK1,TFDP1,…
Xenobiotic Metabolism AHR Signaling Pathway	0.701	0.253	-2.985	ALDH18A1,ALDH1A1,ALDH1L1,ALDH1L2,ALDH2,ALDH3A2,ALDH3B1,ALDH6A1,ALDH9A1,ARNT,GSTA1,GSTK1,GSTM1,GSTM4,GSTO2,GSTP1,GSTZ1,HSP90B1,MGST1,MGST3,NCOA2,SENP1
Glutaryl-CoA Degradation	3.31	0.579	-3	ACAA2,ACAT1,EHHADH,HACD2,HADH,HADHA,HADHB,HSD17B10,HSD17B4,L3HYPDH,TBXAS1
Valine Degradation I	7	0.762	-3.207	ABAT,ACAD8,ACADSB,ALDH6A1,BCAT1,BCAT2,BCKDHA,DLD,ECHDC3,ECHS1,EHHADH,HADHA,HADHB,HIBADH,HIBCH,HSD17B4
Tryptophan Degradation III (Eukaryotic)	3.62	0.538	-3.464	ACAA2,ACAT1,ACMSD,EHHADH,HACD2,HADH,HADHA,HADHB,HSD17B10,HSD17B4,IDO1,L3HYPDH,TBXAS1,TDO2

## Sheet: SCK VAT x SCK SAT
Ingenuity Canonical Pathways	-log(p-value)	Ratio	z-score	Molecules
Activated
Oxidative Phosphorylation	6.2	0.532	4.99	ATP5F1A,ATP5F1B,ATP5F1D,ATP5F1E,ATP5MC1,ATP5MC2,ATP5MC3,ATP5ME,ATP5MF,ATP5MG,ATP5PB,ATP5PD,ATP5PF,COX10,COX11,COX15,COX4I1,COX4I2,COX5A,COX5B,COX6A1,COX6B1,COX7A1,COX7A2,COX7A2L,COX7B,COX7B2,COX8A,CYB5B,CYC1,CYCS,MT-CO1,MT-ND1,MT-ND2,MT-ND4,NDUFA11,NDUFA12,NDUFA3,NDUFA5,NDUFA7,NDUFA9,NDUFAB1,NDUFB1,NDUFB10,NDUFB3,NDUFB6,NDUFB7,NDUFB8,NDUFS3,NDUFS4,NDUFS8,NDUFV3,SDHA,SDHB,SDHC,UQCR10,UQCR11,UQCRC2…
Superpathway of Cholesterol Biosynthesis	3.34	0.621	3.771	ACAT2,CYP51A1,DHCR24,DHCR7,EBP,FDFT1,FDPS,HADHA,HADHB,HMGCR,HMGCS1,IDI1,LSS,MSMO1,MVD,NSDHL,SQLE,TM7SF2
EIF2 Signaling	9.32	0.502	3.732	ACTA1,ACTA2,ACTB,ACTG2,AGO2,AGO3,AGO4,ATF4,CCND1,EIF2AK1,EIF2AK4,EIF2B2,EIF2B5,EIF2S1,EIF2S2,EIF3F,EIF3I,EIF3J,EIF3K,EIF4A3,EIF4E,EIF4G1,EIF4G2,EIF5,GRB2,GSK3B,HNRNPA1,INSR,MAP2K1,MAP2K2,MAPK1,MAPK3,MYCN,NKX6-2,NOX4,NRAS,PABPC1,PDPK1,PIK3C2A,PIK3C2B,PIK3CB,PIK3CG,PIK3R1,PIK3R2,PIK3R3,PIK3R4,PIK3R5,PPP1CA,PPP1CB,PPP1CC,RAF1,RAP2B,RASD1,RASD2,RPL10,RPL13,RPL13A,RPL14,RPL15,RPL18,RPL18A,RPL21,RPL22,…
Immunogenic Cell Death Signaling Pathway	0.387	0.322	3.528	ATF4,ATG12,ATG16L1,ATG4D,ATG5,BAK1,BAX,CALR,CASP1,CASP8,DAPK1,GZMB,HSP90AA1,HSP90AB1,HSP90B1,HSPA14,HSPA4,IFNAR1,IFNAR2,IFNGR2,LRP1,NGFR,NLRP3,P2RY2,PANX1,PRF1,PYCARD,STING1,TNFRSF1B
Th1 Pathway	2.48	0.426	3.202	APH1B,CCR5,CD247,CD28,CD3D,CD3E,CD3G,CD4,CD40LG,CD86,CD8A,DLL1,DLL4,GATA3,GRB2,HAVCR2,HLA-DQA1,HLA-DQB1,HLA-DRA,IFNAR1,IFNGR2,IL10RA,IL12B,IL18,IL27,IL6R,IRF1,ITGB2,JAK1,KLRC1,KLRD1,NCSTN,NFATC1,NFATC4,NOTCH2,NOTCH3,PIK3C2A,PIK3C2B,PIK3CB,PIK3CG,PIK3R1,PIK3R2,PIK3R3,PIK3R4,PIK3R5,PSEN1,RUNX3,STAT1,TBX21,TNFSF11,TYK2,VAV1
Inflammasome pathway	1.26	0.5	3.162	CASP1,CASP8,CTSB,IL18,NLRC4,NLRP1,NLRP3,NOD2,PANX1,PYCARD
Phosphatidylglycerol Biosynthesis II (Non-plastidic)	3.28	0.63	3.153	ABHD5,AGPAT1,AGPAT2,AGPAT3,AGPAT4,AGPAT5,GPAT2,GPAT3,GPAT4,LPCAT1,LPCAT2,LPCAT3,LPCAT4,LPGAT1,MBOAT2,PGS1,PTPMT1
Role Of Osteoblasts In Rheumatoid Arthritis Signaling Pathway	2.37	0.388	3.007	ALPL,BGLAP,BMP2,BMP4,BMPR1A,BMPR2,CD40LG,CLCF1,CNTF,COL1A1,CSNK1G1,CSNK1G2,CTSA,CTSB,CTSC,CTSD,CTSH,CTSK,CTSL,CTSO,CTSS,CTSW,CTSZ,DKK1,DKK2,FASLG,FZD1,FZD2,FZD3,FZD5,FZD6,FZD9,GSK3B,IGF1,IGF2R,IL12B,IL15,IL18,IL6R,JAK1,LEP,LIF,LRP1,MAPK1,MAPK3,MMP11,MMP12,MMP15,MMP16,MMP17,MMP19,MMP23B,MMP9,OSM,PDGFC,PIK3C2A,PIK3C2B,PIK3CB,PIK3CG,PIK3R1,PIK3R2,PIK3R3,PIK3R4,PIK3R5,PTGS2,SFRP1,SFRP2,SFRP5,SMAD1,SM…
RAN Signaling	1.34	0.529	3	CSE1L,IPO5,KPNA2,KPNA6,KPNB1,RAN,RANGAP1,RCC1,TNPO1
Superpathway of Geranylgeranyldiphosphate Biosynthesis I (via Mevalonate)	1.17	0.5	3	ACAT2,COX10,FDPS,HADHA,HADHB,HMGCR,HMGCS1,IDI1,MVD
CDP-diacylglycerol Biosynthesis I	2.65	0.6	2.84	ABHD5,AGPAT1,AGPAT2,AGPAT3,AGPAT4,AGPAT5,GPAT2,GPAT3,GPAT4,LPCAT1,LPCAT2,LPCAT3,LPCAT4,LPGAT1,MBOAT2
TCA Cycle II (Eukaryotic)	1.2	0.478	2.714	ACO1,ACO2,CS,DLD,IDH3G,MDH1,MDH2,SDHA,SDHB,SDHC,SUCLG1
Remodeling of Epithelial Adherens Junctions	3.99	0.529	2.673	ACTA1,ACTA2,ACTB,ACTG2,ACTN4,ACTR2,ACTR3,ARF6,ARPC1A,ARPC2,ARPC3,ARPC4,ARPC5,ARPC5L,CDH1,DNM1,DNM2,EXOC2,IQGAP1,MAPRE1,MAPRE2,MAPRE3,NME1,RAB5C,RAB7A,SRC,TUBA1A,TUBA1B,TUBA1C,TUBA3E,TUBA4A,TUBB,TUBB2A,TUBB3,TUBG1,VCL
Pentose Phosphate Pathway	1.62	0.636	2.646	G6PD,PGD,PGLS,RPE,TALDO1,TKT,TKTL1
Mevalonate Pathway I	0.987	0.5	2.646	ACAT2,HADHA,HADHB,HMGCR,HMGCS1,IDI1,MVD
Isoleucine Degradation I	0.81	0.444	2.646	ACADSB,ACAT2,BCAT1,DLD,EHHADH,HADHA,HADHB,HSD17B4
Valine Degradation I	0.524	0.381	2.646	ACADSB,BCAT1,DLD,EHHADH,HADHA,HADHB,HIBCH,HSD17B4
Cyclins and Cell Cycle Regulation	6.66	0.576	2.535	ABL1,ATM,BTRC,CCNA2,CCNB1,CCNB2,CCNB3,CCND1,CCND2,CDC25A,CDK1,CDK2,CDK4,CDKN1B,CDKN2A,CDKN2B,CDKN2C,CDKN2D,CUL1,E2F1,E2F3,E2F4,E2F5,E2F6,E2F7,E2F8,GSK3B,HDAC1,HDAC11,HDAC2,HDAC4,HDAC5,HDAC7,HDAC9,PPM1J,PPP2R1B,PPP2R2A,PPP2R3A,PPP2R3B,PPP2R5C,PTPA,RAF1,RB1,RBL1,SIN3A,SUV39H1,TFDP1,TGFB1,TGFB2
Pyroptosis Signaling Pathway	1.05	0.376	2.535	BAX,CASP1,CASP8,ELAVL1,GBP2,GBP5,GSDMD,IL18,IL1R1,MAPK1,MAPK11,MAPK12,MAPK13,MAPK14,NGFR,NLRC4,NLRP1,NLRP13,NLRP3,NLRP5,PANX1,PRKACB,PRKAG1,PRKAG2,PRKAR1A,PRKAR1B,PRKAR2B,PYCARD,TLR2,TLR5,TLR6,TLR7,TLR8,TNFRSF1B,TRAF3
Cholesterol Biosynthesis I	3.11	0.769	2.53	CYP51A1,DHCR24,DHCR7,EBP,FDFT1,LSS,MSMO1,NSDHL,SQLE,TM7SF2
Cholesterol Biosynthesis II (via 24,25-dihydrolanosterol)	3.11	0.769	2.53	CYP51A1,DHCR24,DHCR7,EBP,FDFT1,LSS,MSMO1,NSDHL,SQLE,TM7SF2
Cholesterol Biosynthesis III (via Desmosterol)	3.11	0.769	2.53	CYP51A1,DHCR24,DHCR7,EBP,FDFT1,LSS,MSMO1,NSDHL,SQLE,TM7SF2
TREM1 Signaling	0.633	0.351	2.502	CASP1,CD83,CD86,FCGR2B,GRB2,IL18,ITGA5,ITGAX,LAT2,MAPK1,MAPK3,MPO,NLRC3,NLRC4,NLRP3,NLRP5,NOD1,NOD2,PLCG1,RELA,SIGIRR,TLR2,TLR5,TLR6,TLR7,TLR8,TYROBP
Fatty Acid β-oxidation I	1.71	0.486	2.5	ACAA1,ACADM,ACSBG1,ACSF2,ACSL1,ACSL3,ACSL5,ACSL6,ECI1,ECI2,EHHADH,HADH,HADHA,HADHB,HSD17B4,SLC27A5,SLC27A6
Antioxidant Action of Vitamin C	2.92	0.446	2.466	ABHD3,CHUK,GLRX,GSTO1,HMOX1,IKBKB,IKBKG,LCAT,MAP2K4,MAPK1,MAPK11,MAPK12,MAPK13,MAPK14,MAPK3,MAPK8,MAPK9,NAPEPLD,NFKBIA,NFKBIB,NFKBID,NXN,PLA2G4A,PLA2G4B,PLA2G6,PLA2R1,PLB1,PLCB1,PLCB2,PLCB4,PLCD1,PLCD3,PLCD4,PLCE1,PLCG1,PLCH1,PLD2,PLD3,PLD4,PLD5,PLD6,RELA,SLC23A2,SLC23A3,SLC2A3,SLC2A8,TXN,TXNRD1,TXNRD2,TXNRD3
GM-CSF Signaling	3.27	0.5	2.335	CAMK2A,CAMK2B,CAMK2G,CCND1,CISH,ELK1,ETS1,GRB2,HCK,LYN,MAP2K1,MAP2K2,MAPK1,MAPK3,NRAS,PIK3C2A,PIK3C2B,PIK3CB,PIK3CG,PIK3R1,PIK3R2,PIK3R3,PIK3R4,PIK3R5,PPP3CC,PPP3R1,PRKCB,PTPN11,RAF1,RAP2B,RASD1,RASD2,RUNX1,SOS1,STAT1
Glutaryl-CoA Degradation	1.43	0.526	2.333	ACAT2,EHHADH,GCDH,HACD1,HACD2,HADH,HADHA,HADHB,HSD17B4,TBXAS1
Dopamine Degradation	0	0.281	2.333	ALDH1A1,ALDH1A3,ALDH2,Aldh3b2,COMT,IL4I1,LRTOMT,MAOB,Sult1a1
CDC42 Signaling	0	0.142	2.292	ACTR2,ACTR3,ARHGEF6,ARPC1A,ARPC2,ARPC3,ARPC4,ARPC5,ARPC5L,BAIAP2,CD247,CD3D,CD3E,CD3G,CDC42,CDC42SE1,CFL1,DIAPH3,EXOC2,EXOC3L1,EXOC4,EXOC6B,EXOC7,FCER1G,FGD1,FGD3,FOS,GSK3B,HLA-DQA1,HLA-DQB1,HLA-DRA,IQGAP1,IQGAP3,ITGA10,ITGA2B,ITGA3,ITGA5,ITGA6,ITGA7,ITGAD,ITGAE,ITGAL,ITGAM,ITGAV,ITGAX,ITGB2,ITGB3,ITGB4,ITGB7,ITK,LIMK1,LIMK2,LLGL1,MAP2K4,MAP3K11,MAPK1,MAPK11,MAPK12,MAPK13,MAPK14,MAPK8,MAPK9,MPRIP…
Coronavirus Replication Pathway	1.18	0.422	2.065	COPB1,COPB2,COPE,COPG2,COPZ1,CTSL,GSK3B,HNRNPA1,IFITM1,IFITM10,TMPRSS2,TUBA1A,TUBA1B,TUBA1C,TUBA3E,TUBA4A,TUBB,TUBB2A,TUBB3
Kinetochore Metaphase Signaling Pathway	4.64	0.495	2.064	ANAPC1,ANAPC10,ANAPC4,AURKB,BIRC5,BOD1,BUB1,BUB1B,CCNB1,CDC16,CDC20,CDC26,CDK1,CENPA,CENPE,CENPH,CENPK,CENPL,CENPP,CENPU,CENPW,DNAH1,ESPL1,H2AZ2,KIF2C,KNTC1,MACROH2A1,MAD1L1,MAD2L1,MAD2L2,MIS12,MXD3,NDC80,NEK2,NUF2,PPP1CA,PPP1CB,PPP1CC,PPP1R11,PPP1R12A,PPP1R14A,PPP1R14B,PPP1R3C,PPP1R7,PPP2R5C,PTTG1,SKA1,SKA2,SMC1A,SMC3,SPC24,STAG3,TTK,ZW10,ZWINT
Glioma Invasiveness Signaling	2.85	0.479	2.043	CD44,CDC42,DIRAS3,F2R,HMMR,ITGAV,ITGB3,MAPK1,MAPK3,MMP9,NRAS,PIK3C2A,PIK3C2B,PIK3CB,PIK3CG,PIK3R1,PIK3R2,PIK3R3,PIK3R4,PIK3R5,PTK2,RAC1,RAC2,RAP2B,RASD1,RASD2,RHOBTB2,RHOC,RHOG,RHOH,RHOJ,RHOQ,RHOU,RND2,RND3
Antiproliferative Role of Somatostatin Receptor 2	3	0.481	2.041	BRAF,CDKN1B,CTH,ELK1,GAST,GNB1L,GNG10,GNG11,GNG2,GNG3,GNG7,GUCY1A1,GUCY1B1,MAP2K1,MAP2K2,MAPK1,MAPK3,NPR1,NPR3,NRAS,NT5C,PIK3C2A,PIK3C2B,PIK3CB,PIK3CG,PIK3R1,PIK3R2,PIK3R3,PIK3R4,PIK3R5,PTPN11,PTPN6,RAP2B,RASD1,RASD2,SOX15,SRC
Estrogen-mediated S-phase Entry	3.57	0.654	2	CCNA2,CCND1,CDC25A,CDK1,CDK2,CDK4,CDKN1B,E2F1,E2F3,E2F4,E2F5,E2F6,E2F7,E2F8,RB1,RBL1,TFDP1
Pentose Phosphate Pathway (Non-oxidative Branch)	1.12	0.667	2	RPE,TALDO1,TKT,TKTL1
Ketolysis	0.435	0.4	2	ACAT2,HADHA,HADHB,OXCT1
Inactivated
Cardiomyocyte Differentiation via BMP Receptors	0.602	0.391	-2	BMP2,BMP4,BMP5,BMPR1A,BMPR2,MEF2C,MYH7,SMAD1,SMAD9
TNFR1 Signaling	2	0.471	-2.041	APAF1,CASP2,CASP6,CASP7,CASP8,CDC42,CHUK,CYCS,FOS,IKBKB,IKBKG,MADD,MAP2K4,MAP3K14,MAP4K2,MAPK8,NFKBIA,NFKBIB,NFKBID,PAK1,PAK2,PAK5,RELA,TRAF2
IL-1 Signaling	5.44	0.531	-2.043	ADCY2,ADCY4,ADCY6,ADCY7,ADCY8,CHUK,ELP1,FOS,GNA11,GNA12,GNA13,GNA15,GNAI3,GNAS,GNAT1,GNAT2,GNB1L,GNG10,GNG11,GNG2,GNG3,GNG7,GUCY1A1,GUCY1B1,IKBKB,IKBKG,IL1R1,IL1RAP,IRAK2,IRAK3,IRAK4,MAP2K4,MAP2K7,MAP3K14,MAPK1,MAPK11,MAPK12,MAPK13,MAPK14,MAPK8,MAPK9,NFKBIA,NFKBIB,NFKBID,PRKACB,PRKAG1,PRKAG2,PRKAR1A,PRKAR1B,PRKAR2B,RELA
Coronavirus Pathogenesis Pathway	9.81	0.52	-2.069	ABL1,ADAM9,AGT,AGTR1,ATF4,ATP6AP1,ATP6V1A,BAX,BCL2L11,CASP1,CASP8,CCDC22,CCND1,CDK2,CDK4,CHUK,CTSL,DPP9,E2F1,E2F3,E2F4,E2F5,E2F6,E2F7,E2F8,EIF4E,ELK1,FASLG,FOS,FURIN,HDAC1,HDAC11,HDAC2,HDAC4,HDAC5,HDAC7,HDAC9,IFNAR1,IFNAR2,IKBKB,IRF7,IRF9,JAK1,KPNB1,MAP2K4,MAPK1,MAPK11,MAPK12,MAPK13,MAPK14,MAPK3,MAPK8,MAPK9,MAVS,NFKBIA,NFKBIB,NFKBID,NLRP3,NPC1,NPM1,OAS1,PTGS2,PYCARD,RAB7A,RB1,RBL1,RELA,RPS10,RPS1…
Regulation of Cellular Mechanics by Calpain Protease	4.18	0.506	-2.132	ACTN4,CAPN1,CAPN10,CAPN2,CAPN6,CAPN7,CAST,CCNA2,CCND1,CCND2,CDK1,CDK2,CDK4,CDKN1B,CNGA3,EGFR,EZR,GRB2,ITGA10,ITGA2B,ITGA3,ITGA5,ITGA6,ITGA7,ITGAD,ITGAE,ITGAL,ITGAM,ITGAV,ITGAX,ITGB2,ITGB3,ITGB4,ITGB7,MAPK1,MAPK3,NRAS,PTK2,PXN,RAP2B,RASD1,RASD2,RB1,SRC,VCL
GPCR-Mediated Nutrient Sensing in Enteroendocrine Cells	4.73	0.492	-2.177	ADCY2,ADCY4,ADCY6,ADCY7,ADCY8,CACNA1A,CACNA1B,CACNA1C,CACNA1D,CACNA1F,CACNA1G,CACNA1H,CACNA2D1,CACNA2D2,CACNA2D3,CACNA2D4,CACNB1,CACNB2,CACNB3,CATSPER2,CATSPER4,FFAR2,FFAR3,GAST,GNA11,GNA15,GNAI3,GNAS,GNG10,GNG11,GNG2,GNG3,GNG7,GUCY1A1,GUCY1B1,ITPR1,LPAR5,PLCB1,PLCB2,PLCB4,PLCD1,PLCD3,PLCD4,PLCE1,PLCG1,PLCH1,PRKACB,PRKAG1,PRKAG2,PRKAR1A,PRKAR1B,PRKAR2B,PRKCB,PRKCD,PRKCG,PRKCZ,PRKD1,RAPGEF4
Spliceosomal Cycle	0.5	0.347	-2.183	CWC15,DDX46,EIF4A3,ISY1-RAB43,PRPF18,PRPF19,PRPF40B,RBM8A,RBMX2,SF1,SF3A3,SF3B1,SF3B3,SF3B4,SLU7,SNRNP200,XAB2
Dopamine-DARPP32 Feedback in cAMP Signaling	5.1	0.459	-2.216	ADCY2,ADCY4,ADCY6,ADCY7,ADCY8,ATF4,ATP2A1,CACNA1A,CACNA1B,CACNA1C,CACNA1D,CACNA1F,CACNA2D1,CACNA2D2,CACNA2D3,CACNA2D4,CACNB1,CACNB2,CACNB3,CALM1 (includes others),CALY,CAMK4,CAMKK1,CAMKK2,CDK5,CHP1,CREB1,CREB3L2,CREBBP,CREM,CSNK1G1,CSNK1G2,GNAI3,GNAS,GRIN2C,GRIN2D,GRINA,GUCY1A1,GUCY1B1,ITPR1,KCNJ10,KCNJ11,KCNJ14,KCNJ15,KCNJ8,PAWR,PLCB1,PLCB2,PLCB4,PLCD1,PLCD3,PLCD4,PLCE1,PLCG1,PLCH1,PPM1J,PPP1CA,…
NER (Nucleotide Excision Repair, Enhanced Pathway)	0.939	0.365	-2.263	COPS2,COPS3,COPS7B,DDB1,DNA2,ERCC2,ERCC8,GPS1,GTF2H1,GTF2H5,H4C1,H4C11,H4C6,POLA2,POLD1,POLD2,POLD4,POLE,POLE4,POLR2G,POLR2I,POLR2K,POLR2L,RBX1,RFC2,RFC3,RFC5,RPA1,RPA2,SLC19A1,TOP2A,TOP2B,UBE2N,USP7,XAB2,XPA,XPC,XRCC1
Endocannabinoid Neuronal Synapse Pathway	5.71	0.49	-2.286	ADCY2,ADCY4,ADCY6,ADCY7,ADCY8,CACNA1A,CACNA1B,CACNA1C,CACNA1D,CACNA1F,CACNA1G,CACNA1H,CACNA2D1,CACNA2D2,CACNA2D3,CACNA2D4,CACNB1,CACNB2,CACNB3,CATSPER2,CATSPER4,CHP1,CNR1,DNAH1,FAAH,GNA11,GNA15,GNAI3,GNB1L,GNG10,GNG11,GNG2,GNG3,GNG7,GRIA1,GRIA3,GRIN2C,GRIN2D,GRINA,GUCY1A1,GUCY1B1,ITPR1,MAPK1,MAPK11,MAPK12,MAPK13,MAPK14,MAPK3,MAPK7,MAPK8,MAPK9,MGLL,NAPEPLD,PLCB1,PLCB2,PLCB4,PLCD1,PLCD3,PLCD4,PLCE1…
FGF Signaling	4.66	0.523	-2.287	ATF4,CREB1,CREB3L2,CREBBP,CRKL,FGF12,FGF13,FGF14,FGF16,FGF18,FGF2,FGF22,FGFR1,FGFR2,FGFR3,FGFR4,FGFRL1,GAB1,GRB2,ITPR1,MAP2K1,MAP3K5,MAPK1,MAPK11,MAPK12,MAPK13,MAPK14,MAPK3,MAPK8,PIK3C2A,PIK3C2B,PIK3CB,PIK3CG,PIK3R1,PIK3R2,PIK3R3,PIK3R4,PIK3R5,PLCG1,PTPN11,PTPN6,RAC1,RAF1,RPS6KA5,SOS1
Cardiac Hypertrophy Signaling (Enhanced)	16.4	0.476	-2.324	ACVR1,ACVR1C,ACVR2B,ADCY2,ADCY4,ADCY6,ADCY7,ADCY8,ADRA1B,ADRA1D,ADRA2A,ADRA2C,ADRB1,ADRB2,AGT,AGTR1,ATP2A1,BMPR2,CACNA1A,CACNA1B,CACNA1C,CACNA1D,CACNA1F,CACNA2D1,CACNA2D2,CACNA2D3,CACNA2D4,CACNB1,CACNB2,CACNB3,CALM1 (includes others),CAMK2A,CAMK2B,CAMK2G,CAMK4,CD40LG,CHP1,CHUK,CLCF1,CNTF,CYBB,DIAPH2,DIAPH3,DVL3,EDNRA,EDNRB,EIF2B2,EIF2B5,EIF4E,EIF4EBP1,ELK1,ENPP1,FASLG,FGF12,FGF13,FGF14,FGF16,FGF1…
WNT/Ca+ pathway	1.31	0.409	-2.353	ATF4,CAMK2A,CREB1,CREB3L2,CREBBP,DVL3,FZD1,FZD2,FZD3,FZD5,FZD6,FZD9,GSK3B,NFATC1,NFATC4,PDE6A,PDE6D,PLCB1,PLCB2,PLCB4,PLCD1,PLCD3,PLCD4,PLCE1,PLCG1,PLCH1,RELA
Sperm Motility	7.31	0.467	-2.359	ABHD3,ABL1,ABL2,ALK,ATP1A4,AXL,BTK,CACNA1G,CACNA1H,CALM1 (includes others),CAMK4,CATSPER2,CLK1,CLK3,CLK4,CNGA3,CSF1R,CSK,DSTYK,DYRK1A,DYRK3,DYRK4,EGFR,EPHA2,EPHA3,EPHB2,EPHB4,ERBB3,FER,FES,FGFR1,FGFR2,FGFR3,FGFR4,FGR,FLT3LG,FYN,GNA11,GNA12,GNA13,GNA15,GNAI3,GNAS,GNAT1,GNAT2,GNB1L,GNG10,GNG11,GNG2,GNG3,GNG7,GUCY1A1,GUCY1B1,HCK,INSR,ITK,ITPR1,JAK1,LCAT,LMTK2,LYN,MAP2K1,MAP2K4,MAP2K5,MAP2K7,MAP3K11,…
tRNA Splicing	3.63	0.565	-2.449	ENPP1,FICD,GDE1,MPPE1,MPPED2,NAPEPLD,PDE10A,PDE12,PDE1A,PDE1B,PDE1C,PDE2A,PDE4A,PDE4C,PDE6A,PDE6D,PDE7A,PDE8A,PDE8B,PDE9A,PLD6,SMPDL3A,SMPDL3B,TSEN15,TSEN2,TSEN34
Regulation Of The Epithelial Mesenchymal Transition In Development Pathway	1.24	0.391	-2.475	APH1B,BCL9,BRCA1,CDH1,DVL3,FZD1,FZD2,FZD3,FZD5,FZD6,FZD9,GLI1,GLIS2,GSK3B,JAG1,JAG2,LOX,MAML1,NCSTN,PSEN1,PTCH1,RBPJ,RELA,SNAI1,SNAI2,TCF3,TCF7L1,TWIST1,WNT10B,WNT11,WNT16,WNT2,WNT6,WNT7B
Calcium Signaling	4.12	0.429	-2.517	ACTA1,ACTA2,ATF4,ATP2A1,CABIN1,CACNA1A,CACNA1B,CACNA1C,CACNA1D,CACNA1F,CACNA1G,CACNA1H,CACNA2D1,CACNA2D2,CACNA2D3,CACNA2D4,CACNB1,CACNB2,CACNB3,CALM1 (includes others),CALR,CAMK1D,CAMK1G,CAMK2A,CAMK2B,CAMK2G,CAMK4,CAMKK1,CAMKK2,CASQ2,CATSPER2,CATSPER4,CHP1,CHRNA10,CHRNA3,CHRNA5,CREB1,CREB3L2,CREBBP,GRIA1,GRIA3,GRIN2C,GRIN2D,GRINA,HDAC1,HDAC11,HDAC2,HDAC4,HDAC5,HDAC7,HDAC9,ITPR1,LETM1,MAPK1,MAPK3,…
CD27 Signaling in Lymphocytes	2.96	0.509	-2.6	APAF1,CASP8,CHUK,CYC1,CYCS,ELP1,FOS,IKBKB,IKBKG,MAP2K1,MAP2K2,MAP2K4,MAP2K5,MAP2K7,MAP3K11,MAP3K12,MAP3K13,MAP3K14,MAP3K3,MAP3K5,MAP3K9,MAPK12,MAPK8,MAPK9,NFKBIA,NFKBIB,NFKBID,RELA,TRAF2
Protein Kinase A Signaling	11.2	0.466	-2.811	ACP4,ADCY2,ADCY4,ADCY6,ADCY7,ADCY8,ADD2,AKAP1,AKAP14,AKAP17A,AKAP6,AKAP8,AKAP9,ANAPC1,ANAPC10,ANAPC4,ATF4,BRAF,CALM1 (includes others),CAMK2A,CAMK2B,CAMK2G,CAMK4,CDC14B,CDC16,CDC25A,CDC25B,CDC25C,CDC26,CDKN3,CHP1,CHUK,CNGA3,CREB1,CREB3L2,CREBBP,CREM,DHH,DUSP1,DUSP10,DUSP11,DUSP18,DUSP22,DUSP4,DUSP6,EBI3,ELK1,ENPP1,EYA1,EYA3,FICD,FLNA,FLNB,FLNC,GDE1,GNA13,GNAI3,GNAS,GNB1L,GNG10,GNG11,GNG2,GNG3,GNG…
TNFR2 Signaling	1.41	0.469	-2.84	CHUK,FOS,IKBKB,IKBKG,MAP2K4,MAP3K14,MAPK8,NFKBIA,NFKBIB,NFKBID,RELA,TBK1,TNFRSF1B,TRAF1,TRAF2
Senescence Pathway	9.23	0.475	-2.928	ACVR1,ACVR1C,ACVR2B,ANAPC1,ANAPC10,ANAPC4,ASXL1,ASXL2,ATM,BMPR2,BRAF,CACNA1A,CACNA1B,CACNA1C,CACNA1D,CACNA1F,CACNA2D1,CACNA2D2,CACNA2D3,CACNA2D4,CACNB1,CACNB2,CACNB3,CALM1 (includes others),CAMK4,CAPN1,CAPN10,CAPN2,CAPN6,CAPN7,CAT,CBX2,CCNB1,CCNB2,CCNB3,CCND1,CCND2,CDC16,CDC25A,CDC25B,CDC25C,CDC26,CDK1,CDK2,CDK4,CDKN1B,CDKN2A,CDKN2B,CHEK1,CHEK2,CHP1,CHUK,CREBBP,DHCR24,DLAT,DLD,E2F1,E2F3,E2F4,E2F5…

## Sheet: NK VAT x NK SAT
Ingenuity Canonical Pathways	-log(p-value)	Ratio	z-score	Molecules
Activated
Superpathway of Cholesterol Biosynthesis	4.73	0.724	4.025	ACAA2,ACAT1,ACAT2,CYP51A1,DHCR24,DHCR7,FDFT1,FDPS,HADHA,HADHB,HMGCR,HMGCS1,IDI1,LBR,LSS,MSMO1,MVD,NSDHL,SC5D,SQLE,TM7SF2
Valine Degradation I	5.97	0.857	3.873	ABAT,ACAD8,ACADSB,ALDH6A1,AUH,BCAT2,BCKDHA,BCKDHB,DLD,ECHDC3,ECHS1,EHHADH,HADHA,HADHB,HIBADH,HIBCH,HSD17B4,TUBA8
TCA Cycle II (Eukaryotic)	2.77	0.652	3.873	ACO1,ACO2,DLD,DLST,FH,IDH3A,IDH3B,MDH1,MDH2,SDHA,SDHB,SDHC,SDHD,SUCLA2,SUCLG1
Isoleucine Degradation I	5.79	0.889	3.464	ACAA2,ACAD8,ACADSB,ACAT1,ACAT2,AUH,BCAT2,DLD,ECHDC3,ECHS1,EHHADH,HADHA,HADHB,HSD17B10,HSD17B4,TUBA8
Fatty Acid β-oxidation I	4.06	0.657	3.441	ACAA1,ACAA2,ACADM,ACSF2,ACSL1,ACSL3,ACSL6,ACSM1,AUH,ECHDC3,ECHS1,ECI1,EHHADH,HADH,HADHA,HADHB,HSD17B10,HSD17B4,IVD,SCP2,SLC27A1,SLC27A3,TUBA8
Ethanol Degradation IV	2.26	0.6	3.207	ACSL1,ACSS1,ACSS2,ACSS3,ALDH1A1,ALDH1A3,ALDH1B1,ALDH2,ALDH3A2,ALDH3B1,ALDH7A1,ALDH9A1,CAT,DIP2A,GPX7
Superpathway of Geranylgeranyldiphosphate Biosynthesis I (via Mevalonate)	1.85	0.611	3.162	ACAA2,ACAT1,ACAT2,COX10,FDPS,HADHA,HADHB,HMGCR,HMGCS1,IDI1,MVD
RHOGDI Signaling	7.01	0.505	3.16	ACTA2,ACTG2,ARHGAP1,ARHGAP35,ARHGAP6,ARHGDIA,ARHGDIB,ARHGEF1,ARHGEF10,ARHGEF11,ARHGEF17,ARHGEF18,ARHGEF2,ARHGEF3,ARHGEF6,ARHGEF7,ARPC1B,ARPC4,ARPC5,ARPC5L,CD44,CDC42,CDH11,CDH13,CDH17,CDH23,CDH24,CDH3,CDH4,CDH5,CDH6,CDH8,CFL2,DIRAS3,DLC1,ESR1,EZR,FNBP1,GNA14,GNA15,GNAI1,GNAI2,GNAI3,GNAO1,GNAQ,GNAS,GNAT1,GNAT2,GNAZ,GNB1,GNB1L,GNB2,GNG10,GNG11,GNG12,GNG2,GNG3,ITGA1,ITGA10,ITGA11,ITGA2B,ITGA3,ITGA4,…
Erythropoietin Signaling Pathway	1.2	0.39	3.054	AKT1,AKT2,ARNT,BAD,BIRC2,CCND2,CD40LG,CD70,CLCF1,CTNNB1,CXCL8,EPOR,ERAS,FOS,FOXO3,HBQ1,HIF1A,IFNG,IL12B,IL15,IL1A,IL1B,IL33,IL6,IRS2,ITPR2,JUN,KRAS,LEP,LIF,MACROH2A2,MAP2K1,MAP2K2,MAPK1,MAPK3,MDM2,MRAS,NFKB2,NFKBIB,NFKBID,NFKBIE,NOS3,PDPK1,PIK3C2A,PIK3C2B,PIK3C3,PIK3CB,PIK3R1,PIK3R3,PRKCD,PRKCE,PRKCG,RAC1,RALB,RAP2A,RASD1,RASD2,RELA,RELB,RPS6KB1,RRAS2,SHC2,TGFB2,TGFB3,TNF,TNFSF11,TP53,TRPC3,XIAP
Oxidative Phosphorylation	4.55	0.523	2.94	ATP5F1A,ATP5F1B,ATP5F1C,ATP5F1D,ATP5F1E,ATP5MC1,ATP5MC2,ATP5MC3,ATP5MG,ATP5PB,ATPAF1,ATPAF2,COX10,COX15,COX5A,COX6B1,COX6B2,COX7A1,COX7A2,COX7A2L,CYB5A,CYB5B,DMAC2L,ENOX1,MT-ATP6,MT-CO1,MT-CO2,MT-CO3,MT-CYB,MT-ND1,MT-ND2,MT-ND3,MT-ND4,MT-ND4L,MT-ND5,NDUFA12,NDUFA4,NDUFAB1,NDUFB11,NDUFB2,NDUFB5,NDUFB8,NDUFS1,NDUFS2,NDUFS4,NDUFS5,NDUFS7,NDUFV2,NDUFV3,SDHA,SDHB,SDHC,SDHD,UQCR10,UQCRC1,UQCRC2,UQCRFS1…
Oxidative Ethanol Degradation III	0	0.316	2.887	ACSL1,ACSS1,ACSS2,ACSS3,ALDH1A1,ALDH1A3,ALDH1B1,ALDH2,ALDH3A2,ALDH3B1,ALDH7A1,ALDH9A1,CYP2B6,Cyp2d22,CYP2J2,CYP2U1,CYP2W1,DIP2A
Xenobiotic Metabolism CAR Signaling Pathway	1.61	0.403	2.849	ABCB1,ABCC2,ALDH18A1,ALDH1A1,ALDH1A3,ALDH1B1,ALDH1L1,ALDH1L2,ALDH2,ALDH3A2,ALDH3B1,ALDH5A1,ALDH6A1,ALDH7A1,ALDH9A1,CHST10,CHST12,CHST13,CHST2,CHST3,CHST7,CYP1A1,CYP2B6,CYP3A4,DNAJC7,FMO3,FMO5,GSTA1,GSTA4,GSTM1,GSTM3,GSTO1,GSTO2,GSTP1,HS2ST1,HS3ST2,HS3ST3B1,HS6ST1,HSP90AA1,HSP90AB1,HSP90B1,MAP2K1,MAP2K2,MAP2K3,MAP2K6,MAP2K7,MAPK1,MAPK3,MGST1,MGST2,MGST3,NOS2,NR1I3,PPM1J,PPM1L,PPP2CA,PPP2CB,PPP2R1B…
Dopamine Degradation	1.12	0.469	2.84	ALDH1A1,ALDH1A3,ALDH1B1,ALDH2,ALDH3A2,ALDH3B1,ALDH7A1,ALDH9A1,COMT,IL4I1,MAOA,MAOB,Sult1a1,SULT1B1,SULT1C4
Ethanol Degradation II	1.07	0.457	2.84	ACSL1,ACSS1,ACSS2,ACSS3,ADH5,ALDH1A1,ALDH1A3,ALDH1B1,ALDH2,ALDH3A2,ALDH3B1,ALDH7A1,ALDH9A1,DHRS4,DHRS9,DIP2A
Mevalonate Pathway I	1.76	0.643	2.828	ACAA2,ACAT1,ACAT2,HADHA,HADHB,HMGCR,HMGCS1,IDI1,MVD
Cholesterol Biosynthesis I	3.68	0.846	2.714	CYP51A1,DHCR24,DHCR7,FDFT1,LBR,LSS,MSMO1,NSDHL,SC5D,SQLE,TM7SF2
Cholesterol Biosynthesis II (via 24,25-dihydrolanosterol)	3.68	0.846	2.714	CYP51A1,DHCR24,DHCR7,FDFT1,LBR,LSS,MSMO1,NSDHL,SC5D,SQLE,TM7SF2
Cholesterol Biosynthesis III (via Desmosterol)	3.68	0.846	2.714	CYP51A1,DHCR24,DHCR7,FDFT1,LBR,LSS,MSMO1,NSDHL,SC5D,SQLE,TM7SF2
Glutaryl-CoA Degradation	2.74	0.684	2.714	ACAA2,ACAT1,ACAT2,EHHADH,GCDH,HACD2,HADH,HADHA,HADHB,HSD17B10,HSD17B4,PARK7,TUBA8
RAN Signaling	2.1	0.647	2.714	IPO5,KPNA1,KPNA3,KPNA4,KPNA6,KPNB1,RAN,RANBP1,RCC1,TNPO1,XPO1
Role of NANOG in Mammalian Embryonic Stem Cell Pluripotency	2.08	0.442	2.6	AKT1,AKT2,APC,AXIN1,BMP1,BMP2,BMP4,BMP5,BMP6,BMPR2,CTNNB1,ERAS,FZD2,FZD3,FZD4,FZD5,FZD6,FZD7,FZD9,JAK1,KRAS,LIF,LIFR,MAP2K1,MAP2K2,MAPK1,MAPK3,MRAS,PIK3C2A,PIK3C2B,PIK3C3,PIK3CB,PIK3R1,PIK3R3,RALB,RAP2A,RASD1,RASD2,RRAS2,SALL4,SMAD4,SMAD5,SMO,STAT3,TBXT,TCF7L1,TP53,WNT16,WNT2,WNT4,WNT5B,WNT7B,WNT8B
Non-Small Cell Lung Cancer Signaling	3.57	0.511	2.558	ABL1,AKT1,AKT2,BAD,CCND2,CCND3,CDKN2A,E2F2,E2F3,ERAS,FOXO3,HDAC1,HDAC10,HDAC11,HDAC2,HDAC3,HDAC6,HDAC7,ITPR2,KRAS,MAP2K1,MAP2K2,MAPK1,MAPK3,MRAS,PDPK1,PIK3C2A,PIK3C2B,PIK3C3,PIK3CB,PIK3R1,PIK3R3,RALB,RAP2A,RASD1,RASD2,RASSF5,RB1,RBL1,RBL2,RRAS2,RXRA,RXRB,RXRG,SIN3A,SUV39H1,TFDP1,TP53
Melanoma Signaling	3.11	0.56	2.558	AKT1,AKT2,BAD,CDKN1A,CDKN2A,ERAS,KRAS,MAP2K1,MAP2K2,MAPK1,MAPK3,MDM2,MITF,MRAS,PIK3C2A,PIK3C2B,PIK3C3,PIK3CB,PIK3R1,PIK3R3,PTEN,RALB,RAP2A,RASD1,RASD2,RB1,RRAS2,TP53
D-myo-inositol (1,4,5,6)-Tetrakisphosphate Biosynthesis	5.23	0.492	2.425	ACP5,ALPL,ATP1A1,ATP1A2,CA3,DOT1L,DUSP1,DUSP10,DUSP11,DUSP14,DUSP15,DUSP16,DUSP2,DUSP28,DUSP4,DUSP5,ENPP1,ENTPD5,ENTPD6,EPHX2,FIG4,HACD2,IGBP1,INPP5B,INPPL1,MINPP1,MTMR2,MTMR7,MTMR9,NT5C,NUDT12,NUDT15,NUDT3,NUDT4,NUDT9,OCRL,PALD1,PDXP,PGAM5,PHOSPHO1,PIKFYVE,PLPP7,PPFIA1,PPFIA3,PPFIBP2,PPIP5K1,PPM1J,PPM1L,PPP1CA,PPP1CC,PPP1R12B,PPP1R12C,PPP1R14A,PPP1R14B,PPP1R16B,PPP1R1A,PPP1R3C,PPP2CA,PPP2CB,PPP2…
D-myo-inositol (3,4,5,6)-tetrakisphosphate Biosynthesis	5.23	0.492	2.425	ACP5,ALPL,ATP1A1,ATP1A2,CA3,DOT1L,DUSP1,DUSP10,DUSP11,DUSP14,DUSP15,DUSP16,DUSP2,DUSP28,DUSP4,DUSP5,ENPP1,ENTPD5,ENTPD6,EPHX2,FIG4,HACD2,IGBP1,INPP5B,INPPL1,MINPP1,MTMR2,MTMR7,MTMR9,NT5C,NUDT12,NUDT15,NUDT3,NUDT4,NUDT9,OCRL,PALD1,PDXP,PGAM5,PHOSPHO1,PIKFYVE,PLPP7,PPFIA1,PPFIA3,PPFIBP2,PPIP5K1,PPM1J,PPM1L,PPP1CA,PPP1CC,PPP1R12B,PPP1R12C,PPP1R14A,PPP1R14B,PPP1R16B,PPP1R1A,PPP1R3C,PPP2CA,PPP2CB,PPP2…
Phosphatidylglycerol Biosynthesis II (Non-plastidic)	3.4	0.667	2.357	ABHD5,AGPAT1,AGPAT2,AGPAT3,AGPAT4,AGPAT5,CDS1,CRLS1,GPAT2,GPAT3,GPAT4,LPCAT1,LPCAT3,LPCAT4,MBOAT1,MBOAT2,PTPMT1,TAMM41
Superpathway of Methionine Degradation	1.36	0.475	2.357	AHCY,AHCYL1,AHCYL2,CDO1,DLD,EEF1AKMT1,FTSJ1,GOT1L1,GOT2,MAT2B,MCEE,MGMT,MMUT,MTR,NSUN4,PCCA,PCCB,PRMT3,THUMPD3
CNTF Signaling	2.35	0.509	2.353	AKT1,CNTFR,ERAS,JAK1,KRAS,LIFR,MAP2K1,MAP2K2,MAPK1,MAPK3,MRAS,PIK3C2A,PIK3C2B,PIK3C3,PIK3CB,PIK3R1,PIK3R3,PTPN11,RALB,RAP2A,RASD1,RASD2,RPS6KA2,RPS6KA5,RPS6KA6,RPS6KB1,RPS6KB2,RRAS2,STAT3
Antioxidant Action of Vitamin C	1.47	0.42	2.333	CHUK,GSTO1,GSTO2,IKBKB,IKBKE,IKBKG,MAPK1,MAPK11,MAPK12,MAPK13,MAPK3,MAPK9,NAPEPLD,NFKB2,NFKBIB,NFKBID,NFKBIE,PLA2G12A,PLA2G2A,PLA2G4A,PLA2G4B,PLA2G6,PLA2R1,PLAAT3,PLAAT5,PLB1,PLCB1,PLCB2,PLCD3,PLCD4,PLCE1,PLCG2,PLCH1,PLCL2,PLD2,PLD4,PLD5,PLD6,PNPLA8,PRDX6,RELA,RELB,SELENOT,SLC2A1,SLC2A3,TNF,TXNRD3
Histamine Degradation	0.623	0.429	2.333	ALDH1A1,ALDH1A3,ALDH1B1,ALDH2,ALDH3A2,ALDH3B1,ALDH7A1,ALDH9A1,AOC1
Serotonin Degradation	0	0.324	2.294	ADH5,ALDH1A1,ALDH1A3,ALDH1B1,ALDH2,ALDH3A2,ALDH3B1,ALDH7A1,ALDH9A1,B3GAT3,B4GAT1,CSGALNACT1,DHRS4,DHRS9,EXT2,IL4I1,LARGE1,LARGE2,MAOA,MAOB,Sult1a1,SULT1B1,SULT1C4
Insulin Receptor Signaling	4.51	0.5	2.25	ACLY,AKT1,AKT2,ASIC2,BAD,CRK,EIF2B1,EIF2B2,EIF2B4,EIF2B5,EIF4EBP1,ERAS,FOXO1,FOXO3,FYN,GRB10,GSK3A,GYS1,GYS2,INPP5B,INPP5J,INPP5K,INPPL1,INSR,IRS2,JAK1,KRAS,LIPE,MAP2K1,MAP2K2,MAPK1,MAPK3,MRAS,OCRL,PDE3B,PDPK1,PIK3C2A,PIK3C2B,PIK3C3,PIK3CB,PIK3R1,PIK3R3,PPP1CA,PPP1CC,PPP1R14A,PPP1R14B,PPP1R3C,PRKAG1,PRKAG2,PRKAR1B,PRKAR2A,PRKAR2B,PTEN,PTPN11,PTPRF,RALB,RAP2A,RAPGEF1,RASD1,RASD2,RHOQ,RPS6KB1,RPS6K…
2-oxobutanoate Degradation I	2.39	1	2.236	DLD,MCEE,MMUT,PCCA,PCCB
Superoxide Radicals Degradation	1.06	0.625	2.236	CAT,GPX7,NQO1,SOD1,SOD3
Dolichyl-diphosphooligosaccharide Biosynthesis	0.541	0.455	2.236	ALG1,ALG13,DPAGT1,DPM1,DPM2
CDP-diacylglycerol Biosynthesis I	3.39	0.68	2.183	ABHD5,AGPAT1,AGPAT2,AGPAT3,AGPAT4,AGPAT5,CDS1,CRLS1,GPAT2,GPAT3,GPAT4,LPCAT1,LPCAT3,LPCAT4,MBOAT1,MBOAT2,TAMM41
Tryptophan Degradation III (Eukaryotic)	2.54	0.615	2.138	ACAA2,ACAT1,ACAT2,ACMSD,EHHADH,GCDH,HACD2,HADH,HADHA,HADHB,HSD17B10,HSD17B4,KYNU,PARK7,TDO2,TUBA8
SPINK1 General Cancer Pathway	0.465	0.362	2.132	AKT1,AKT2,ERAS,IL6,IL6R,JAK1,KRAS,MAP2K1,MAP2K2,MAPK1,MAPK3,MRAS,PIK3C2A,PIK3C2B,PIK3C3,PIK3CB,PIK3R1,PIK3R3,PRSS2,RALB,RAP2A,RASD1,RASD2,RRAS2,STAT3
Leucine Degradation I	3.02	0.889	2.121	ACADM,AUH,BCAT2,HMGCL,HMGCLL1,IVD,MCCC1,MCCC2
3-phosphoinositide Biosynthesis	5.94	0.493	2.111	ACP5,ALPL,ATP1A1,ATP1A2,CA3,DOT1L,DUSP1,DUSP10,DUSP11,DUSP14,DUSP15,DUSP16,DUSP2,DUSP28,DUSP4,DUSP5,ENPP1,ENTPD5,ENTPD6,EPHX2,FIG4,HACD2,IGBP1,INPP5B,INPPL1,MINPP1,MTMR2,MTMR7,MTMR9,NT5C,NUDT12,NUDT15,NUDT3,NUDT4,NUDT9,OCRL,PALD1,PDXP,PGAM5,PHOSPHO1,PI4K2B,PIK3C2A,PIK3C2B,PIK3C3,PIK3CB,PIK3R1,PIK3R3,PIKFYVE,PIP4K2B,PIP4K2C,PIP5K1A,PIP5K1B,PIP5K1C,PIP5KL1,PLPP7,PPFIA1,PPFIA3,PPFIBP2,PPIP5K1,PPM1J,…
Putrescine Degradation III	1.11	0.5	2.111	ALDH1A1,ALDH1A3,ALDH1B1,ALDH2,ALDH3A2,ALDH3B1,ALDH7A1,ALDH9A1,IL4I1,MAOA,MAOB
Unfolded protein response	3.8	0.522	2.041	AMFR,BCL2,CANX,CEBPE,CEBPZ,DNAJA2,DNAJA3,DNAJB12,DNAJB13,DNAJB14,DNAJB6,DNAJB9,DNAJC11,DNAJC12,DNAJC13,DNAJC14,DNAJC15,DNAJC16,DNAJC17,DNAJC18,DNAJC21,DNAJC4,DNAJC7,DNAJC8,DNAJC9,EIF2A,EIF2AK3,HSP90B1,HSPA14,HSPA1L,HSPA2,HSPA4,HSPA8,HSPA9,INSIG1,MAP2K7,MAP3K5,MBTPS1,PDIA6,PPARG,PPP1R15A,SCAP,SEL1L,SREBF1,SREBF2,TRAF2,VCP
IL-2 Signaling	1.84	0.475	2.041	AKT1,AKT2,CSNK2A1,ERAS,FOS,IL2RA,IL2RB,JAK1,JUN,KRAS,MAP2K1,MAP2K2,MAPK1,MAPK3,MRAS,PIK3C2A,PIK3C2B,PIK3C3,PIK3CB,PIK3R1,PIK3R3,PTK2B,PTPN11,RALB,RAP2A,RASD1,RASD2,RRAS2,SOCS1
Acetate Conversion to Acetyl-CoA	2.39	1	2	ACSL1,ACSS1,ACSS2,ACSS3,DIP2A
Methylmalonyl Pathway	1.91	1	2	MCEE,MMUT,PCCA,PCCB
Noradrenaline and Adrenaline Degradation	0.873	0.432	2	ADH5,ALDH1A1,ALDH1A3,ALDH1B1,ALDH2,ALDH3A2,ALDH3B1,ALDH7A1,ALDH9A1,COMT,DHRS4,DHRS9,IL4I1,MAOA,MAOB,PNMT
Aspartate Degradation II	0.762	0.571	2	GOT1L1,GOT2,MDH1,MDH2
Role of OCT4 in Mammalian Embryonic Stem Cell Pluripotency	0.328	0.348	2	ASH2L,ETS2,NR2F1,NR2F2,NR6A1,PARP1,PCGF6,PHB1,RARA,RB1,RXRB,SALL4,SH3GLB1,TP53,UTF1,WWP2
NAD Phosphorylation and Dephosphorylation	0	0.308	2	ACP2,ACP5,NADK2,NNT
Inactivated
Induction of Apoptosis by HIV1	4.57	0.585	-2	BAK1,BAX,BBC3,BCL2,BIRC2,CASP3,CHUK,DFFA,DFFB,DIABLO,ELP1,FADD,HTRA2,IKBKB,IKBKE,IKBKG,MAP2K7,MAP3K14,MAP3K5,MAPK12,MAPK9,NFKB2,NFKBIB,NFKBID,NFKBIE,NGFR,RELA,RELB,SLC25A13,SLC25A6,TNF,TNFRSF11B,TNFRSF1A,TP53,TRADD,TRAF1,TRAF2,XIAP
LPS/IL-1 Mediated Inhibition of RXR Function	2.54	0.417	-2.03	ABCA1,ABCB1,ABCB9,ABCC2,ABCG1,ACOX1,ACOX2,ACSF2,ACSL1,ACSL3,ACSL6,ACSM1,ALAS1,ALDH18A1,ALDH1A1,ALDH1A3,ALDH1B1,ALDH1L1,ALDH1L2,ALDH2,ALDH3A2,ALDH3B1,ALDH5A1,ALDH6A1,ALDH7A1,ALDH9A1,CAT,CES2,CHST10,CHST12,CHST13,CHST2,CHST3,CHST7,CPT1A,CPT1C,CPT2,CRAT,CYP2B6,Cyp2d22,CYP2J2,CYP2U1,CYP3A4,ECSIT,FABP4,FABP5,FABP7,FABP9,FMO3,FMO5,GSTA1,GSTA4,GSTM1,GSTM3,GSTO1,GSTO2,GSTP1,HMGCS1,HS2ST1,HS3ST2,HS3ST3B1,…
Neuropathic Pain Signaling In Dorsal Horn Neurons	1.13	0.406	-2.03	CAMK2B,CAMK2G,CAMK4,CREB1,FOS,GPR37,GRIA3,GRIN2C,GRIN2D,GRIN3A,GRM2,ITPR2,KCNH2,KCNN1,KCNN3,KCNN4,MAPK1,MAPK3,NTRK2,PIK3C2A,PIK3C2B,PIK3C3,PIK3CB,PIK3R1,PIK3R3,PLCB1,PLCB2,PLCD3,PLCD4,PLCE1,PLCG2,PLCH1,PLCL2,PRKAG1,PRKAG2,PRKAR1B,PRKAR2A,PRKAR2B,PRKCD,PRKCE,PRKCG
Neuroprotective Role of THOP1 in Alzheimer's Disease	0	0.289	-2.043	ACE,ACR,AGT,CREB1,DPP4,FAP,GNRH1,GZMB,HGFAC,HTRA2,IDE,IFNG,KLK10,KLK11,KLK12,KLK7,LONP1,MASP1,NTS,PREP,PRKAG1,PRKAG2,PRKAR1B,PRKAR2A,PRKAR2B,PRSS2,PRSS23,PRSS33,PRSS53,PRSS8,ST14,TMPRSS2,TMPRSS9,TPP1,YWHAE
Cholecystokinin/Gastrin-mediated Signaling	2.4	0.454	-2.064	BCAR1,CCKBR,CDC42,DIRAS3,ERAS,FNBP1,FOS,GAST,GNAQ,IL1A,IL1B,IL1RN,IL33,ITPR2,JUN,KRAS,MAP2K1,MAP2K2,MAP2K3,MAP2K6,MAPK1,MAPK12,MAPK3,MAPK7,MAPK9,MRAS,PLCB1,PLCB2,PRKCD,PRKCE,PRKCG,PTGS2,PTK2,PTK2B,PXN,RAC1,RALB,RAP2A,RASD1,RASD2,RHOBTB1,RHOBTB2,RHOG,RHOH,RHOJ,RHOQ,RHOT2,RHOV,RND1,RND3,ROCK2,RRAS2,SRF,TNF
Endocannabinoid Neuronal Synapse Pathway	4.3	0.49	-2.066	ABHD6,ADCY2,ADCY4,ADCY6,ADCY8,ADCY9,CACNA1B,CACNA1C,CACNA1H,CACNA1S,CACNA2D1,CACNA2D2,CACNA2D3,CACNA2D4,CACNB1,CACNB3,CACNG4,CACNG7,CHP1,CNR1,CNR2,DNAH1,FAAH,GNA14,GNA15,GNAI1,GNAI2,GNAI3,GNAO1,GNAQ,GNB1,GNB1L,GNB2,GNG10,GNG11,GNG12,GNG2,GNG3,GRIA3,GRIN2C,GRIN2D,GRIN3A,GUCY1A1,GUCY1B1,ITPR2,MAPK1,MAPK11,MAPK12,MAPK13,MAPK3,MAPK4,MAPK7,MAPK9,MGLL,NAPEPLD,NDUFS2,PLCB1,PLCB2,PLCD3,PLCD4,PLCE1,PLCG2,…
Cardiac β-adrenergic Signaling	7.66	0.533	-2.1	ADCY2,ADCY4,ADCY6,ADCY8,ADCY9,ADRB1,AKAP1,AKAP10,AKAP11,AKAP12,AKAP13,AKAP14,AKAP17A,ATP2A1,ATP2A3,CACNA1B,CACNA1C,CACNA1S,CACNA2D1,CACNA2D2,CACNA2D3,CACNA2D4,CACNB1,CACNB3,CACNG4,CACNG7,ENPP1,GDPD3,GNA14,GNA15,GNAI1,GNAI2,GNAI3,GNAO1,GNAQ,GNAS,GNAT1,GNAT2,GNAZ,GNB1,GNB1L,GNB2,GNG10,GNG11,GNG12,GNG2,GNG3,GRK2,GRK3,GUCY1A1,GUCY1B1,MRAS,NAPEPLD,PALM2AKAP2,PDE1A,PDE1B,PDE1C,PDE3B,PDE4C,PDE4D,PDE6C,P…
Adrenomedullin signaling pathway	6.61	0.508	-2.108	ADCY2,ADCY4,ADCY6,ADCY8,ADCY9,AKT1,AKT2,ARAF,ARNT,BAD,BAX,BCL2,C3,CALM1 (includes others),CAMK4,CASP3,CFH,CRCP,CSK,ERAS,FOS,GAST,GNA14,GNA15,GNAQ,GNAS,GPR37,GSK3A,GUCY1A1,GUCY1B1,HIF1A,IL1A,IL1B,IL1RN,IL33,ITPR2,KCNH2,KCNN1,KCNN3,KCNN4,KRAS,MAP2K1,MAP2K2,MAP2K3,MAP2K6,MAP2K7,MAPK1,MAPK11,MAPK12,MAPK13,MAPK3,MAPK4,MAPK7,MAPK9,MAX,MRAS,MYLK2,MYLK3,NFKB2,NOS3,NPR1,NT5C,PIK3C2A,PIK3C2B,PIK3C3,PIK3CB,…
April Mediated Signaling	6.32	0.714	-2.117	CHUK,ELP1,FOS,IKBKB,IKBKE,IKBKG,JUN,MAP2K7,MAP3K14,MAPK1,MAPK11,MAPK12,MAPK13,MAPK9,NFAT5,NFATC1,NFATC2,NFATC3,NFKB2,NFKBIB,NFKBID,NFKBIE,RELA,RELB,TNFRSF17,TRAF1,TRAF2,TRAF3,TRAF5,TRAF6
Mitotic Roles of Polo-Like Kinase	2.64	0.507	-2.138	ANAPC1,ANAPC13,ANAPC4,ANAPC7,CAPN1,CCNB2,CDC16,CDC20,CDC23,CDC26,CDC27,HSP90AA1,HSP90AB1,HSP90B1,KIF23,PLK2,PLK3,PLK4,PPM1J,PPM1L,PPP2CA,PPP2CB,PPP2R1B,PPP2R2B,PPP2R2C,PPP2R3B,PPP2R5A,PPP2R5C,PPP2R5D,PPP2R5E,PRC1,PTPA,RAD21,SMC1A
Phospholipase C Signaling	0	0.176	-2.138	ADCY2,ADCY4,ADCY6,ADCY8,ADCY9,AHNAK,ARHGEF1,ARHGEF10,ARHGEF11,ARHGEF17,ARHGEF18,ARHGEF2,ARHGEF3,ARHGEF6,ARHGEF7,CALM1 (includes others),CAMK4,CD79B,CDC42,CHP1,CREB1,CREB3L1,CREB3L2,DIRAS3,ERAS,FNBP1,FYN,GNAQ,GNAS,GNB1,GNB1L,GNB2,GNG10,GNG11,GNG12,GNG2,GNG3,GUCY1A1,GUCY1B1,HDAC1,HDAC10,HDAC11,HDAC2,HDAC3,HDAC6,HDAC7,ITGA1,ITGA10,ITGA11,ITGA2B,ITGA3,ITGA4,ITGA5,ITGA6,ITGA7,ITGA9,ITGAE,ITGB3,ITGB4,I…
DNA Methylation and Transcriptional Repression Signaling	2.59	0.464	-2.16	ARID4B,CDK10,CDK11A,CDK12,CDK13,CDK14,CDK16,CDK18,CDK20,CDK3,CDK8,CHD3,CHD4,CHD5,DNMT3A,E2F2,E2F3,ERCC5,GATAD2B,GLI1,H4C1,H4C11,H4C6,H4C8,HDAC1,HDAC2,MBD2,MBD4,MECP2,MTA2,MTA3,MYC,RB1,RBBP4,RBBP7,RBL1,RBL2,RELA,SIN3A,SP1,SUDS3,SUV39H1,TCF12,TCF19,TCF20,TCF21,TCF23,TCF25,TCF7,TFE3,TP53,UHRF1
PI3K Signaling in B Lymphocytes	3.9	0.483	-2.177	ABL1,AKT1,AKT2,ATF3,ATF6B,BLK,C3,CALM1 (includes others),CAMK2B,CAMK2G,CAMK4,CARD10,CD19,CD79B,CHP1,CHUK,CREB1,DAPP1,ERAS,FOS,FOXO3,FYN,IKBKB,IKBKE,IKBKG,IL4R,IRS2,ITPR2,JUN,KRAS,MALT1,MAP2K1,MAP2K2,MAPK1,MAPK3,MRAS,NFAT5,NFATC1,NFATC2,NFATC3,NFKB2,NFKBIB,NFKBID,NFKBIE,PDPK1,PIK3CB,PIK3R1,PLCB1,PLCB2,PLCD3,PLCD4,PLCE1,PLCG2,PLCH1,PLCL2,PLEKHA2,PLEKHA4,PPP3CA,PPP3CB,PPP3CC,PTEN,RAC1,RALB,RAP2A,RAS…
Crosstalk between Dendritic Cells and Natural Killer Cells	0	0.242	-2.183	ACTA2,ACTG2,CAMK2B,CAMK2G,CCR7,CD40LG,CD80,CD83,IFNG,IL12B,IL15,IL2RB,IL6,KLRC4-KLRK1/KLRK1,NECTIN2,NFKB2,PRF1,RELA,RELB,TLN2,TLR9,TNF
IL-6 Signaling	7.55	0.57	-2.216	ABCB1,AKT1,AKT2,CHUK,COL1A1,CSNK2A1,CXCL8,ELP1,ERAS,FOS,HSPB2,HSPB3,HSPB7,IKBKB,IKBKE,IKBKG,IL18RAP,IL1A,IL1B,IL1R1,IL1R2,IL1RAPL2,IL1RL2,IL1RN,IL33,IL6,IL6R,JUN,KRAS,LBP,MAP2K1,MAP2K2,MAP2K3,MAP2K6,MAP2K7,MAP3K14,MAP3K7,MAPK1,MAPK11,MAPK12,MAPK13,MAPK3,MAPK9,MRAS,NFKB2,NFKBIB,NFKBID,NFKBIE,NGFR,PIK3C2A,PIK3C2B,PIK3C3,PIK3CB,PIK3R1,PIK3R3,PTPN11,RALB,RAP2A,RASD1,RASD2,RELA,RELB,RRAS2,SOCS1,SRF,ST…
GNRH Signaling	7.76	0.529	-2.224	ADCY2,ADCY4,ADCY6,ADCY8,ADCY9,CACNA1B,CACNA1C,CACNA1H,CACNA1S,CACNA2D1,CACNA2D2,CACNA2D3,CACNA2D4,CACNB1,CACNB3,CACNG4,CACNG7,CALM1 (includes others),CAMK2B,CAMK2G,CAMK4,CDC42,CREB1,CREB3L1,CREB3L2,EGR1,ERAS,FOS,GNA14,GNA15,GNAI1,GNAI2,GNAI3,GNAQ,GNAS,GNB1,GNB1L,GNB2,GNG10,GNG11,GNG12,GNG2,GNG3,GNRH1,GUCY1A1,GUCY1B1,HBEGF,ITPR2,JUN,KRAS,MAP2K1,MAP2K2,MAP2K3,MAP2K6,MAP2K7,MAP3K10,MAP3K11,MAP3K12,M…
Cardiac Hypertrophy Signaling	7.66	0.498	-2.289	ADCY2,ADCY4,ADCY6,ADCY8,ADCY9,ADRA1A,ADRA2A,ADRA2B,ADRA2C,ADRB1,ADRB2,ADRB3,ADSS2,AKT1,CACNA1B,CACNA1C,CACNA1S,CACNA2D1,CACNA2D2,CACNA2D3,CACNA2D4,CACNB1,CACNB3,CACNG4,CACNG7,CALM1 (includes others),CAMK4,CDC42,CHP1,CREB1,DIRAS3,EIF2B1,EIF2B2,EIF2B4,EIF2B5,ERAS,FNBP1,GNA14,GNA15,GNAI1,GNAI2,GNAI3,GNAO1,GNAQ,GNAS,GNAT1,GNAT2,GNAZ,GNB1,GNB1L,GNB2,GNG10,GNG11,GNG12,GNG2,GNG3,GUCY1A1,GUCY1B1,IL6,IL6R…
Calcium Signaling	1.73	0.402	-2.292	ACTA2,ASPH,ATP2A1,ATP2A3,ATP2B2,ATP2C1,CABIN1,CACNA1B,CACNA1C,CACNA1H,CACNA1S,CACNA2D1,CACNA2D2,CACNA2D3,CACNA2D4,CACNB1,CACNB3,CACNG4,CACNG7,CALM1 (includes others),CAMK2B,CAMK2G,CAMK4,CAMKK1,CAMKK2,CASQ1,CHP1,CHRNA10,CHRNA3,CHRNA5,CHRNA7,CHRNB4,CREB1,CREB3L1,CREB3L2,GRIA3,GRIN2C,GRIN2D,GRIN3A,HDAC1,HDAC10,HDAC11,HDAC2,HDAC3,HDAC6,HDAC7,ITPR2,LETM1,MAPK1,MAPK3,MICU1,MYH10,MYH11,MYH14,MYH7B,MYL4,…
D-myo-inositol (1,4,5)-Trisphosphate Biosynthesis	2.04	0.577	-2.324	PI4K2B,PIKFYVE,PIP4K2B,PIP4K2C,PIP5K1A,PIP5K1B,PIP5K1C,PIP5KL1,PLCB1,PLCB2,PLCD3,PLCD4,PLCE1,PLCG2,PLCH1
Tumoricidal Function of Hepatic Natural Killer Cells	1.17	0.5	-2.333	BAX,CASP3,DFFA,DFFB,ENDOG,FADD,GZMB,ICAM1,M6PR,PRF1,SERPINB9,SRGN
BER (Base Excision Repair) Pathway	6.29	0.705	-2.335	ARL6IP5,CDKN2A,FEN1,HUWE1,LIG1,LIG3,MAP2K1,MAP2K2,MAP2K3,MAP2K6,MAP2K7,MAPK1,MAPK3,MBD4,NEIL1,NEIL2,NF1,NTHL1,OGG1,PARP1,PCNA,PNKP,POLG,RFC1,RFC2,RFC4,RFC5,SLC19A1,SP1,TP53,XRCC1
Endocannabinoid Cancer Inhibition Pathway	5.88	0.524	-2.357	ADCY2,ADCY4,ADCY6,ADCY8,ADCY9,AKT1,AKT1S1,AKT2,ATF3,BAD,CAMKK2,CASP3,CASP4,CASQ1,CCND2,CCND3,CCNE2,CDKN1A,CNR1,CNR2,CREB1,CREB3L1,CREB3L2,CTNNB1,EIF2A,GNAI1,GNAI2,GNAI3,GNAO1,GNAQ,GNB1L,GUCY1A1,GUCY1B1,HIF1A,MAP2K1,MAP2K2,MAP2K3,MAP2K6,MAP2K7,MAPK1,MAPK3,MLST8,MYC,NOS2,NOS3,NSMAF,PDGFC,PGF,PIK3C2A,PIK3C2B,PIK3C3,PIK3CB,PIK3R1,PIK3R3,PRKAA1,PRKAB1,PRKAG1,PRKAG2,PRKAR1B,PRKAR2A,PRKAR2B,PTK2,ROCK2,R…
Multiple Sclerosis Signaling Pathway	1.3	0.387	-2.372	AEBP2,BAX,C1QA,C1QB,C1QC,C2,C3,C7,C8G,CAPN1,CAPN11,CAPN2,CAPN3,CAPN6,CAPNS1,CD40LG,CD70,CLCF1,CTLA4,CTNNA3,CXCL8,CYP27B1,DUSP1,EED,EZH2,FADD,GRIN2C,GRIN2D,GRIN3A,HLA-DOB,HLA-DQA2,HLA-DQB1,IFNG,IFNGR2,IL10,IL12B,IL15,IL17RA,IL17RB,IL1A,IL1B,IL23A,IL2RA,IL33,IL6,LEP,LIF,MAPK1,MAPK11,MAPK12,MAPK13,MAPK3,MASP1,MBP,MGAT1,MTF2,NFATC2,NFKB2,NLRP1,NLRP12,P2RX4,PARP1,PARP10,PARP11,PARP12,PARP2,PARP3,PARP6…
Synaptic Long Term Depression	2.91	0.439	-2.393	CACNA1B,CACNA1C,CACNA1H,CACNA1S,CACNA2D1,CACNA2D2,CACNA2D3,CACNA2D4,CACNB1,CACNB3,CACNG4,CACNG7,ERAS,GAST,GNA14,GNA15,GNAI1,GNAI2,GNAI3,GNAO1,GNAQ,GNAS,GNAT1,GNAT2,GNAZ,GRIA3,GRID1,GRID2,GRM2,GUCY1A1,GUCY1B1,ITPR2,KRAS,MAP2K1,MAP2K2,MAPK1,MAPK3,MRAS,NOS2,NOS3,NPR1,NT5C,PLA2G12A,PLA2G2A,PLA2G4A,PLA2G4B,PLA2G6,PLA2R1,PLAAT3,PLAAT5,PLB1,PLCB1,PLCB2,PLCD3,PLCD4,PLCE1,PLCG2,PLCH1,PLCL2,PNPLA8,PPM1J,PP…
CD27 Signaling in Lymphocytes	4.4	0.596	-2.414	CASP3,CD70,CHUK,ELP1,FOS,IKBKB,IKBKE,IKBKG,JUN,MAP2K1,MAP2K2,MAP2K3,MAP2K6,MAP2K7,MAP3K10,MAP3K11,MAP3K12,MAP3K14,MAP3K3,MAP3K4,MAP3K5,MAP3K6,MAP3K7,MAP3K8,MAPK12,MAPK9,NFKB2,NFKBIB,NFKBID,NFKBIE,RELA,RELB,TRAF2,TRAF5
Phagosome Formation	2.52	0.382	-2.462	ACKR1,ADGRA2,ADGRA3,ADGRB1,ADGRB3,ADGRE1,ADGRE3,ADGRF5,ADGRG2,ADGRG3,ADGRG6,ADGRL1,ADGRL3,ADORA1,ADORA2A,ADORA2B,ADRA1A,ADRA2A,ADRA2B,ADRA2C,ADRB1,ADRB2,ADRB3,AKT1,AKT2,AP1B1,AP1G2,AP1M1,AP1M2,AP1S1,APLNR,ARFIP2,ARPC1B,ARPC4,ARPC5,ARPC5L,BCAR1,BDKRB2,C3,C5AR2,CCKBR,CCR2,CCR3,CCR5,CCR6,CCR7,CCR8,CCR9,CD36,CDC42,CELSR2,CELSR3,CFL2,CHRM3,CLEC4E,CMKLR2,CNR1,CNR2,COLEC12,CRHR2,CX3CR1,CXCR6,CYSLTR2,DIA…
B Cell Activating Factor Signaling	6.66	0.721	-2.6	CHUK,ELP1,FOS,IKBKB,IKBKE,IKBKG,JUN,MAP2K7,MAP3K14,MAPK1,MAPK11,MAPK12,MAPK13,MAPK9,NFAT5,NFATC1,NFATC2,NFATC3,NFKB2,NFKBIB,NFKBID,NFKBIE,RELA,RELB,TNFRSF13C,TNFRSF17,TRAF1,TRAF2,TRAF3,TRAF5,TRAF6
GP6 Signaling Pathway	2.87	0.465	-2.626	ADAM10,AKT1,AKT2,CALM1 (includes others),CAMK4,CERT1,COL11A2,COL16A1,COL17A1,COL18A1,COL1A1,COL1A2,COL20A1,COL27A1,COL28A1,COL3A1,COL4A1,COL4A2,COL4A3,COL4A5,COL4A6,COL6A1,COL6A2,COL6A3,COL6A5,COL8A1,COL8A2,COL9A3,FGB,FYN,GSK3A,ITGA2B,ITGB3,LAMA3,LAMA4,LAMA5,LAMB1,LAMB2,LAMB3,LAMC1,LAMC3,LAT,NOX1,PDPK1,PIK3C2A,PIK3C2B,PIK3C3,PIK3CB,PIK3R1,PIK3R3,PLCG2,PRKCD,PRKCE,PRKCG,PTK2,RAC1,RASGRP2,RHOG,VAV3
Role Of Osteoclasts In Rheumatoid Arthritis Signaling Pathway	7.04	0.477	-2.629	ACP5,ADAM10,ADAM11,ADAM12,ADAM15,ADAM17,ADAM23,ADAM8,ADAM9,AKT1,AKT2,ARAF,BAD,BCL2,BIRC2,CALM1 (includes others),CAMK4,CDC42,CERT1,CHP1,CHUK,COL11A2,COL16A1,COL17A1,COL18A1,COL1A1,COL1A2,COL20A1,COL27A1,COL28A1,COL3A1,COL4A1,COL4A2,COL4A3,COL4A5,COL4A6,COL6A1,COL6A2,COL6A3,COL6A5,COL8A1,COL8A2,COL9A3,CREB1,CREB3L1,CREB3L2,CTNNA1,CTNNA3,CTNNB1,DIRAS3,ELP1,ERAS,FCGR1A,FNBP1,FOS,FOXO1,FOXO3,FOXO6,FR…
Differential Regulation of Cytokine Production in Macrophages and T Helper Cells by IL-17A and IL-17F	0.409	0.389	-2.646	CCL2,CSF3,IL10,IL12B,IL1B,IL6,TNF
Regulation of Actin-based Motility by Rho	3.36	0.487	-2.655	ACTA2,ACTG2,ARHGDIA,ARPC1B,ARPC4,ARPC5,ARPC5L,BAIAP2,CDC42,DIRAS3,FNBP1,GSN,ITGA1,ITGA10,ITGA11,ITGA2B,ITGA3,ITGA4,ITGA5,ITGA6,ITGA7,ITGA9,ITGAE,ITGB3,ITGB4,ITGB7,MYL4,MYL6B,MYL9,PAK1,PAK2,PAK3,PAK4,PAK5,PAK6,PFN2,PIKFYVE,PIP4K2B,PIP4K2C,PIP5K1A,PIP5K1B,PIP5K1C,PIP5KL1,PPP1R12B,RAC1,RHOBTB1,RHOBTB2,RHOG,RHOH,RHOJ,RHOQ,RHOT2,RHOV,RND1,RND3,WIPF1
Dilated Cardiomyopathy Signaling Pathway	3.35	0.467	-2.661	ACTA2,ACTG2,ADCY2,ADCY4,ADCY6,ADCY8,ADCY9,ADRB1,AKT1,AKT2,BAD,BAX,BCL2,CACNA1B,CACNA1C,CACNA1H,CACNA1S,CACNA2D1,CACNA2D2,CACNA2D3,CACNA2D4,CACNB1,CACNB3,CACNG4,CACNG7,CAMK2B,CAMK2G,CAMK4,CNN1,DAG1,DES,GNAS,GUCY1A1,GUCY1B1,ITPR2,KDM1A,KDM5A,LAMA4,LMNA,MAP3K3,MAPK1,MAPK11,MAPK12,MAPK13,MAPK3,MYBPC3,MYH10,MYH11,MYH14,MYH7B,MYL4,MYL6B,MYL9,MYO10,MYO18B,PLN,PRKAG1,PRKAG2,PRKAR1B,PRKAR2A,PRKAR2B,PRKCE,…
TNFR2 Signaling	2.66	0.594	-2.668	BIRC2,CHUK,FOS,IKBKB,IKBKE,IKBKG,JUN,MAP3K14,NFKB2,NFKBIB,NFKBID,NFKBIE,RELA,RELB,TANK,TNF,TRAF1,TRAF2,XIAP
Cardiac Hypertrophy Signaling (Enhanced)	13.9	0.491	-2.673	ACE,ACVR1,ACVR1C,ADCY2,ADCY4,ADCY6,ADCY8,ADCY9,ADRA1A,ADRA2A,ADRA2B,ADRA2C,ADRB1,ADRB2,AGT,AKAP13,AKT1,AKT2,ATP2A1,ATP2A3,BMPR2,CACNA1B,CACNA1C,CACNA1S,CACNA2D1,CACNA2D2,CACNA2D3,CACNA2D4,CACNB1,CACNB3,CACNG4,CACNG7,CALM1 (includes others),CAMK2B,CAMK2G,CAMK4,CD40LG,CD70,CHP1,CHUK,CLCF1,CTF1,CTNNB1,CXCL8,CXCR2,DIAPH1,DIAPH2,DIAPH3,DLG1,DVL3,EDN1,EDNRA,EDNRB,EIF2B1,EIF2B2,EIF2B4,EIF2B5,EIF4EBP1,EN…
Role of RIG1-like Receptors in Antiviral Innate Immunity	0.613	0.391	-2.673	CHUK,FADD,IKBKB,IKBKE,IKBKG,IRF3,IRF7,NFKB2,NFKBIB,NFKBID,NFKBIE,RELA,RELB,TANK,TRAF2,TRAF3,TRAF6,TRIM25
Role of Hypercytokinemia/hyperchemokinemia in the Pathogenesis of Influenza	0	0.267	-2.711	AREG,CCL2,CXCL10,CXCL8,IFNAR2,IFNG,IL10,IL12B,IL1A,IL1B,IL1RN,IL33,IL6,IRF3,IRF7,ISG15,ISG20,JAK1,NFKB2,OAS2,S1PR1,TLR9,TNF
p38 MAPK Signaling	2.31	0.45	-2.714	CREB1,CREB3L1,CREB3L2,DUSP1,DUSP10,EEF2K,FADD,H3C14,HSPB2,HSPB3,HSPB7,IL18RAP,IL1A,IL1B,IL1R1,IL1R2,IL1RAPL2,IL1RL2,IL1RN,IL33,IRAK1,IRAK2,IRAK3,MAP2K3,MAP2K6,MAP3K5,MAP3K7,MAPK11,MAPK12,MAPK13,MAX,MKNK1,MKNK2,MYC,PLA2G12A,PLA2G2A,PLA2G4A,PLA2G4B,PLA2G6,RPS6KA2,RPS6KA5,RPS6KA6,RPS6KB1,RPS6KB2,SRF,TAB2,TGFB2,TGFB3,TNF,TNFRSF1A,TP53,TRADD,TRAF2,TRAF6
Tumor Microenvironment Pathway	5.74	0.503	-2.772	AKT1,AKT2,ARAF,ARG1,BAD,BCL2,CCL2,CD44,COL1A1,COL1A2,COL3A1,CSF3,CSPG4,CTLA4,CXCL8,ERAS,FGF1,FGF10,FGF13,FGF14,FGF16,FGF18,FGF2,FGF22,FGF23,FGF7,FGF9,FN1,FOS,FOXO1,FOXO3,FOXO6,HIF1A,ICAM1,IGF2,IL10,IL1B,IL6,IL6R,ITGA5,ITGB3,JUN,KRAS,LEP,MAP2K1,MAP2K2,MAP3K14,MAPK1,MAPK3,MMP12,MMP15,MMP16,MMP24,MMP25,MRAS,MYC,NFKB2,NOS2,PDGFA,PDGFC,PDGFD,PGF,PIK3C2A,PIK3C2B,PIK3C3,PIK3CB,PIK3R1,PIK3R3,PTGS2,RAC1,R…
Macrophage Classical Activation Signaling Pathway	1.42	0.397	-2.81	ACO2,AEBP2,CCL20,CD40LG,CD70,CD80,CHUK,CLCF1,CXCL10,CXCL11,CXCL8,DLAT,DLD,EED,EZH2,HIF1A,HLA-DOB,HLA-DQA2,HLA-DQB1,IFNAR2,IFNG,IFNGR2,IKBKB,IKBKG,IL10,IL12B,IL13RA1,IL15,IL1A,IL1B,IL23A,IL33,IL6,IRAK1,IRF3,IRF5,JAK1,LBP,LEP,LIF,MAF,MAP3K7,MERTK,MT-CO1,MTF2,NDUFS1,NFKB2,NFKBIB,NFKBID,NFKBIE,NOS2,PDHA1,PDHB,PDHX,PKM,PPARG,RBBP4,RBBP7,RELA,SDHA,SDHB,SDHC,SDHD,SOCS1,STAT3,STAT6,STK38,SUZ12,TGFB2,TGFB…
GPCR-Mediated Nutrient Sensing in Enteroendocrine Cells	2.03	0.441	-2.828	ADCY2,ADCY4,ADCY6,ADCY8,ADCY9,CACNA1B,CACNA1C,CACNA1H,CACNA1S,CACNA2D1,CACNA2D2,CACNA2D3,CACNA2D4,CACNB1,CACNB3,CACNG4,CACNG7,FFAR2,FFAR3,FFAR4,GAST,GNA14,GNA15,GNAI1,GNAI2,GNAI3,GNAQ,GNAS,GNG10,GNG11,GNG12,GNG2,GNG3,GUCY1A1,GUCY1B1,ITPR2,PLCB1,PLCB2,PLCD3,PLCD4,PLCE1,PLCG2,PLCH1,PLCL2,PRKAG1,PRKAG2,PRKAR1B,PRKAR2A,PRKAR2B,PRKCD,PRKCE,PRKCG
TNFR1 Signaling	4.29	0.608	-2.921	BIRC2,CASP3,CDC42,CHUK,FADD,FOS,IKBKB,IKBKE,IKBKG,JUN,MADD,MAP3K14,MAP4K2,NFKB2,NFKBIB,NFKBID,NFKBIE,PAK1,PAK2,PAK3,PAK4,PAK5,PAK6,RELA,RELB,TANK,TNF,TNFRSF1A,TRADD,TRAF2,XIAP
Role Of Chondrocytes In Rheumatoid Arthritis Signaling Pathway	5.36	0.518	-2.926	ADAMTS4,ADAMTS5,AKT1S1,CAMKK2,CAPN2,CASP3,CCL2,CEBPE,CEBPZ,CHP1,CHUK,CXCL8,EGR1,FADD,FN1,FOS,FOXO3,GNB1L,IL17RA,IL17RB,IL18RAP,IL1A,IL1B,IL1R1,IL1R2,IL1RAPL2,IL1RL2,IL1RN,IL33,IL6,IL6R,IRAK1,ITGA5,JUN,LRP1,MAP3K7,MAPK1,MAPK11,MAPK12,MAPK13,MAPK3,MAPK9,MLST8,MMP12,MMP15,MMP16,MMP24,MMP25,NFKB2,NGFR,NOS2,PDGFC,PGAM5,PGF,PPP3CA,PPP3CB,PPP3CC,PRKAA1,PRKAB1,PRKAG1,PRKAG2,PTGS2,RIPK3,RPTOR,RUNX2,STAT3,…
TEC Kinase Signaling	0	0.151	-2.941	ACTA2,ACTG2,BLK,BMX,CDC42,DIRAS3,FADD,FGR,FNBP1,FOS,FYN,GNA14,GNA15,GNAI1,GNAI2,GNAI3,GNAO1,GNAQ,GNAS,GNAT1,GNAT2,GNAZ,GNB1,GNB1L,GNB2,GNG10,GNG11,GNG12,GNG2,GNG3,GTF2I,ITGA1,ITGA10,ITGA11,ITGA2B,ITGA3,ITGA4,ITGA5,ITGA6,ITGA7,ITGA9,ITGAE,ITGB3,ITGB4,ITGB7,JAK1,MAPK12,MAPK9,MRAS,NFKB2,PAK1,PAK2,PAK3,PAK4,PAK5,PAK6,PIK3C2A,PIK3C2B,PIK3C3,PIK3CB,PIK3R1,PIK3R3,PLCG2,PRKCD,PRKCE,PRKCG,PTK2,PTK2B,RAC1,…
TREM1 Signaling	0.295	0.338	-3	AKT1,AKT2,CCL2,CD83,CXCL8,ICAM1,IL10,IL1B,IL6,IRAK1,ITGA5,MAPK1,MAPK3,NFKB2,NLRC3,NLRP12,NLRP5,PLCG2,RELA,RELB,SIGIRR,STAT3,TLR5,TLR9,TNF,TREM1
Type I Diabetes Mellitus Signaling	0	0.102	-3.042	BCL2,CASP3,CD80,CHUK,CPE,FADD,GZMB,HLA-DOB,HLA-DQA2,HLA-DQB1,HSPD1,ICA1,IFNG,IFNGR2,IKBKB,IKBKE,IKBKG,IL12B,IL1B,IL1R1,IRAK1,JAK1,MAP2K3,MAP2K6,MAP2K7,MAP3K14,MAP3K5,MAP3K7,MAPK1,MAPK11,MAPK12,MAPK13,MAPK9,NFKB2,NFKBIB,NFKBID,NFKBIE,NGFR,NOS2,PIAS1,PRF1,PTPRN,RELA,RELB,SOCS1,SOCS7,TNF,TNFRSF11B,TNFRSF1A,TRADD,TRAF2,TRAF6
Apoptosis Signaling	3.84	0.51	-3.063	ACIN1,BAD,BAK1,BAX,BCL2,BIRC2,CAPN1,CAPN11,CAPN2,CAPN3,CAPN6,CAPNS1,CASP3,CHUK,DFFA,DFFB,DIABLO,ELP1,ENDOG,ERAS,HTRA2,IKBKB,IKBKE,IKBKG,KRAS,LMNA,MAP2K1,MAP2K2,MAP2K7,MAP3K14,MAP3K5,MAPK1,MAPK3,MRAS,NFKB2,NFKBIB,NFKBID,NFKBIE,PARP1,PLCG2,PRKCE,RALB,RAP2A,RASD1,RASD2,RELA,RELB,RRAS2,SPTAN1,TNF,TNFRSF1A,TP53,XIAP
Role of PKR in Interferon Induction and Antiviral Response	3.8	0.485	-3.151	ATF3,BAX,CASP3,CHUK,COLEC12,EIF2S1,ELP1,FADD,FCGR1A,FOS,HSP90AA1,HSP90AB1,HSP90B1,HSPA14,HSPA1L,HSPA2,HSPA4,HSPA8,HSPA9,IFNAR2,IFNG,IFNGR2,IKBKB,IKBKE,IKBKG,IL1B,IRF3,JAK1,JUN,MAP2K3,MAP2K6,MAP2K7,MAP3K7,MAPK1,MAPK11,MAPK12,MAPK13,MAPK3,MAPK9,METAP2,NFKB2,NFKBIB,NFKBID,NFKBIE,NLRP1,NLRP12,NLRP5,PDGFA,PDGFC,PDGFD,PDGFRB,PRKRA,RELA,RELB,SCARA3,SP1,STAT3,TAB2,TARBP2,TIRAP,TLR9,TNF,TNFRSF1A,TP53,TRAF…
Dendritic Cell Maturation	0	0.124	-3.204	AKT1,AKT2,CCR7,CD1A,CD1B,CD40LG,CD58,CD80,CD83,CHUK,COL11A2,COL18A1,COL1A1,COL1A2,COL3A1,CREB1,CREB3L1,CREB3L2,DDR2,ELP1,FCGR1A,HLA-DOB,HLA-DQA2,HLA-DQB1,ICAM1,IKBKB,IKBKE,IKBKG,IL10,IL12B,IL15,IL1A,IL1B,IL1RL2,IL1RN,IL23A,IL32,IL33,IL6,JCHAIN,LEP,MAP3K14,MAPK1,MAPK11,MAPK12,MAPK13,MAPK3,MAPK9,NFKB2,NFKBIB,NFKBID,NFKBIE,NGFR,PIK3C2A,PIK3C2B,PIK3C3,PIK3CB,PIK3R1,PIK3R3,PLCB1,PLCB2,PLCD3,PLCD4,PLCE…
IL-15 Production	5.23	0.528	-3.5	ABL1,ABL2,ALK,BLK,BMX,CLK2,CLK3,CLK4,CSK,DDR1,DDR2,DSTYK,DYRK3,DYRK4,EPHA1,EPHA2,EPHA3,EPHB1,EPHB3,EPHB4,FER,FES,FGFR4,FGR,FLT1,FLT3LG,FLT4,FYN,IL15,IL6,INSR,IRF3,JAK1,KDR,KIT,LMTK2,LMTK3,MAP2K1,MAP2K3,MAP2K6,MAP2K7,MAP3K11,MERTK,MST1R,MUSK,NFKB2,NTRK2,NTRK3,PDGFRB,PEAK1,PTK2,PTK2B,PTK6,PTK7,RELA,RELB,ROR1,SRMS,TEC,TEK,TIE1,TNK1,TNK2,TWF1,YES1
Signaling by Rho Family GTPases	12	0.543	-3.702	ACTA2,ACTG2,ARFIP2,ARHGEF1,ARHGEF10,ARHGEF11,ARHGEF17,ARHGEF18,ARHGEF2,ARHGEF3,ARHGEF6,ARHGEF7,ARPC1B,ARPC4,ARPC5,ARPC5L,BAIAP2,CDC42,CDC42EP2,CDC42EP3,CDH11,CDH13,CDH17,CDH23,CDH24,CDH3,CDH4,CDH5,CDH6,CDH8,CFL2,CIT,DES,DIAPH3,DIRAS3,EZR,FNBP1,FOS,GFAP,GNA14,GNA15,GNAI1,GNAI2,GNAI3,GNAO1,GNAQ,GNAS,GNAT1,GNAT2,GNAZ,GNB1,GNB1L,GNB2,GNG10,GNG11,GNG12,GNG2,GNG3,IQGAP1,ITGA1,ITGA10,ITGA11,ITGA2B,ITGA3…
Pathogen Induced Cytokine Storm Signaling Pathway	0.419	0.341	-3.846	ADRA1A,AP3B1,C3,CASP3,CCL1,CCL19,CCL2,CCL20,CCL25,CCL26,CCL27,CCL28,CCR3,CCR5,CCR6,CD163,CD40LG,CD70,CERT1,CLCF1,COL11A2,COL16A1,COL17A1,COL18A1,COL1A1,COL1A2,COL20A1,COL27A1,COL28A1,COL3A1,COL4A1,COL4A2,COL4A3,COL4A5,COL4A6,COL6A1,COL6A2,COL6A3,COL6A5,COL8A1,COL8A2,COL9A3,CX3CL1,CXCL10,CXCL11,CXCL14,CXCL16,CXCL2,CXCL5,CXCL8,CXCR2,FADD,FGB,FOS,FTL,GSDMD,GZMB,HLA-DOB,HLA-DQA2,HLA-DQB1,HMGCR,IFNAR2…

## Sheet: SCK x NK
Ingenuity Canonical Pathways	-log(p-value)	Ratio	z-score	Molecules
Activated
Inactivated

## Sheet: VAT x SAT
Ingenuity Canonical Pathways	-log(p-value)	Ratio	z-score	Molecules
Activated
Superpathway of Cholesterol Biosynthesis	7.39	0.621	3.638	ACAA2,ACAT2,CYP51A1,DHCR24,DHCR7,FDFT1,FDPS,HADHA,HADHB,HMGCR,HMGCS1,IDI1,LSS,MSMO1,MVD,NSDHL,SQLE,TM7SF2
Fatty Acid β-oxidation I	3.69	0.429	3.207	ACAA1,ACAA2,ACADM,ACSF2,ACSL1,ACSL3,ECHS1,ECI1,EHHADH,HADH,HADHA,HADHB,HSD17B10,HSD17B4,SLC27A6
Isoleucine Degradation I	5.57	0.667	3.162	ACAA2,ACADSB,ACAT2,BCAT1,BCAT2,DLD,ECHS1,EHHADH,HADHA,HADHB,HSD17B10,HSD17B4
Superpathway of Geranylgeranyldiphosphate Biosynthesis I (via Mevalonate)	3.76	0.556	3	ACAA2,ACAT2,COX10,FDPS,HADHA,HADHB,HMGCR,HMGCS1,IDI1,MVD
Valine Degradation I	3.06	0.476	3	ACADSB,BCAT1,BCAT2,DLD,ECHS1,EHHADH,HADHA,HADHB,HIBCH,HSD17B4
Triacylglycerol Biosynthesis	2.12	0.308	2.84	ABHD5,AGPAT1,AGPAT2,AGPAT3,AGPAT4,AGPAT5,ELOVL6,GPAT2,GPAT3,GPAT4,LPCAT3,LPCAT4,LPIN2,MBOAT2,PLPP5,PNPLA1
Glutaryl-CoA Degradation	2.78	0.474	2.828	ACAA2,ACAT2,EHHADH,HACD2,HADH,HADHA,HADHB,HSD17B10,HSD17B4
TCA Cycle II (Eukaryotic)	1.59	0.348	2.828	ACO1,ACO2,DLD,MDH1,SDHA,SDHB,SUCLA2,SUCLG1
RHOGDI Signaling	4.49	0.273	2.795	ACTA2,ACTG2,ACTR2,ARHGAP6,ARHGEF11,ARHGEF12,ARHGEF17,ARHGEF2,ARHGEF6,ARHGEF7,ARPC5L,CDC42,CDH17,CDH24,CDH3,CDH8,DIRAS3,GNAI3,GNAS,GNAT1,GNAT2,GNB1L,GNG10,GNG11,GNG2,GNG7,ITGA10,ITGA2B,ITGA3,ITGA5,ITGA7,ITGAD,ITGAL,ITGAM,ITGAV,ITGAX,ITGB2,ITGB4,LIMK2,MRAS,MYH10,MYH11,MYH14,MYL3,MYL4,MYO10,PAK5,PIP4K2B,PIP4K2C,PIP5K1A,PIP5K1C,PPP1R12C,RAC1,RHOBTB2,RHOC,RHOJ,RHOQ,RHOU,RND2,RND3
Role of NANOG in Mammalian Embryonic Stem Cell Pluripotency	0.757	0.2	2.673	BMP2,BMP5,BMPR1A,CTNNB1,FZD2,FZD5,GRB2,MAP2K1,MAP2K2,MAPK1,MRAS,PIK3C2A,PIK3C2B,PIK3CB,PIK3R1,PIK3R2,RIF1,SMAD1,TBXT,TP53,TYK2,WNT16,WNT2,WNT6
Mevalonate Pathway I	3.2	0.571	2.646	ACAA2,ACAT2,HADHA,HADHB,HMGCR,HMGCS1,IDI1,MVD
RAN Signaling	1.87	0.412	2.646	IPO5,KPNA2,KPNA4,KPNA6,RAN,RCC1,TNPO1
Tryptophan Degradation III (Eukaryotic)	2.79	0.423	2.53	ACAA2,ACAT2,EHHADH,HACD2,HADH,HADHA,HADHB,HSD17B10,HSD17B4,KYNU,TDO2
Phosphatidylglycerol Biosynthesis II (Non-plastidic)	3.89	0.481	2.496	ABHD5,AGPAT1,AGPAT2,AGPAT3,AGPAT4,AGPAT5,GPAT2,GPAT3,GPAT4,LPCAT3,LPCAT4,MBOAT2,PTPMT1
Unfolded protein response	1.03	0.222	2.449	CANX,DNAJA1,DNAJA3,DNAJB13,DNAJB6,DNAJC11,DNAJC15,DNAJC17,DNAJC18,DNAJC21,DNAJC7,DNAJC8,HSPA4,HSPA8,INSIG1,PDIA6,SCAP,SREBF1,SREBF2,VCP
Cholesterol Biosynthesis I	4.48	0.692	2.333	CYP51A1,DHCR24,DHCR7,FDFT1,LSS,MSMO1,NSDHL,SQLE,TM7SF2
Cholesterol Biosynthesis II (via 24,25-dihydrolanosterol)	4.48	0.692	2.333	CYP51A1,DHCR24,DHCR7,FDFT1,LSS,MSMO1,NSDHL,SQLE,TM7SF2
Cholesterol Biosynthesis III (via Desmosterol)	4.48	0.692	2.333	CYP51A1,DHCR24,DHCR7,FDFT1,LSS,MSMO1,NSDHL,SQLE,TM7SF2
CDP-diacylglycerol Biosynthesis I	3.62	0.48	2.309	ABHD5,AGPAT1,AGPAT2,AGPAT3,AGPAT4,AGPAT5,GPAT2,GPAT3,GPAT4,LPCAT3,LPCAT4,MBOAT2
Leptin Signaling in Obesity	3.09	0.316	2.309	ADCY4,ADCY7,GRB2,GUCY1A1,GUCY1B1,LEP,MAP2K1,MAP2K2,MAPK1,PDE3B,PIK3C2A,PIK3C2B,PIK3CB,PIK3R1,PIK3R2,PLCD3,PLCD4,PLCE1,PRKAG1,PRKAG2,PRKAR1B,PRKAR2A,PRKAR2B,PTPN11
Melanoma Signaling	1.56	0.28	2.309	CDKN2A,MAP2K1,MAP2K2,MAPK1,MDM2,MRAS,PIK3C2A,PIK3C2B,PIK3CB,PIK3R1,PIK3R2,PTEN,RB1,TP53
Retinoate Biosynthesis I	0	0.143	2.236	AKR1B1,ALDH1A3,DHRS4,RBP7,RDH10,RDH8
IL-2 Signaling	1.18	0.246	2.138	CSNK2A1,FOS,GRB2,IL2RA,IL2RB,MAP2K1,MAP2K2,MAPK1,MRAS,PIK3C2A,PIK3C2B,PIK3CB,PIK3R1,PIK3R2,PTPN11
Oxidative Phosphorylation	3.47	0.297	2.121	ATP5F1A,ATP5F1B,ATP5F1D,ATP5F1E,ATP5MC2,ATP5MC3,ATP5MG,ATP5PB,COX10,COX15,COX4I2,COX5A,COX6B1,COX7A1,COX7A2L,CYB5B,CYC1,MT-CO1,MT-CO2,MT-CO3,MT-ND1,MT-ND2,MT-ND3,MT-ND4,NDUFA12,NDUFA9,NDUFB8,NDUFS2,SDHA,SDHB,UQCR10,UQCRC2,VPS9D1
SPINK1 General Cancer Pathway	0	0.159	2.111	IL6R,MAP2K1,MAP2K2,MAPK1,MRAS,PIK3C2A,PIK3C2B,PIK3CB,PIK3R1,PIK3R2,TYK2
2-oxobutanoate Degradation I	2.5	0.8	2	DLD,MMUT,PCCA,PCCB
Ketolysis	1.84	0.5	2	ACAA2,ACAT2,HADHA,HADHB,OXCT1
CNTF Signaling	1.72	0.281	2	CNTFR,GRB2,MAP2K1,MAP2K2,MAPK1,MRAS,PIK3C2A,PIK3C2B,PIK3CB,PIK3R1,PIK3R2,PTPN11,RPS6KA5,RPS6KB1,RPS6KB2,TYK2
ERB2-ERBB3 Signaling	1.23	0.246	2	ERBB3,GRB2,GSK3A,MAP2K1,MAP2K2,MAPK1,MRAS,PDPK1,PIK3C2A,PIK3C2B,PIK3CB,PIK3R1,PIK3R2,PTEN,SP1,TYK2
Pentose Phosphate Pathway	1.04	0.364	2	PGD,RPE,TALDO1,TKT
The Visual Cycle	0.269	0.174	2	DHRS4,RBP7,RDH10,RDH8
Inactivated
Urate Biosynthesis/Inosine 5'-phosphate Degradation	0.728	0.286	-2	IMPDH2,NT5C2,NT5E,PNP
D-myo-inositol (1,4,5)-trisphosphate Degradation	0.58	0.25	-2	INPP1,INPP5B,INPP5K,INPPL1
Adenosine Nucleotides Degradation II	0.58	0.25	-2	ADA,NT5C2,NT5E,PNP
DNA Methylation and Transcriptional Repression Signaling	2.15	0.259	-2.041	ARID4B,CDK10,CDK13,CDK16,CDK2,CHD4,E2F3,H4C11,H4C8,HDAC1,HDAC2,MBD2,MECP2,MTA2,RB1,RBBP7,RBL1,RELA,SIN3A,SMUG1,SP1,SUDS3,SUV39H1,TCF21,TCF23,TCF25,TET1,TFAM,TP53
Role of PKR in Interferon Induction and Antiviral Response	2.16	0.25	-2.043	CYC1,EIF2S1,ELP1,FANCC,FAS,FCGR1A,FOS,HSP90AA1,HSP90AB1,HSPA4,HSPA8,IFNAR2,IFNGR2,IKBKG,MAPK1,MAPK11,MAPK12,MAPK13,MAPK9,MSR1,NFKB2,NFKBID,PDGFA,PDGFC,PDGFD,PDGFRB,PYCARD,RELA,SCARA3,SP1,TIRAP,TNFRSF1A,TP53,TYK2
GPCR-Mediated Nutrient Sensing in Enteroendocrine Cells	3.28	0.288	-2.121	ADCY4,ADCY7,CACNA1A,CACNA1B,CACNA1C,CACNA1D,CACNA1F,CACNA1H,CACNA2D1,CACNA2D3,CACNA2D4,CACNB1,CACNB3,FFAR3,FFAR4,GAST,GNAI3,GNAS,GNG10,GNG11,GNG2,GNG7,GUCY1A1,GUCY1B1,PLCD3,PLCD4,PLCE1,PRKAG1,PRKAG2,PRKAR1B,PRKAR2A,PRKAR2B,PRKCG,PRKD1
Amyloid Processing	1.83	0.294	-2.121	CAPN1,CAPN2,CAPN6,CAPN7,CSNK2A1,MAPK1,MAPK11,MAPK12,MAPK13,NCSTN,PRKAG1,PRKAG2,PRKAR1B,PRKAR2A,PRKAR2B
Type I Diabetes Mellitus Signaling	0	0.0413	-2.138	CD86,CYC1,FAS,HSPD1,IFNGR2,IKBKG,IL12B,IL1R1,MAP3K14,MAPK1,MAPK11,MAPK12,MAPK13,MAPK9,NFKB2,NFKBID,PRF1,PTPRN,RELA,TNFRSF11B,TNFRSF1A
GP6 Signaling Pathway	3.62	0.291	-2.197	ADAM10,CALM1 (includes others),CAMK4,CERT1,COL18A1,COL20A1,COL27A1,COL28A1,COL4A1,COL4A3,COL4A5,COL4A6,COL8A1,COL8A2,COL9A3,FGB,FYN,GRB2,GSK3A,ITGA2B,LAMA3,LAMA5,LAMB1,LAMB2,LAMB3,PDPK1,PIK3C2A,PIK3C2B,PIK3CB,PIK3R1,PIK3R2,PRKCG,PRKD1,PTK2,RAC1,VAV1,VAV3
Signaling by Rho Family GTPases	9.85	0.322	-2.321	ACTA2,ACTG2,ACTR2,ARHGEF11,ARHGEF12,ARHGEF17,ARHGEF2,ARHGEF6,ARHGEF7,ARPC5L,BAIAP2,CDC42,CDH17,CDH24,CDH3,CDH8,CIT,CYBB,CYFIP1,DES,DIRAS3,FOS,GNAI3,GNAS,GNAT1,GNAT2,GNB1L,GNG10,GNG11,GNG2,GNG7,IQGAP1,ITGA10,ITGA2B,ITGA3,ITGA5,ITGA7,ITGAD,ITGAL,ITGAM,ITGAV,ITGAX,ITGB2,ITGB4,LIMK2,MAP2K1,MAP2K2,MAP3K11,MAP3K12,MAP3K9,MAPK1,MAPK12,MAPK9,MRAS,MYL3,MYL4,NFKB2,NOX4,PAK5,PIK3C2A,PIK3C2B,PIK3CB,PIK3R1,PI…
Calcium Signaling	2.94	0.247	-2.333	ACTA2,ATP2C1,CABIN1,CACNA1A,CACNA1B,CACNA1C,CACNA1D,CACNA1F,CACNA1H,CACNA2D1,CACNA2D3,CACNA2D4,CACNB1,CACNB3,CALM1 (includes others),CAMK2G,CAMK4,CAMKK1,CAMKK2,CASQ1,CHP1,CHRNA10,CHRNA3,GRIA3,GRIN2C,GRIN3A,HDAC1,HDAC11,HDAC2,HDAC7,LETM1,MAPK1,MYH10,MYH11,MYH14,MYL3,MYL4,MYO10,NFATC1,PPP3CA,PPP3CC,PRKAG1,PRKAG2,PRKAR1B,PRKAR2A,PRKAR2B,RCAN2,RYR2,TNNC2,TPM1,TPM2,TRDN,TRPC3,TRPC4
Glutamate Receptor Signaling	1.45	0.258	-2.333	CALM1 (includes others),CAMK4,GLUL,GNB1L,GNG10,GNG11,GNG2,GNG7,GRIA3,GRID1,GRID2,GRIK4,GRIK5,GRIN2C,GRIN3A,GRM2,HOMER1
Apoptosis Signaling	1.31	0.231	-2.4	ACIN1,CAPN1,CAPN2,CAPN6,CAPN7,CYC1,DFFA,DIABLO,ELP1,ENDOG,FAS,IKBKG,LMNA,MAP2K1,MAP2K2,MAP3K14,MAPK1,MRAS,NFKB2,NFKBID,PARP1,RELA,TNFRSF1A,TP53
IL-15 Production	1.59	0.236	-2.414	ABL1,ALK,CLK3,CLK4,CSF1R,DSTYK,DYRK3,DYRK4,EPHA2,EPHB4,ERBB3,FER,FLT3LG,FYN,IL15,INSR,LMTK2,MAP2K1,MAP3K11,MERTK,MUSK,NFKB2,NTRK3,PDGFRB,PTK2,RELA,TIE1,TNK2,TYK2
TNFR2 Signaling	0.363	0.188	-2.449	FOS,IKBKG,MAP3K14,NFKB2,NFKBID,RELA
Semaphorin Neuronal Repulsive Signaling Pathway	5.72	0.32	-2.469	ARHGEF12,CSPG4,FYN,GUCY1A1,GUCY1B1,ITGA10,ITGA2B,ITGA3,ITGA5,ITGA7,ITGAD,ITGAL,ITGAM,ITGAV,ITGAX,ITGB2,ITGB4,LIMK2,MAP2K1,MAP2K2,MICAL1,MPRIP,MYL3,MYL4,NRP2,PAK5,PDE4D,PIK3C2A,PIK3C2B,PIK3CB,PIK3R1,PIK3R2,PIP5K1C,PLXNA1,PLXNA2,PLXNA3,PLXNB1,PRKAG1,PRKAG2,PRKAR1B,PRKAR2A,PRKAR2B,PRKG1,RAC1,SEMA3F,SEMA6D,STK11,TP53
NER (Nucleotide Excision Repair, Enhanced Pathway)	0	0.163	-2.5	COPS2,COPS8,ERCC2,ERCC3,GTF2H1,H4C11,H4C8,POLA2,POLD1,POLD2,POLD4,POLR2I,RAD23B,RFC2,RFC5,XAB2,XPC
TNFR1 Signaling	0.488	0.196	-2.53	CDC42,FOS,IKBKG,MADD,MAP3K14,NFKB2,NFKBID,PAK5,RELA,TNFRSF1A
Synaptic Long Term Depression	1.58	0.219	-2.967	CACNA1A,CACNA1B,CACNA1C,CACNA1D,CACNA1F,CACNA1H,CACNA2D1,CACNA2D3,CACNA2D4,CACNB1,CACNB3,GAST,GNAI3,GNAS,GNAT1,GNAT2,GRIA3,GRID1,GRID2,GRM2,GUCY1A1,GUCY1B1,MAP2K1,MAP2K2,MAPK1,MRAS,NPR1,PLA2G12A,PLA2G4A,PLA2G4B,PLA2R1,PLAAT5,PLB1,PLCD3,PLCD4,PLCE1,PPP2R1B,PPP2R5C,PRKCG,PRKD1,PRKG1,PTPA,RYR2
