# Supplementary material for: Subclinical ketosis in postpartum dairy cows alters the adipose tissue immunological profile in a depot-specific manner
Source: Front Immunol. 2025 Jun 17;16:1578669. doi: 10.3389/fimmu.2025.1578669 (PMC12212114; doi:10.3389/fimmu.2025.1578669)
Supplement: Supplementary Table 6 — Potential upstream regulators of genes differentially expressed between SCK SAT vs. NK SAT, SCK VAT vs. NK VAT, SCK VAT vs. SCK SAT and NK VAT vs. NK SAT, SCK vs. NK, and VAT vs. SAT. Upstream regulators were identified by analysis of the DEGs using Ingenuity Pathway Analysis (IPA). [file Table6.xlsx]

## Sheet: SCK SAT x NK SAT
Upstream Regulator	Related module	Expr Log Ratio	Molecule Type	Predicted Activation State	Activation z-score	p-value of overlap	Target Molecules in Dataset	Mechanistic Network
PCLAF	Green	-1.332	other	Inhibited	-2	0.0332	AURKA,CCNB1,NEK2,UBE2C
FN1	Brown	-1.271	enzyme	Inhibited	-3.091	0.00762	ACP5,ACTR2,AHCY,APOE,BIRC5,CCN2,CCND1,CD83,COL1A1,CXCL5,EWSR1,FN1,GDI2,GFRA2,GPX1,IFNG,IGF2BP3,ITGA4,ITGAM,ITGAV,ITGB3,MMP9,NUP88,PPP6R2,RDX,SPP1,TGFB1,TLR2,TOMM22,U2AF2,UBE2B,USP13,ZBTB7A	699 (17)

## Sheet: SCK VAT x NK VAT
Upstream Regulator	Related module	Expr Log Ratio	Molecule Type	Predicted Activation State	Activation z-score	p-value of overlap	Target Molecules in Dataset	Mechanistic Network
BHLHE40	Green	0.306	transcription regulator	Activated	4.437	3.64e-06	ADORA2B,ATF3,ATP1B1,ATP2A2,AXL,BIRC5,C15orf48,C1orf21,CAPG,CASP1,CAV1,CCR1,CD14,CD80,CD86,CD9,CFB,CLEC5A,CP,CRLF2,CSK,CTSS,DCBLD2,DHX40,DNAJC13,ECM1,EGLN3,ERO1A,FAS,FASN,GBP2,GBP6,GDA,GLRX,HAVCR2,HCLS1,HEXA,HK1,HSPA5,IFIH1,IFNAR1,IFNAR2,IL10,IL12A,IL12RB1,IL17RA,IL18BP,IL2RG,INHBA,IRF5,JCHAIN,KCNA3,KIT,KRT8,LCP2,LDHA,LGALS3BP,LOX,LTB4R,LYN,MERTK,MLH1,MSR1,MTHFD2,MXD1,MYB,NAMPT,NCF4,NDRG1,NUB1,OLR…	1460 (14)
CKAP2L	Green	0.593	other	Activated	4	6.6e-13	AURKB,BIRC5,BUB1,CCNB1,CCNB2,CDCA8,CDK1,CENPA,CENPE,CENPF,CENPH,CENPP,CKAP5,DYNC1I1,ERCC6L,ESPL1,FBXO5,H2AZ2,KIF20A,KIF2C,LMNB1,NCAPD2,NCAPG,NCAPH,NEK2,NUP43,PLK1,PPP2R1B,PTTG1,SPC24,TUBA1B,TUBB4A,TUBB6,TUBGCP4,UBE2C,ZWINT
EIF4E	Yellow	0.432	translation regulator	Activated	3.62	1.06e-06	ATOX1,ATR,BAK1,BIRC5,CAPG,CAPZB,CCND1,CDC34,CDK2,CDK4,CDT1,CKS2,CRADD,CSF1R,CTSZ,CX3CR1,CYBA,DDX56,DEDD,DLG4,DPYD,EGLN2,FBXW2,FN1,FOSL1,GPR65,GPS2,GPX3,GRB2,HLA-DQB1,HMOX1,HMOX2,IL12RB1,ILF2,KAT2B,LAT2,LGALS3BP,LSM1,LSM2,LSM5,LSM7,MAPKAPK2,MIA,MMP9,NCK2,NLGN1,NLGN2,NRAS,NRP1,ODC1,PCNA,PHF5A,PIM1,PLAUR,PNKP,POP7,PRL,PTPRC,PVALB,RB1,REPS2,RHOG,RPL10A,RRM2,SELPLG,SIRT2,SKP2,SLC11A1,SLC6A4,SNAI1,TNC,…	1493 (20)
H2AZ1		0.309	other	Activated	3.499	0.00032	AGPAT2,AURKB,BIRC5,CCND1,CDCA8,CDK7,CDKN1B,CKAP2L,DLGAP5,E2F8,FABP4,GINS2,KATNB1,MAPK4,MCM2,MCM7,MKI67,PLK1,PPARG,RPS6,TACC3,TOP2A,TROAP	501 (7)
NFATC1	Blue	0.343	transcription regulator	Activated	3.292	0.0226	ACP5,ATF3,B3GAT1,CCND1,CCND2,CD40,CDK4,CDKN1B,COL1A1,CTSK,CX3CR1,FAS,FKBP11,FOXP3,GPC6,HMOX1,HNF1B,HSP90B1,ITGB3,ITPR2,MYH11,MYH7,NFATC1,PAG1,PDCD1,PLS3,PPARG,PTEN,RCAN1,SELPLG,SLAMF1,SPP1,TBX21,TNFSF10,XBP1
XBP1	Green	0.357	transcription regulator	Activated	3.061	8.67e-06	ACACA,ADAM10,ASB11,ATF6B,ATP2A2,BFAR,CALR,COG6,COL4A1,COL4A2,COPG1,CREB3,CRK,DDOST,DNAJB11,DNAJC1,DNAJC10,DNAJC3,E2F1,ERP44,FAS,FASN,FKBP11,FKBP14,FKBP1B,FN1,GALK2,GGCX,GMPPA,GOLPH3,GOPC,HERPUD1,HM13,HMOX1,HSP90B1,HSPA5,HYOU1,MAN1A1,MCFD2,MGAT2,NCF1,NCOA3,NUCB2,ORMDL3,OSTC,P3H1,PCYT1A,PDIA3,PDIA5,PDIA6,PGM3,PHLDA2,PRNP,RAB33B,RPN1,S100A6,S1PR1,SCD,SEC11A,SEC22B,SEC31A,SEC61B,SELENOM,SERP1,SLC38A1…	1076 (17)
BRD4	Turquoise	0.442	kinase	Activated	2.953	7.69e-06	ACSL5,ANKRD37,AURKB,BDH1,BHLHE40,CCNA2,CCND1,CCND2,CCR1,CDKN1B,CDKN2B,COL1A1,COL1A2,COL4A1,CXCL5,DCTPP1,DERL3,DMAP1,FADS1,FBN1,FKBP11,FN1,HMOX1,ID2,ITGA5,ITGB5,KAT2A,KCNA3,KCNQ5,KLF5,LAPTM5,LOX,LOXL1,MANEAL,MAP4K1,MMACHC,MTMR2,MYB,MYCN,MYD88,NAV1,NME1,PIM1,PLAT,PLAU,POLE2,RREB1,RRM2,RRS1,SELE,SESN2,SFXN4,SLC16A9,SLC19A1,SLC7A2,SMARCA4,SORD,SPP1,SRM,TOP1,TOP2A,TP53I3,XBP1	1616 (15)
TGFB1	Yellow	0.84	growth factor	Activated	2.746	4.84e-16	ABCA1,ABCF1,ABCG1,ACAA2,ACACA,ACE,ACKR2,ACSL6,ACSS1,ACSS2,ACTA1,ADAM10,ADCY9,ADGRA1,ADGRB1,ADGRG2,ADIPOQ,ADM,ADORA1,ADORA2B,ALDH18A1,ALDH2,ALDH3A2,ALDOB,AMD1,ANKLE2,AOPEP,AP3S1,AQP1,ARHGAP24,ARHGDIA,ARHGEF19,ARPC2,ATF3,ATG14,ATP1B1,AXIN2,AXL,B4GAT1,BACE1,BAX,BCAT1,BCL2L11,BDH1,BFAR,BGLAP,BHLHE40,BIN1,BIRC5,BMP1,BMP6,BMPR2,BSG,BUB1,BUB1B,C1QB,C1QC,C2,CADM1,CALR,CAND2,CAP1,CAPN15,CASP1,CAV1,CAV2,CA…	2246 (19)
BTK	Turquoise	1.016	kinase	Activated	2.642	0.00173	ATP6V0D2,BTK,C1D,CCL4,CCND2,CCND3,CCT6A,CD40,CD86,CDK2,CDK4,CDK6,CTSA,E2F1,ELANE,EMP1,ENPEP,HELLS,HMOX1,IFIT1,IL10,IL10RA,IL21R,IL27,IL4I1,ISG15,ITGAX,ITGB3,MPO,MTHFD2,MX1,NFATC1,PIM1,PSMD3,RB1,RP2,SPI1,SPN,TP53,YES1	1678 (18)
CCR2	Turquoise	2.128	G-protein coupled receptor	Activated	2.523	0.041	ADIPOQ,B3GAT2,C1QB,C1QC,CCL22,CCL3L3,CCL4,CCR1,CCR2,CD163,CD40,CD86,COL1A1,COL1A2,COL4A1,COL4A2,COL6A2,CXCL12,DCN,FBN1,FN1,HTR2B,IGF1,IL10,ITGAL,MMP9,SLPI,SPARC,TGFB1,TGFB2,TIMP4,TNC,VCAN
SPP1	Green	1.716	cytokine	Activated	2.392	4.43e-05	ADIPOQ,APAF1,BAX,BCL2L11,CCL3L3,CCL4,CCND1,CCR2,CD163,CD44,CD9,CDH1,CDK2,CLDN7,COL1A1,CXCL12,CXCL5,CYP39A1,E2F1,EPDR1,ERBB2,FGFR2,FN1,FOXRED1,GPX4,GSTZ1,HAS2,HMGCR,HMOX1,HMOX2,HNF1B,HOMER2,IGF1,IL10,ITGB3,ITGB5,JAG1,LOX,MMP9,MZF1,NDRG2,NDUFA9,NDUFB9,NDUFS4,NDUFS7,NRCAM,PLAU,POR,PPARG,RAF1,RB1,RXRG,S100A4,S100A6,SAMM50,SC5D,SEMA6C,SERPINE1,SLIT1,SNAI1,SOX8,SPARCL1,SPP1,TGFB1,TGFBR2,TP53,TXNRD2,VAT1	1772 (17)
HNRNPAB	Green	0.261	enzyme	Activated	2.209	0.000227	AURKB,CDC45,CDH1,CDK2,CDT1,HTRA1,S100A4,SNAI1,SPP1,TJP1,TWIST1,UHRF1	538 (7)
HSP90B1	Yellow	0.299	other	Activated	2.028	0.00246	ARF3,CALR,CD40,CD86,CXCL5,FANCC,HSP90B1,HSPA5,ITGAL,ITGB2,RAB13,RAB15,RAB8B,RPS14,RPS20,SNX12,SNX3,SSR4,TLR2,TLR4,TOMM20,VAMP2,XBP1	1551 (16)
LIPE	Brown	-0.654	enzyme	Inhibited	-2.198	4.65e-08	ABCA1,ACADL,ACOX1,ACSS2,ADIPOQ,ALDH1A1,AMACR,ANKRD2,AQP1,AQP4,ARNTL,ATF3,BAX,CD36,CDO1,CIB2,CLK1,COL1A1,COL1A2,CP,CPT1B,DMPK,FABP4,FASN,FBP2,FKBP5,FMOD,HLA-DQA1,ID2,JUP,MAPKAPK2,MEOX2,MSR1,MYH3,NCOA2,PC,PCK1,PDHA1,PFKFB1,PLIN2,PLIN5,PPARG,PPM1B,PVALB,RARA,RB1,RBP4,RRAD,RXRA,RXRG,SCARB1,SCARB2,SCD,SDC4,SLC2A4,SREBF1,ST8SIA4,TGFB1,TGFB2,THRSP,YWHAG	1560 (22)
DAG1	Black	-0.555	transmembrane receptor	Inhibited	-2.2	0.0114	CDH5,DAG1,EGFLAM,LAMB1,LAMC1,SGCA,SGCB,SGCD,SSPN
GPAT3	Blue	-0.859	enzyme	Inhibited	-2.236	0.0148	DGAT1,LPL,PPARG,SLC2A4,SREBF1
FASN	Yellow	-1.076	enzyme	Inhibited	-2.519	0.00177	ABCG1,ACACA,ACOX1,ADIPOQ,AJUBA,CAV1,CD36,CDH1,CIDEA,CIDEC,DDIT4,ELOVL6,ERBB2,FABP4,FASN,FGF1,IL10,LPL,MLYCD,PCK1,PNPLA2,PRKAR2B,RBP4,SCD,SIRT2,SKP2	1605 (21)
DGAT1	Black	-0.481	enzyme	Inhibited	-2.543	0.000491	ACOX1,CD36,CPT1A,CPT1B,DGAT1,HSPA5,LEP,LPL,PNPLA2,PPARG	1406 (23)
PNPLA2	Yellow	-0.601	enzyme	Inhibited	-3.31	7.54e-05	ACAA2,ACADL,ACADS,ACADVL,ACO2,ACOT2,ACOX1,ADGRE1,AGPAT2,BAX,CD36,CD68,COL1A1,CPT1A,CPT1B,FABP4,FASN,GSTK1,HSPA5,IDH2,IL10,ITGAX,LEP,LPL,MSR1,PCK1,PLIN2,PLIN5,PNPLA2,PPARG,SREBF1,TGFB1,TGFB2,TP53	1494 (20)
PPARG	Blue	-0.425	ligand-dependent nuclear receptor	Inhibited	-3.752	2.61e-10	ABCA1,ABCG1,ACAA2,ACACA,ACADL,ACADS,ACOX1,ACSL5,ADIPOQ,ADIPOR2,AGPAT2,ALDH9A1,APAF1,APH1A,APH1B,AQP7,ARL4D,ATP2A2,BACE1,BAX,BDH1,BGLAP,BIN1,BIRC5,CAV1,CAV2,CAVIN2,CCL22,CCN2,CCND1,CD36,CD40,CD68,CDH1,CDK2,CDK6,CDKN2C,CIDEA,CIDEC,COL1A1,COL1A2,CPT1A,CPT1B,CREB1,CTF1,CTPS1,CXCL5,CYBA,DGAT1,DGKA,DLK1,EGLN3,EHHADH,ELOVL6,EPAS1,ERO1A,F11R,FABP3,FABP4,FAM20C,FASN,FBP2,FDPS,FGF1,FN1,FOSL1,GDF15,GPD1,GST…	1621 (22)

## Sheet: SCK VAT x SCK SAT
Upstream Regulator	Related module	Expr Log Ratio	Molecule Type	Predicted Activation State	Activation z-score	p-value of overlap	Target Molecules in Dataset	Mechanistic Network
TFEB	Blue	0.02	transcription regulator	Activated	5.307	1.15e-07	ALOX5,ARSA,ARSB,ASAH1,ATG5,ATG9B,ATP6V0B,ATP6V0E1,ATP6V1A,ATP6V1B2,ATP6V1C1,ATP6V1H,BLOC1S1,BLOC1S3,CA5B,CD63,CDH1,CHCHD10,CHCHD6,CLCN7,CTNS,CTSA,CTSB,CTSD,CTSK,FLCN,GABARAP,GALNS,GBA,GLA,GLB1,GLMP,GNS,GUSB,HEXA,HEXB,HPS3,IFI30,IGF2R,LAMP1,M6PR,MAP1LC3A,MITF,MYH7,NAGLU,NAGPA,PPARGC1A,PPT2,PRKAG2,PSAP,RAB7A,SCPEP1,SGSH,STK4,SUMF1,TFAM,TNFRSF18,TPP1,TRPM1,TYRP1,VPS18,VPS35,WDR45,WIPI1	2569 (19)
CSF1	Green	0.026	cytokine	Activated	4.455	5.27e-10	ABCA1,ACP5,ALOX5,APOE,AXL,BAX,BCL2L11,BIRC5,C5AR1,CAPN2,CCNB1,CCND1,CCND2,CCR1,CCR5,CD163,CD1A,CD68,CD83,CD86,CDC25A,CDK2,CDK4,CDKN1B,CFP,CLEC7A,CPM,CREB1,CSF1R,CTSD,CTSH,CTSK,CX3CR1,CXCL2,CYBB,CYP51A1,DHCR24,DHCR7,DICER1,DOK2,DUSP1,DUSP4,EBP,EGR1,ENO1,F10,F2R,F2RL2,FAS,FASLG,FCER1G,FCGRT,FDFT1,FDPS,FERMT3,FOLR2,FOS,GAS7,GLS,GPNMB,GPR34,GPT,HMGCR,HMGCS1,HPGD,HSP90B1,ID2,IDI1,IDO1,IFIT1,IGF1,IL10R…	2234 (19)
CKAP2L	Green	0.718	other	Activated	4.323	3.91e-10	AURKB,BIRC5,BUB1,CCNB1,CCNB2,CDC20,CDK1,CENPA,CENPE,CENPF,CENPH,CENPP,CKAP5,DYNC1I1,ERCC6L,ESPL1,FBXO5,H2AZ2,KIF20A,KIF23,KIF2C,LMNB1,MAD2L1,NCAPG,NCAPH,NDC80,NEK2,NUF2,PPP2R1B,PTTG1,RAB1A,SGO1,SKA1,SPC24,TUBA1B,TUBG1,TUBGCP4,UBE2C,ZWINT	1546 (10)
SCAP	Blue	0.112	other	Activated	4.259	0.0243	ABCA1,ACLY,ACSL1,ACSL5,ALDOC,CSAD,CSF1R,CYP2B6,CYP4F2,CYP51A1,DHCR7,EHHADH,ELOVL6,FADS2,FDFT1,FDPS,FLAD1,Gstt3,HMGCR,HMGCS1,HSD17B1,ID1,IDI1,INSIG1,LDLR,LGALS3,LSS,MSMO1,MTHFD2,MVD,NSDHL,OLR1,PTGS2,SQLE,SREBF1,SREBF2,TM7SF2	2266 (22)
CAB39L	Pink	0.222	kinase	Activated	4.245	0.00207	ATP5F1E,ATP5MC2,ATP5MC3,ATP5ME,ATP5MF,ATP5MG,ATP6V0E1,ATP6V1B2,ATP6V1E1,CDKN1B,COX4I1,COX5B,COX8A,NDUFA12,NDUFA3,NDUFB10,NDUFB3,NDUFB8,NDUFS4,UQCR10,UQCR11
IL33	Brown	0.061	cytokine	Activated	3.901	0.00051	ABCA1,ACTB,ADAMTS1,ADORA2B,ALDH1A3,APOE,APOLD1,AREG,ARFGAP3,ARHGAP30,ARHGAP9,ARRB1,ATP10A,ATP5MK,AXL,BATF3,BAX,BCL2L11,CAMKK2,CASP1,CCL3L3,CCND1,CCR1,CCR4,CD200R1,CD28,CD53,CD83,CD86,CDC16,CDK4,CDK8,CDKN3,CISH,CLEC4A,CLEC7A,COL3A1,COX7A2,CREM,CSTB,CXCL2,DGAT1,DOCK2,EBI3,EGLN3,ENTPD1,EPAS1,ETS1,FAS,FER1L6,FGD2,FGL2,FGR,FTL,GATA3,GIMAP1-GIMAP5,GNA13,GPR65,GRP,HACD3,HAVCR2,HCK,HDC,HMOX1,HSPE1,ID2,IK…	2418 (17)
SREBF2	Yellow	1.037	transcription regulator	Activated	3.77	0.000322	ABCA1,ACLY,ACR,ACSL1,ALDOC,AREG,BIRC5,BMP4,CAMK1D,CYP4F2,CYP51A1,CYP7B1,CYP8B1,DBI,DHCR7,E2F1,EBP,ELOVL6,FADS2,FDFT1,FDPS,G6PD,GLI1,HHIP,HMGCR,HMGCS1,HSD17B1,IDH1,IDI1,INSIG1,LDLR,LIPA,LRP1,LSS,MSMO1,MVD,NLRP3,NSDHL,PLIN2,PTCH1,SQLE,SREBF1,SREBF2,TIFA,TM7SF2,VCAM1
INSR	Blue	0.86	kinase	Activated	3.726	2.55e-05	ACADL,ACADM,ACADVL,ACO2,ACOT13,ACOT2,ACSL1,ACSL5,ACTA1,ACTN4,ADIPOR2,ALDH1A1,ALDH2,ALPL,APOA1,AREG,ARHGDIA,ARHGEF2,ATP5F1A,ATP5F1B,ATP5F1D,ATP5MC1,ATP5MC3,ATP5MF,ATP5MG,ATP5PD,ATP5PF,BIRC5,BMP4,C1QA,CA6,CAPN10,CASP6,CCND1,CCND2,CD83,CDC45,CDK1,CDKN2C,CEBPZ,CEPT1,CERS6,CFL1,CITED2,CORO1A,CORO2B,COX4I1,CPT1A,CRABP2,CRAT,CS,CSTB,CTSB,CYC1,CYCS,CYP1B1,CYP51A1,DCTN4,DECR1,DEK,DES,DGAT1,DHCR7,DUSP1,ECI…
LIN9	Turquoise	0.235	other	Activated	3.667	0.000993	AURKA,BGLAP,BIRC5,BUB1,BUB1B,CCNA2,CCNB1,CDK1,CDKN2A,CENPE,CEP55,DLGAP5,MYBL2,UBE2C	2637 (20)
RABL6	Green	0.178	other	Activated	3.61	0.00058	AURKB,BUB1,BUB1B,CCNA2,CCNB1,CDC25A,CDC25C,CDK2,CDKN1B,CENPF,CHEK1,CHEK2,DAPK1,HBEGF,HMMR,HMOX1,KIF23,MAD2L1,MCM10,MCM2,MELK,NCAPG,NDC80,NEK2,PBK,POLD1,PRC1,PSME3,PTPRM,RFC3,SERPINH1,TOP2A,TTK,UBE2C	2370 (18)
ELL2	Yellow	0.38	transcription regulator	Activated	3.4	0.0118	ARFGAP3,CITED2,CLPTM1L,CREB3L2,CRELD2,DNAJC3,EDEM1,EDEM2,ENTPD1,ERGIC1,HM13,HSPA13,ITM2C,LMAN1,MAN1B1,MANF,MDM2,PLPP5,POU2AF1,SEC24D,SEC61A1,SLAMF7,SLC33A1,SLC66A3,TXNDC11,UBE2J1,XBP1
XBP1	Green	0.281	transcription regulator	Activated	3.358	0.00148	ADAM10,APBB2,APOA1,ARFGAP3,ATF4,ATG5,BET1L,BFAR,CALR,CAT,COG3,COG6,COPB1,COPB2,COPE,COPZ1,CXCL2,DDOST,DNAJB11,DNAJB2,DNAJC3,DOLPP1,E2F1,EDEM1,EDEM2,ERP29,ETS1,FAS,FASLG,FKBP1B,GALK2,GGCX,GMPPA,GMPPB,GOLGA3,GOPC,GORASP2,HLA-DRA,HM13,HMOX1,HSP90B1,HSPA13,HYOU1,KDELR3,KLF4,LMAN1,LMAN2,MAN1A1,MCFD2,MGAT2,MOGS,NCOA3,NR1H3,NUCB2,OSTC,P4HB,PDIA4,PDIA6,PGM3,POU2AF1,PTPRN,RAB33B,RELA,RPN1,RPN2,S100A6,S1PR…	2575 (20)
SH3TC2	Yellow	0.553	other	Activated	3.3	0.000685	ACLY,ACSL1,CYP51A1,DHCR24,DHCR7,EBP,EGR1,FDPS,HMGCR,HMGCS1,IDI1,LSS,MBP,MVD,NSDHL,PMP22,PRX,SQLE
SIGLEC8	Turquoise	1.656	transmembrane receptor	Activated	3.273	0.00178	ATP5MK,BATF3,BAX,CD53,CLEC4A,COX7A2,CSTB,EGLN3,FTL,HSPE1,MIEN1,MIF,MRPL54,NME1,P4HA1,PGK1,POLR2L,PRDX1,RGS10,SCAND1,TPI1,UQCC2	298 (4)
HSF2	Red	0.101	transcription regulator	Activated	3.217	0.0299	CCT2,CCT3,CCT4,CCT5,CCT6A,CCT7,CCT8,CLU,HSPA4,HSPH1,MSH4,PSMD10,PSMD3,RELN,STAG3,TCP1,TNFSF11,TXN	2161 (16)
PTGER2		0.75	G-protein coupled receptor	Activated	3.145	7.24e-07	ANAPC1,AREG,ARFGEF1,ASPM,AURKA,BUB1B,CCL3L3,CCNA2,CCNB2,CCR7,CDH1,CDKN3,CENPE,CENPF,CEP55,CFP,CKAP2L,CKS2,CLEC4D,CLEC6A,CSF1R,DEPDC1,ECM1,ECT2,EGR1,ESD,ESRRA,EXOC7,HDC,HUWE1,IL1R2,IL23A,IL27,ITCH,ITGAL,KIF11,KIF20A,KIF22,KIF2C,KLRD1,LIF,MELK,MKI67,MMP9,NEK2,NFKBID,NUF2,NUSAP1,PBK,PRC1,PTGES,PTGS2,PXN,RACGAP1,RRN3,SPAG5,SPP1,TNFAIP6,TROAP,TTK	1549 (11)
MYBL2	Blue	0.558	transcription regulator	Activated	3.105	9.95e-05	AURKA,BCL2L11,BIRC5,BUB1,CASP6,CBX4,CCNA2,CCNB1,CCNB2,CCND1,CDC25B,CDK1,CDK2,CDKN2A,CENPE,CLTA,CLU,FASLG,GATA2,ID1,IQGAP1,MAD1L1,MPO,MYBL2,RRM2,SLC1A5,TFEC,TOP2A,UBE2C	2158 (20)
SREBF1	Blue	0.332	transcription regulator	Activated	3.081	3.3e-06	ABCA1,ACLY,ACSL1,ACSL5,ACSS1,ADGRG1,AGMAT,ALDOC,ALOX12,ATOX1,ATP5ME,BAX,BEST1,BGLAP,BHLHE41,C5AR1,CAMK1D,CAPZB,CD14,CDK4,CHMP2A,COX4I1,CSAD,CSRP1,CTH,CXADR,CYCS,CYP27B1,CYP4F2,CYP51A1,CYP7B1,CYP8B1,DBI,DHCR7,EHHADH,ELOVL5,ELOVL6,ELOVL7,FABP3,FADS1,FADS2,FAM189B,FAS,FDFT1,FDPS,G6PC1,G6PD,GCK,GLB1,GPNMB,GPX3,GSR,Gstt3,HFE,HMGCR,HMGCS1,HMOX1,HSD17B1,HSPA13,IDH1,IDI1,IFI30,IL1R2,IMMT,INSIG1,KCNJ11,LD…	1946 (13)
PTN	Green	1.886	growth factor	Activated	3.02	0.0291	ACADL,ACADVL,ACAT2,ACLY,ACOX1,ALK,AQP9,CNTF,COMP,CPT1A,DGAT1,FBP1,G6PC1,GCK,HADHA,HMGCR,HMGCS1,ITGB3,LPIN2,MBP,NR4A1,PLIN2,PPARA,PTPRZ1,SLC27A5,SREBF1
MTOR	Blue	0.077	kinase	Activated	3.019	2.02e-05	ACADL,ACADM,ACLY,ACOX1,ADM,ADPGK,AIFM1,AKR1A1,AKR1B1,ALDH1A3,ATG12,ATG5,ATP5MG,ATP5PB,ATP6V1C2,BCL2L11,BIRC5,CACTIN,CASP1,CASP8,CAV3,CCND1,CCR7,CD86,CDH1,CITED2,CLTC,CNP,COX4I1,CS,CSF1R,CTCF,CXCL2,CYCS,DDAH2,DMD,DUSP1,EFNA1,EGFR,ENO1,EPAS1,ERICH5,FDPS,FGB,FGFR3,FST,GATA3,GLUD1,GPHN,GSTZ1,GZMB,HADHA,HADHB,HK1,HSD11B1,HSP90AB1,HSP90B1,HSPH1,IGF1,IGF2,IL12B,IL1R1,IL23A,IL2RB,IRF1,IRF8,ISLR2,LDHA,LDH…	2540 (21)
QKI	Blue	0.818	other	Activated	3.003	2.75e-07	ATP6V0D2,CAV1,CDH1,CLTA,CLTC,CSF1R,CTSS,CYP51A1,DACT1,EGFR,ERCC2,FDFT1,FDPS,FYN,GFAP,GPHN,GPM6A,HIP1,HLA-DQA1,HLA-DQB1,HMGCR,HMGCS1,ID1,IDI1,ITGAM,ITGAX,LAMP1,LAMP2,LAMP3,LSS,MACROH2A1,MAP1B,MFAP5,MSMO1,MVD,NSDHL,PEA15,PPARGC1A,RAB5C,RAC1,SNX2,SNX3,TAP1,THBS4,TM7SF2,TNC,VCAM1
ZBTB7B	Blue	0.251	transcription regulator	Activated	2.896	0.0182	ACADL,ACADM,ACADVL,ATP5F1A,CCL3L3,CCR6,CD4,CD8A,COL1A1,COL1A2,COX6A1,COX7A1,DECR2,DHRS9,GATA3,HADHA,HMGCS1,IL1R1,IL2RA,IL2RB,ITGAE,KLF4,MAF,NDUFAB1,NDUFB8,PRF1,RORC,RUNX3,SDHB,SFXN5,TYSND1,UQCRC2
CNTF	Brown	0.644	cytokine	Activated	2.872	0.000137	ACHE,ACTB,ANGPT1,ANKZF1,APOD,ATP6AP2,ATP6V1B2,ATP6V1E1,B3GAT2,C3AR1,C5AR1,CCR1,CCR5,CCRL2,CD14,CD247,CISH,CLEC7A,CNR1,CNTF,CNTFR,CYBB,DISP1,EGR1,ERG,FGF2,FGFR1,FOS,FXYD5,GABARAP,GATM,GFAP,GFRA2,GMFG,GPC6,GPNMB,GPR158,GPR65,GRN,HMOX1,HVCN1,IFNAR1,IGFBP7,IL1RN,IL7R,IRF1,KCNK6,KCNMA1,KCNN4,KLF4,LDB2,LEP,LGALS3,LIF,M6PR,MSR1,MYF5,NAMPT,NFIA,NFIB,NGF,NGFR,NTF3,OXCT1,P2RX4,PAFAH1B1,PDE10A,PDE1B,PHB1,PO…	1466 (7)
PLA2R1	Blue	0.453	transmembrane receptor	Activated	2.868	0.000368	ACSL3,ALDH2,ATP5F1B,ATP5PD,COX5B,CTSA,CTSD,CYB5R3,ESRRA,LAP3,NDUFA5,NDUFS3,SDHA,SDHB,SQOR,TFAM,TGM2,TPP1	2231 (18)
MITF	Yellow	0.824	transcription regulator	Activated	2.823	8e-08	ACHE,ACO2,ACP5,ACSL1,ALCAM,ALDH16A1,AMDHD2,AP1B1,AP1S1,AP3D1,APOE,APOLD1,ASAH1,ATP6V1B2,ATP6V1C1,AURKB,BEST1,BRCA1,C1orf74,CA14,CCNB1,CD151,CD44,CDC25B,CDCA3,CDK2,CDKN2A,CDT1,CENPF,CENPH,CENPM,CEP55,CLCN7,CMA1,COL1A1,COX4I1,CREM,CRYBG1,CTSK,DAPK1,DCSTAMP,DSTYK,ECT2,EDNRB,ESPL1,FAM53B,FANCA,FANCG,FGD4,FOS,FOXD3,GLI1,GM2A,GNPTAB,GPNMB,GPR137B,GZMB,HMBS,HPGD,HPS3,HPS4,IL6R,INPP4B,ITGA3,ITPKB,KIF20A,…	2154 (20)
CITED2	Blue	0.256	transcription regulator	Activated	2.744	0.0137	ABTB2,ACOX1,ADM,ANGPTL4,AREL1,ASAP3,ATXN7L1,BBX,BCL9,C15orf48,C3,C5AR1,CD86,CDKN2A,CDKN2B,CLEC10A,CLIC5,CMPK2,CPEB4,CRIM1,CUL2,CXCL2,CYBB,CYRIA,DR1,DUSP1,EGLN3,ENTPD1,EXT1,F3,FCGR2B,FMNL2,GATA6,GBP2,GBP5,GBP6,GNA13,GNG11,HK3,HOPX,IFIT3,IL12B,IL1RN,INPP5B,IRF1,IRF8,IRF9,ISG15,KATNA1,KLF6,KYNU,LCP2,LPL,MARCHF1,MARCHF5,MID1,MRC1,NAMPT,NRAS,OAS1,OSM,P2RY14,PARP14,PCGF2,PCMTD1,PDGFC,PGK1,PHLPP1,PITX2,…	2138 (21)
FN1	Brown	0.444	enzyme	Activated	2.714	0.00523	ACP5,ACTA2,ACTN4,ACTR2,AHCY,APOE,BCAT1,BIRC5,BNIP3L,BSDC1,CACTIN,CANX,CAPN2,CASP7,CCND1,CCT4,CD83,CD8A,CDH1,CDK4,CDKN1B,COL1A1,CORO1A,CSNK2A1,CTBP1,CTSD,CXCL2,CXCL5,DHCR24,DLGAP4,DPF2,EGFR,EIF4B,F3,FGF2,FLNA,FOS,G3BP1,G3BP2,GFRA2,GJB3,GPX1,HK1,IL1R1,IL7,ITGA5,ITGAE,ITGAM,ITGAV,ITGB3,KIF21B,LAMP1,LGALS8,LIMS1,MAPK8,MARCKS,MAT2A,MMP9,NFKBIA,NUP88,PPP6R2,PRKAR1A,PSMC1,PXN,RECK,SDCBP,SDHC,SLC9A1,SMAD…	2057 (17)
CD3E	Blue	1.034	transmembrane receptor	Activated	2.71	0.000201	BRCA1,CCNA2,CCND2,CCR9,CD3D,CD3E,CD3G,CDC25C,CDC45,CDK2,CDK4,CDT1,CHEK1,CLSPN,DNA2,DNAJA3,E2F1,FAS,FASLG,FOS,IL2RA,ITK,LCP2,MAPK11,MAPK14,MCM2,MMP9,NFATC1,NFKBIA,NFKBIB,NRAS,PIK3CG,PIK3R1,PKMYT1,PTGS2,RAD51,RFC2,SCARB2,SMC1A,SPHK1,STK4,TEK,TIMELESS,TIPIN,TNFRSF1B,TNFSF11,TOPBP1,TWSG1,ZAP70
PCLAF	Green	1.896	other	Activated	2.706	0.00102	AURKA,BUB1,CCNB1,CENPE,ECT2,KIF4A,KLF4,NEK2,TOP2A,UBE2C	2082 (17)
ANGPT2	Turquoise	0.238	growth factor	Activated	2.625	0.00204	ABCA1,ACTA1,ACTA2,ADA,AGT,AGTR1,ARHGEF2,BCL2L11,BCR,CALR,CAT,CCL3L3,CCT7,CD163,CD68,CD86,COL18A1,COL1A1,COL1A2,COL3A1,COMT,CYBA,CYBB,CYP51A1,DBNL,DNASE1,EEF1B2,EGFR,ETS1,FAS,FKBP4,GATA6,GSK3B,HDAC2,HDAC4,HDAC5,HMGCS1,HMOX1,HSP90AA1,HSPA4,HSPB2,HSPD1,IL18,ITGAX,KDM6B,KLF5,KPNA2,LARP4,LEP,LEPR,LMNB2,LYN,MAP2K1,MAPK12,MFGE8,MIF,MMP9,MYH6,MYH7,NDE1,NME1,NOX1,NOX4,NR3C2,OLR1,P4HB,PDGFRB,PDIA6,POLD1,PO…	2405 (18)
STK11	Green	0.18	kinase	Activated	2.59	4e-11	ACP6,ACVR1,AHCY,AK2,AKR1A1,ALCAM,ASPHD2,ASS1,ATIC,ATP5F1D,ATP5MC1,ATP5MC2,ATP5MC3,ATP5MF,ATP6V0E1,ATP6V1F,BCL2L11,BMP5,BTF3,CAMKK1,CCAR2,CCNA2,CCND1,CCT6A,CDC42,CDH1,CDH8,CDKL3,CDKN1B,CNTN1,COL3A1,COX5A,COX6A1,COX6B1,COX7A2,COX8A,CS,CSF3,CTPS1,CTSD,CXCL2,CXCL5,CYC1,CYP2B6,CYP4V2,DIABLO,DNMT1,ELOVL2,ENO1,ENOPH1,EREG,FBXO9,FGFR2,FGG,FOXN3,GALM,GART,GLI1,GRIA3,HDAC4,HEMGN,HHIP,HIRA,ID1,IL1RAP,IL2RB,…	1166 (6)
AKT1	Yellow	0.102	kinase	Activated	2.565	0.00649	ACAT2,ACLY,ACTA2,ARL6IP1,ASS1,ATP5MC1,ATP5MC3,ATP6V1E1,AURKB,BAX,BCL2L11,BIRC5,BMP2,C1QC,CCL3L3,CCND1,CCND2,CD4,CD44,CD86,CDH1,CDK2,CDK4,CDKN1B,CISH,CKS2,CLU,COL8A1,CXCL2,DHCR7,DIAPH2,DIAPH3,E2F1,EBP,EGR1,ENO1,EZR,FAS,FASLG,FGF2,FOS,FOSB,FSTL1,FXYD5,G6PC1,GATM,GCK,GSR,HAVCR2,HIPK3,HMGCR,HMGCS1,HMOX1,IGF2,IL12B,IL2RA,LDHB,LEP,LIPA,LSS,MBP,MDH1,MDM2,MMP9,MSMO1,MSR1,MSTN,MYH10,MYH11,MYH6,MYH7,NDC80,…
EIF4E	Yellow	0.389	translation regulator	Activated	2.467	0.00074	ANAPC4,ARL11,ATOX1,BAK1,BCLAF1,BIRC5,C3AR1,CAPG,CAPZB,CCND1,CCR5,CDK2,CDK4,CDKN2A,CDT1,CKS2,CLEC7A,CSF1R,CTSZ,CUL2,CX3CR1,CYBA,CYBB,DEDD2,DGUOK,EGFR,EIF4EBP1,EREG,FASTK,FBXW2,FGF2,GPR65,GPS1,GPS2,GPX3,GRB2,HLA-DQB1,HMOX1,IL18,INSIG1,KAT2B,LAG3,LAT2,LSM6,LSM7,MDM2,MIA,MMP9,NFKBIA,NLGN1,NLGN2,NOP10,NRAS,NUDT3,P2RY12,PHB1,PHF5A,PIN1,PNKP,POMC,POP7,PRDX5,PTPRC,RB1,REPS2,RHOG,RPL35,RPL37A,RPS13,RRM1,R…	1412 (16)
E2F3	Turquoise	0.741	transcription regulator	Activated	2.448	0.00854	AKR1C3,ARPC1A,BIRC5,C1orf198,CASP7,CCNA2,CCNB1,CCNB2,CCND1,CDC25A,CDC45,CDCA3,CDK1,CDK2,CDKN2A,COL18A1,DEK,E2F1,E2F3,ELF3,FBXO5,FGF2,FGFR2,FST,HSPD1,IGF1,IGF2,INHBA,JAM2,KRT80,LEP,LPL,MAD2L1,MAL2,MCM10,MCM2,MCM3,MLH1,MYBL2,MYCN,NECTIN1,ORC1,PCLAF,PDS5A,PIN1,PLCB4,POLA2,PPP1R13B,PTMA,PTTG1,RAD51,RALGPS2,RB1,RBL1,RBPMS,RRM1,RRM2,SERPINH1,SMG6,SPARCL1,STAG3,TAF6L,TENT5A,TERT,THBD,TK1,TOP2B,TOPBP1,TP…	2173 (17)
CD28	Turquoise	3.357	transmembrane receptor	Activated	2.444	1.3e-05	ACTR3,AHCYL1,ALKBH1,ANAPC1,AP1B1,ARHGDIB,ATM,ATP11B,BTG1,CAMK2A,CASP6,CASP8,CCND1,CCND2,CCR4,CCR5,CCR6,CCR9,CD247,CD28,CD3E,CD40LG,CD86,CDK2,CDK4,CDKN1B,CENPF,CHRNA5,CISH,CLK1,CNIH4,CREM,CRLF2,CS,CXCL13,CXCL2,CYC1,CYCS,DGKA,DUSP22,E2F4,EBI3,EIF4E,FASLG,FBL,FCER1G,FDPS,FOS,FYN,GATA3,GBP2,GLI1,GLS2,GNL2,GUCY1B1,GZMB,H2AC6,HAVCR2,HAX1,HDAC2,HELLS,HIVEP3,HLA-DQB1,HNRNPA1,HUWE1,IFITM1,IFRD2,IGFBP6,IL1…	2336 (21)
FOXM1	Pink	0.293	transcription regulator	Activated	2.375	0.000133	ACTA2,ASPM,AURKA,AURKB,BIRC5,BRCA2,BUB1B,CAT,CAV1,CCNA2,CCNB1,CCNB2,CCND1,CCND2,CD44,CDC20,CDC25A,CDC25B,CDC25C,CDH1,CDK1,CDK2,CDKN1B,CDKN2A,CDKN3,CENPA,CENPE,CENPF,CKS2,FOS,FUT4,FZD1,GATA3,GLB1,HEY2,IGF1,IKBKB,IL1RN,IPO7,ITGA5,ITGAV,KIF20A,KIF2C,LDHA,LOX,MAPK8,MFGE8,MKI67,MMP9,MYCN,NBN,NEDD4,NEK2,NUF2,PDGFA,PECAM1,PGK1,PRC1,PRDX2,PTCH1,PTEN,PTTG1,RELA,RMI1,RRM2,SFRP1,SNAI1,SNAI2,TJP1,TOP2A,TWIST…
KRAS	Blue	0.011	enzyme	Activated	2.351	2.61e-14	ABCA1,ABCC5,ACLY,ACTR3,ACVR1,ACY1,AGER,AGO2,AGRN,AGT,AHCTF1,AHNAK,AIMP2,ALDOC,ALG9,AOX1,AREG,ARHGEF2,ARPC3,ATG5,AURKA,AURKB,AXL,B3GALNT2,B4GALT5,BAK1,BCAM,BCL2L14,BIRC5,BMP4,BMPR2,BPNT2,BTC,CAD,CAMK2G,CAMKK2,CASP1,CASP2,CAV1,CAVIN2,CBX5,CCNA2,CCNB1,CCND1,CCT5,CD44,CDH1,CDH3,CDK1,CDK4,CDKN1B,CDKN2A,CDKN2B,CDKN2C,CDT1,CELSR2,CHEK1,CHI3L1,CHST3,CHSY1,CLEC10A,CLEC5A,CLIC5,CLNS1A,CLPTM1,CLU,CNTN3,COL1…
CD44	Turquoise	1.019	other	Activated	2.351	6.84e-05	AAK1,ABCA2,ABCA5,ABCG2,ACTA1,ACTA2,ACTB,ADAM8,ADRB2,ARHGEF12,BCAM,BIRC5,CALR,CCL19,CCND1,CCND2,CCNG1,CCR5,CCR7,CD44,CD63,CD8A,CDH1,CDH5,CDKN1B,CELA1,CLEC5A,CLEC7A,CLU,COL18A1,COL1A1,COL3A1,COMMD3,CRABP2,CTSK,CX3CR1,CXADR,DNMT1,ECM1,EMILIN1,FAS,FASLG,FKBP4,HAS3,HMMR,HSP90AB1,IL1R2,IL1RN,IL2RA,IRAK3,ITGA3,ITGA5,ITGAV,ITGAX,ITGBL1,KDM1A,LDB1,LGALS1,LGALS3,LHX6,LIMS2,LTBP2,MAP2K7,MAPK8,MMP12,MMP9,MYO…
FOXO1	Blue	0.289	transcription regulator	Activated	2.285	4.07e-07	ACLY,ACSL5,ACTA2,AFF3,AGT,ALOX5,ANGPT1,ANGPTL4,ANLN,ANXA3,APAF1,APLN,AQP9,ASPM,ATF4,ATG12,ATG14,ATG5,ATP5F1B,ATP5MC3,ATP5PF,ATP6V0B,ATP6V0D2,ATP6V1D,BANK1,BAX,BCL2L11,BGLAP,BIRC5,BLNK,C1QA,CA2,CAMK4,CASP2,CASP6,CASP8,CAT,CAV1,CCNA2,CCNB1,CCNB2,CCND1,CCR7,CDH5,CDK1,CDKN1B,CDKN2A,CDKN2B,CDKN2C,CENPF,CERS4,CERS5,CITED2,CLDN5,CNR1,COL1A1,COMP,COX10,CPT1A,CS,CTSK,CYCS,CYP27A1,CYP7B1,DAPK1,DCSTAMP,DEPD…	1627 (13)
DDX3X	Yellow	0.266	enzyme	Activated	2.269	0.000808	CCND1,MAPK11,MAPK12,MAPK14,RAC1,RPL13,RPL15,RPL28,RPL36,RPL37A,RPL7A,RPLP1,RPLP2,RPS16,RPS19,RPS3,RPS5,RPS9,RPSA,STAT1,XBP1	2179 (18)
ITPR2	Blue	0.027	ion channel	Activated	2.25	0.0226	ADAM8,ATP5MC1,BTK,CCL3L3,CD180,CD44,CDKN2A,CLEC7A,CSF1R,CXCL13,FCER1G,FCGR1A,G6PC1,GBP6,IL5RA,ITGB2,ITPR1,LY96,NCAPH,NLRC4,PCK1,PIK3CG,PSMB9,PTAFR,RPS2,SLC11A1,STAB1,SYK,THEMIS2,TLR5,TLR7,VNN1	1044 (7)
PAK2	Blue	0.145	kinase	Activated	2.236	0.00555	ASS1,BMP4,CD40LG,CKB,DUSP1,ETS1,H3C8,HBEGF,HMGA1,ID1,IGF1,LDLRAP1,MDM2,NOX4,S100A6,SMAD9,SMARCA2,SMC5,TAGLN,ZEB2	2146 (19)
GABARAP	Yellow	0.123	transporter	Activated	2.236	3.75e-05	ABCA2,AHNAK2,ARSG,BLVRB,CSPG4,CSTB,CTSB,GSR,GUSB,HEXA,INSIG1,LAMB3,LGMN,NAGLU,NCSTN,NPC2,PSAP,SCPEP1,SERINC2,TPP1,TRPV1	2318 (23)
IL10	Yellow	0.001	cytokine	Activated	2.227	4.01e-06	ABCA1,ABCA6,ACP2,ACTA2,ADM,AGER,ARAP2,ARG2,ASAH1,BAK1,BAX,BCL2L11,BMP2,BMPR1A,BRCA2,BUB1B,CAMP,CASP8,CASP8AP2,CBX5,CCL19,CCL3L3,CCND2,CCR1,CCR4,CCR5,CCR6,CCR7,CCR8,CD14,CD163,CD1A,CD2,CD28,CD44,CD55,CD63,CD68,CD83,CD86,CDKN1B,CDKN2D,CENPA,CENPF,CHI3L2,CHUK,CLEC7A,COL1A1,CSF1R,CSF3,CTSA,CTSB,CTSC,CTSD,CTSH,CTSS,CTSZ,CX3CR1,CXCL13,CXCL2,CXCL5,DUSP1,E2F8,ELAVL1,ESPL1,F3,FAAH,FAS,FASLG,FCER1G,FCGR1A,…
LDHB	Blue	0.734	enzyme	Activated	2.219	0.0358	ATP5F1A,ATP5F1B,COX4I1,COX5A,CYCS	2599 (18)
TBX21	Turquoise	2.562	transcription regulator	Activated	2.204	0.0135	CCL3L3,CCR4,CCR5,CD244,CD38,CX3CR1,CXCR5,FAM89B,FASLG,GATA3,GZMB,HAVCR2,HLX,IL18,IL2RB,IL6R,IL7R,ITGAE,ITK,KLRD1,KLRG1,LAG3,NKG7,PDCD1,PRF1,PTGDR2,RORC,RUNX1,RUNX3,SELPLG,SPP1,TBX21,TNFSF11,ZEB2	2339 (21)
SOX10	Yellow	1.005	transcription regulator	Activated	2.201	0.00816	CHRNA3,CNTF,DHH,EDNRB,ERBB3,FOS,GAS7,GDA,GZMB,IRF1,ITGA6,KCNB1,L1CAM,MBP,MITF,NGFR,PDGFRB,PMP22,PTK2,RB1,SOD3,SOX10	2312 (23)
SLC15A4	Yellow	0.016	transporter	Activated	2.18	3.97e-06	ADAMTS1,ALDH18A1,ANKRD6,ANXA2,ANXA3,CADM1,CCNA2,CCNB2,CDC20,CNP,COL1A1,CRELD2,CRIP1,DNAAF1,DOCK2,EDEM1,ENPP1,ENTPD1,F2R,FAM13B,FILIP1L,FOS,GBP5,HMMR,HMOX1,IFIT1,IFIT3,IL1R1,IRF7,ITGAM,KDELR3,KRT19,LGALS3,LOXL1,MAFB,MAP4K4,MCM3,MIS18A,MSR1,MTHFD2,NUSAP1,PBK,PPP1R14B,PRC1,PTGS2,PTPN6,RGS10,S100A6,SHTN1,SLA,SLAMF7,SLPI,STAP2,STC2,TACC3,TLCD3A,TLR7,TNFAIP6,TNFRSF17,TREM2,TSC22D1,TUBA1A,TUBB,TXNDC11,T…
CEBPB	Yellow	0.019	transcription regulator	Activated	2.172	4.7e-10	ACTA2,ADM,ADRB3,AGT,AKR1C3,ALDH1A1,ANTXR1,AOC1,APLN,APLNR,ASF1B,ATM,AURKA,AURKB,B9D1,BARD1,BGLAP,BIRC5,BLNK,BRCA1,BRCA2,BRMS1L,BUB1B,C1QA,C1QC,C3,C3AR1,CBX5,CCL3L3,CCNA2,CCNB2,CCND1,CCND2,CCR1,CCR5,CCRL2,CD14,CD163,CD1D,CD86,CDC20,CDC25A,CDC25B,CDC25C,CDC45,CDCA3,CDH3,CDK1,CDK4,CDKN1B,CDKN2B,CDKN2C,CDKN3,CDT1,CENPE,CENPM,CHEK1,CHEK2,CIRBP,CLPP,CLU,COL1A1,COL1A2,CPB2,CPT1A,CSE1L,CSF1R,CSF3,CTCF,CT…
CHEK2	Turquoise	0.731	kinase	Activated	2.158	0.0298	ADH5,APAF1,BAX,BIRC5,CCNG1,E2F1,MDM2,SDHA,TJP1,TP53BP2
BRD4	Turquoise	0.641	kinase	Activated	2.148	0.00238	ABLIM1,ACSL5,ACTA2,AMPD1,ANKRA2,AURKB,CCNA2,CCND1,CCND2,CCR1,CD4,CDC25A,CDKN1B,CDKN2B,COL1A1,COL1A2,CXCL2,CXCL5,CXCR5,DCPS,DMAP1,FADS1,FBN1,FOS,GALNT14,GLI1,HMOX1,HS1BP3,ID2,IL2RA,IL6R,IL7R,IRF1,IRF8,ITGA5,JARID2,KAT2A,KCNA3,KCNQ5,KDM3A,KIF23,KLF5,LAPTM5,LOX,LOXL1,LOXL2,MAL,MAP4K1,MCM3,MDM2,MMACHC,MTMR2,MYCN,NME1,PDGFA,PDGFC,PDGFRB,RAC1,RRM2,SELE,SFXN4,SLC16A6,SLC19A1,SORD,SPP1,SRM,STC2,TOP2A,TP5…	1484 (12)
SAFB2	Red	0.03	other	Activated	2.138	0.00602	BCCIP,CHD3,EIF4B,FOS,HEXA,L1CAM,MAP3K11,PPP1R12A,PSMB9,RBM8A,RPL35A,UBE2B,UBE2Q1,UQCRC2
Cyp2c23		1.537	enzyme	Activated	2.123	0.00232	ASPA,CCNA2,CCNB2,CD86,CX3CR1,F5,ITGAE,ITGAM,MERTK,PLXDC2,TGFB2,TIMD4	2558 (20)
PDE8A	Turquoise	-0.678	enzyme	Inhibited	-2	0.00991	CYP51A1,FDPS,HMGCR,LDLR	2298 (21)
FLCN	Blue	-0.319	other	Inhibited	-2.022	1.22e-06	ABCC2,ABCG2,ADAMTS1,ADGRG1,ADM,AGER,ANXA3,APBB1IP,ASAH1,ATG4D,ATP5PF,ATP6V0E1,ATP6V1A,ATP6V1C1,ATP6V1D,ATP6V1E1,ATP6V1H,BCL2L11,BHLHE41,CDKN2B,CEMIP2,CKB,CLCN7,COX4I1,COX7A1,CRTC3,CTNS,CTSA,CTSC,CTSZ,CYCS,DNASE2,ECM1,ENG,ENO1,EPHA2,GPNMB,GULP1,HEXB,HMOX1,KLF4,L1CAM,LAMP2,LCP1,LDHA,LIPA,MT-CO1,MT-ND1,MT-ND2,MUC20,NPC2,PANK3,PFKP,PHOSPHO1,PITX2,PLXND1,PODXL,PPARGC1A,SDCBP,SEMA5A,SLC1A1,TACC2,TFAM,T…
TP53	Blue	-0.119	transcription regulator	Inhibited	-2.094	2.75e-32	ABCA1,ABCA2,ABCB6,ABCB8,ABCC2,ABCG2,ACADL,ACADM,ACADVL,ACBD4,ACER2,ACLY,ACO1,ACO2,ACP2,ACSF2,ACSL1,ACSL3,ACSL6,ACSS1,ACTA2,ACTB,ACTN4,ADA,ADAM8,ADGRB3,ADH5,ADORA2B,ADRB2,ADRB3,AGO2,AGTR1,AHCY,AK1,AKAP9,AKR1B1,ALDH18A1,ALDH1A1,ALDH1A3,ALDOC,ALOX5,ANAPC4,ANGPT1,ANLN,ANTXR1,ANXA2,ANXA3,ANXA4,ANXA6,AP1B1,AP3B1,APAF1,APBB2,API5,APOA1,APOE,AQP3,ARAP2,AREG,ARHGAP1,ARHGAP5,ARHGEF2,ARHGEF4,ARL6IP1,ARRB1,A…	1586 (7)
TCOF1	Red	-0.15	transporter	Inhibited	-2.111	0.00113	ADAMTS1,ADM,AKR1B1,ALDH1A1,ANKRD10,ANXA2,ARHGAP6,ASAP1,AZIN1,BCLAF1,BNIP3L,CAPRIN1,CEBPZ,CNBP,COL8A1,DDX42,DLGAP5,DNAJC11,EGLN3,FABP3,GALK1,GPBP1,HACD4,IQGAP1,KIF26B,MAPK14,MBOAT2,MEOX1,NCALD,NUDT14,NUP155,PLEKHA5,POLR3A,PPIG,PPRC1,RASA1,RBM10,RMI1,S100A16,STMN3,TBX2,TERF2,TMEM100,TMEM255A,TXNRD1,UBOX5,UPF2
SIRT6	Red	-0.063	enzyme	Inhibited	-2.159	0.00231	ACSL3,ACTA2,BIRC5,CD68,COL1A1,COL3A1,DBP,ELOVL6,FBP1,G6PC1,GPAT4,GSK3B,HAAO,HMGCR,IGF1,IGF2R,IRAK3,LSS,MAPK3,MMP9,NAPEPLD,NPNT,PCBP2,PCK1,PIGC,PLCB1,PLPP3,PPARGC1A,PTEN,PTGS2,RPL23,RPL6,RPS15A,SREBF1,SREBF2,TDO2,TGFB1,TGFB2,TGFBR1	2369 (18)
BRAF	Green	-0.467	kinase	Inhibited	-2.182	0.00423	ACVR1,ADAMTS14,AREG,ATF4,B3GALT6,B3GNT2,B3GNT5,B4GALT3,B4GALT5,BCAM,BCL2L11,BTRC,CCL26,CCND1,CD164,CD63,CD86,CDH1,CDK1,CDKN1B,CDKN2A,CELSR2,CLPTM1,CNTN3,COL14A1,COL18A1,COL1A1,COL3A1,COL8A1,COL9A3,CPM,CRKL,CSF1R,CTSB,CXCL2,CXCL5,DNMT1,DUSP4,EGFR,EGR1,EMCN,EPAS1,EPCAM,ERBB3,EREG,F3,FAP,FGF2,FOXD3,GALNT11,GALNT18,GALNT3,GCNT2,GPC1,GXYLT1,HGSNAT,HM13,IGFBP6,IGFBP7,ITGB3,LAMA3,LAMB3,LAMP1,LOXL1,LOXL2…	2277 (20)
ERG	Turquoise	-0.302	transcription regulator	Inhibited	-2.182	1.01e-08	ACOT8,ADGRG1,ADRB2,ALOX12,ARHGAP17,ARHGAP20,ARHGAP24,ARHGAP28,ARHGAP4,ARHGEF2,ARHGEF6,ARMC12,BCR,CAMK1D,CCNA2,CD164,CD59,CDC42BPB,CDH1,CDK5RAP2,CDKN2D,CHRNA3,CHTOP,CNR1,COLGALT1,CUX2,CYFIP1,DAAM1,DIAPH2,DIAPH3,DNMBP,DOCK1,DOCK2,DSTN,DYNC1I1,EGFL7,EPB41L3,ERG,ETS1,EVI5,EXT1,F2R,FAM174B,FHL1,FLNB,FLNC,FMNL2,FOSB,FYN,GATA2,GFRA3,GPATCH2L,GUCY1A1,GUCY1B1,HMMR,HPCAL1,HPGD,IKBKG,ITGA6,LAMA5,MAGI1,MAP3K…
ITGB1BP1	Pink	-0.372	other	Inhibited	-2.201	0.0358	CDKN1B,DLL1,DLL4,HEY1,HEY2
HOXA10	Brown	-0.969	transcription regulator	Inhibited	-2.217	0.000349	ACTA1,ACTB,ADM,AIMP2,ALDH1A1,ALPL,APOE,ATP1A2,BCL2L11,CDKN2B,CLDN5,COL3A1,CYBB,DBP,DDX19B,DHRS9,DKK1,DPP4,EGFR,EMX2,ERG,FCER1G,FKBP3,FST,FZD1,FZD5,GAS6,GATA1,HLA-DQA1,HLA-DQB1,HLF,HMBS,HMGCR,HOXA5,HOXD9,HSP90AA1,ID1,ID2,IL1R1,IRX3,ITGB3,KLF10,LEPR,LTF,MAP1B,MAPK12,MFNG,MYCN,NCAM1,NCF2,NR4A1,NUDT3,NUP214,P4HB,PBX3,PIGR,PIK3R1,PPP1R13L,PRKCD,RELA,REM1,RHOG,RP2,RPL37A,S100B,SCOC,SHD,SLC27A6,SOS1,SSP…	1144 (6)
BMP6	Green	-0.102	growth factor	Inhibited	-2.297	0.00126	ACADM,ACTA2,ADAMTS1,ADGRL2,AKTIP,ARHGAP18,ARMCX3,BMP4,CAVIN2,CD44,CDKN2C,CDKN2D,CHD3,CYP1B1,CYP39A1,E2F1,E2F3,E2F5,HBEGF,HMOX1,ID1,ID2,INHBA,ITGA5,KLF4,MSX1,MSX2,MYCN,MYH10,NOG,PCSK6,PITX2,PMEPA1,PMP22,POMC,PRKD1,PTGS2,SLC39A10,SMARCA1,SNAI1,SORD,TAGLN,TEF,TMPRSS6,TXNRD1,VCL,WNT2,XBP1	2229 (20)
RBL2	Blue	-0.06	other	Inhibited	-2.317	0.00097	AURKA,AURKB,BCL2L11,BRCA1,BUB1,BUB1B,CAMKK2,CASP6,CCNA2,CCNB1,CCNB2,CCND1,CDC25A,CDC25C,CDK1,CDKN1B,CDKN2A,CDT1,DNMT1,DUSP10,E2F1,E2F4,ELK1,FAS,FGFR1,GSK3B,HADH,KIFC1,KLF10,KPNA2,MAP3K14,MYBL2,MYCN,NEK2,PCSK7,POLD1,PPM1G,RAF1,RB1,RBL1,RRM2,SFRP1,TEAD4,TERT,TMEM11,TYMS,VEGFB,XPC	2114 (13)
JAG2	Turquoise	-0.769	growth factor	Inhibited	-2.357	0.0395	AIMP1,BMP2,C3,CCL24,CCL26,CCR1,CCR8,CD40LG,CXCL5,IL10RA,IL1R1,IL1RN,JAG1,LTB4R,MIF,MMP12,NOTCH3,SPP1
HERC2	Green	-0.217	enzyme	Inhibited	-2.449	0.0147	BRCA1,CASP1,IL18,NLRC4,PYCARD,USP16	1966 (16)
ETV2	Yellow	-0.002	transcription regulator	Inhibited	-2.449	0.00503	CDH5,EMCN,LMO2,RHOJ,SOX18,TEK	2594 (22)
PROM1	Turquoise	-0.464	other	Inhibited	-2.535	0.000198	CDH5,DHCR24,DHCR7,FDPS,G6PC1,HMGCS1,IDI1,INSIG1,LSS,MVD,NSDHL,PCK1,SQLE,TM7SF2	773 (7)
IFITM1	Brown	-0.558	transmembrane receptor	Inhibited	-2.55	0.0298	ACBD4,CCL26,DDAH2,EDIL3,GPM6A,LEPR,MAPK1,MMP12,PARP11,SELENOP	1902 (17)
NREP	Turquoise	-0.108	other	Inhibited	-2.559	0.0105	ACTA2,COL3A1,FGF2,ITGA3,ITGA5,MMP9,PDGFA,PDGFRB,TAGLN,TGFB1
KLF4	Yellow	-0.809	transcription regulator	Inhibited	-2.675	0.000885	ABHD5,ACTA2,ACTR8,ACVR1,ADAMTS1,ADRB2,AIF1,AKR1E2,ALCAM,ALDH1A1,ALKBH1,ALPL,ANGPT1,BAX,BMPER,BMPR1A,BUB1B,CCNA2,CCNB1,CCND1,CCND2,CD14,CD34,CD44,CDH1,CDKN1B,CDKN2B,CENPE,CLEC10A,COBLL1,COL1A1,COL8A1,CRABP2,CSF1R,DLL1,DLL4,DSP,DUSP1,DUSP4,DYRK2,E2F1,EFEMP1,EMX2,EPCAM,EPHA2,EYA1,FARP1,GJB2,GRHL1,HBEGF,HEY1,HEY2,HLA-DQB1,IBTK,IL15,IL23A,IL7,INHBA,IRX3,ITGAD,ITGAM,KIF16B,KLF4,KLF5,KLK14,KRT19,LGR5,ME…
NR4A1	Turquoise	-3.644	ligand-dependent nuclear receptor	Inhibited	-2.683	0.00558	ACLY,ACO1,ACO2,ACTA1,ACTA2,ADIPOR2,ADM,APOD,APOE,ATP5F1A,ATP5F1B,ATP5MC3,ATP5PF,BCL2L11,BIRC5,CAV3,CCND1,CCND2,CDH5,CDKN1B,CLDN5,COL1A1,COL1A2,COX11,COX4I2,COX6A1,COX6B1,COX7A2,CRABP2,CST7,DAPK1,DFFA,DLAT,DLD,E2F1,EHHADH,ENO1,EPCAM,ESRRA,FASLG,FBP1,FBP2,G6PC1,G6PD,GALM,GBE1,GCK,GSK3B,HDAC1,HDC,HK3,HMGCR,HMOX1,ID1,IKZF2,IL12B,IL2RA,INSL3,ITGAE,ITGB4,JUP,LDLR,LEP,LPL,LY6E,MAPK8,MAT2A,MDH1,MDH2,MDM2…	2207 (20)
IFRD1	Blue	-0.974	other	Inhibited	-2.779	0.00204	CRABP2,CTH,CTSZ,DES,DGAT1,EBP,HK1,IGF1,MSX2,NFATC1,PPIA,PTTG1,RPL22,RPL39,SEM1,SPP1,TK1,TOR2A	2260 (24)
CDKN1A	Brown	-0.409	kinase	Inhibited	-2.884	5.82e-06	ACTA2,ACTB,ADAM10,AIMP1,ANLN,ARL6IP1,ASPM,AURKA,AURKB,BAX,BIRC5,BRCA1,BUB1,BUB1B,CAP1,CCL3L3,CCNA2,CCNB1,CCND1,CCNG1,CD44,CDC20,CDC25A,CDC25B,CDC25C,CDK1,CDK4,CDKN1B,CDKN2A,CDKN2B,CDKN3,CENPF,CEP55,CHEK1,COG1,CPA3,CSF3,CTSB,CTSK,CXCL2,DLGAP5,DPP3,DUSP1,E2F1,E2F4,E2F5,E2F7,EDNRA,EIF2S1,FANCG,FANCI,FAS,GLB1,GRN,GSTO1,HJURP,HNRNPA2B1,IL1R1,INHBA,ITGAM,ITGAV,ITGB3,JAG1,KIF20A,KIF2C,KNTC1,LGALS3,LIMA1…	2355 (18)
MXD1	Brown	-1.461	transcription regulator	Inhibited	-2.922	0.00995	AARSD1,ACO2,AIMP1,BTLA,BUB1,CARS2,CCNA2,CCNB2,CCND2,CCNG1,CDK1,CDK4,CENPE,CENPF,COX10,COX20,COX7A2L,CYC1,EIF4E,EIF4G1,HAVCR2,HEPACAM2,IMMP2L,ITGAX,LARS1,NAAA,NEDD9,NOP56,OXA1L,RPS13,RPS2,RPSA,TERT,TNFRSF21,TOP2A,WDFY4	2084 (15)
KDM5A	Turquoise	-0.206	transcription regulator	Inhibited	-2.943	0.00389	ACO2,ATP5F1A,ATP6V1D,ATP6V1F,CCND1,CD55,CDKN1B,CERT1,CHCHD3,COA3,COL1A2,COQ5,COX14,COX4I1,COX6A1,COX6B1,COX7A2,DLAT,DMPK,DNAJC11,E2F1,FXYD1,GRPEL1,HMOX1,HOMER1,MAP2K7,MCM2,MCM3,MDH1,MRPL11,MRPL12,MRPL55,MSTO1,MUL1,MYH6,MYH7,NDUFA3,NDUFA5,NDUFA9,NDUFB10,NDUFB8,NDUFS4,NIT1,NME1,PDE2A,PGAM2,PGD,RPS6KB1,SDHB,SDHC,TERT,TNNC2,TOMM22,TRIM72,TXN2,VDAC1,WNT6
DYRK1A	Blue	-0.177	kinase	Inhibited	-2.984	0.0178	APOA1,CCNB1,CCND1,CDC25C,CDK1,E2F1,E2F8,KNTC1,MCM3,MYBL2,RCAN1,SRSF2,UBE2C	978 (4)
TOB1	Brown	-0.759	transcription regulator	Inhibited	-3.031	0.00585	ATM,BANP,CCNA2,CCND1,CDK2,CDKN1B,CDT1,CHEK1,DPP7,HJURP,HUWE1,KAT8,MIS18A,MKI67,NBR1,PCBP4,PHLDA3,RBBP6,SCN3B,SNRK,SON,TMED7,TP53RK,WDHD1
FBXW7	Blue	-0.132	enzyme	Inhibited	-3.047	0.0219	ADAM22,ATP5F1A,BCL2L11,BIRC5,CDKN1B,CDKN2A,COL1A1,CS,DGAT1,DNAJA1,FDFT1,HEY1,HLA-DRA,HMGCR,HSPE1,HSPH1,IDH1,ITGB3BP,KLF5,LDLR,ME2,MT-CO1,MT-ND1,MT-ND4,MTHFD2,NFE2L3,NFKBIA,NR3C1,PCCB,PPARGC1A,RELA,SQLE,SREBF1,STIP1,TGFB1
HOXA3	Blue	-0.373	transcription regulator	Inhibited	-3.193	0.00143	ALOX5,ANXA2,CCL3L3,EGFL7,ENG,EPAS1,EVI2A,FAT4,GATA1,HEY2,ITGAV,KLF2,NR2F2,PIK3CG,PLEK,PLXND1,PRKCD,PSTPIP1,RAC2,RUNX1,SOX17,SPI1,STAT6,TNFRSF1B,TSPAN32,UNC5B
TRPS1	Black	-0.577	transcription regulator	Inhibited	-3.194	0.00122	ACSL1,ALPL,AURKB,BGLAP,BMP2,BUB1,CCNA2,CCNB2,CDC20,CDC25C,CDK1,CENPF,DKK1,ENPP1,GALNT3,KCNMA1,KIF11,NOTCH2,PHOSPHO1,PTTG1,RAMP1,RUNX1,SNAI1,SNAI2,TGFB2,TOP2A,VDR
TSC2	Yellow	-0.335	other	Inhibited	-3.559	0.000167	ANXA2,ATF4,ATP6AP2,ATP6V0B,ATP6V1A,ATP6V1B2,ATP6V1D,ATP6V1G1,B3GALT2,BAX,BIRC5,C16orf74,CACNA1D,CASP1,CCND1,CCND2,CD68,CDKN1B,CREG1,CRIP1,CTSK,DPP7,DYNC1I1,E2F1,EGR1,EMP3,ERO1A,FOS,GFAP,GGA2,GLA,GPNMB,GSN,HEXA,HMOX1,IFNAR1,IL17RB,IL1R1,LDHB,LGALS3,LGR5,LPAR1,MAOB,METRN,METTL14,METTL3,NPC1,NPC2,NSDHL,NTRK3,OLFM4,PDGFRB,PDPK1,PGM2L1,PHLPP1,PHLPP2,PKIB,PPP1R3B,PSMB1,PTEN,PTPN11,RASSF4,RELA,RGS22,RTN…	2293 (21)
PML	Turquoise	-0.36	transcription regulator	Inhibited	-3.623	4.3e-05	ACADL,ACADM,ACOX1,AHSP,AKR1A1,AKR7A2,ANXA4,APOA1,APOE,BAX,BIRC5,BRCA1,CACYBP,CAT,CCND1,CDK2,CDKN2A,CDKN2B,CEBPE,CFL1,CPT1A,DNAJA4,DNAJB6,DNAJC9,EGFR,ELOVL6,FAM50A,FAS,FTL,HADHB,HERC6,HLA-DRA,HMGCR,HMGCS1,HMOX1,ID2,IDI1,IFIT1,IFIT3,IFITM1,IRF7,ISG15,JUP,LDLR,LEP,LPL,MAF,MAP2K1,MAPK1,MAPK11,MX1,NR3C1,NSFL1C,OAS1,PCBP2,PIK3C2A,PIK3CB,PML,PPARGC1A,PRDX1,PSMB9,RSU1,SNAI1,SNAI2,SREBF1,SREBF2,STAT1,STIP…
APOE	Turquoise	-0.557	transporter	Inhibited	-3.652	8.64e-10	ABCA1,ABCA2,ACADL,ACADM,ACOX1,ACSL1,ACTA2,ACTB,ADAM10,ADGRG1,ADNP,AGER,AHDC1,ALOX12,ANGPTL4,APOA1,APOD,APOE,ARHGEF12,ATF4,BAX,BCAM,BMP4,C1QA,C1QB,C1QC,C3AR1,C5AR1,CALR,CASP1,CAT,CAV1,CCL3L3,CCND1,CCND2,CCR5,Cd209f,CD40LG,CD44,CD68,CD86,CLN8,CLU,COL18A1,COL1A1,COMMD6,CPT1A,CSRP1,CTNND2,CTSB,CTSD,CTSK,CTSS,CYBB,CYP8B1,DBI,DCSTAMP,DYRK1A,ECM1,EGR1,EMILIN1,ENG,F10,F2R,F3,FCGR1A,FCGR2B,FKBP4,FLOT2,FOS…	1870 (17)
MFSD2A	Brown	-0.168	transporter	Inhibited	-3.687	0.00194	ALDOC,CYP51A1,DHCR7,FADS1,FADS2,FDFT1,IDH1,IDI1,INSIG1,LDLR,LSS,MVD,SREBF1,SREBF2	2139 (19)
BACH1	Blue	-0.758	transcription regulator	Inhibited	-4.44	0.0494	ATP5F1B,ATP5F1D,ATP5MC1,ATP5MC3,ATP5PF,CALM1 (includes others),COX15,DNAJC7,DUSP1,FTH1,FTL,GSTA1,HIF3A,HMOX1,IGF1,IMMT,MAFG,NDUFA9,NDUFAB1,NDUFB6,PDK2,PHB1,PHB2,SLC25A22,SLC25A6,SPP1,TIMM13,TTC23	1751 (13)
RICTOR	Yellow	-0.605	other	Inhibited	-6.014	3.18e-09	ATP4A,ATP5F1A,ATP5F1B,ATP5F1D,ATP5MC1,ATP5MC2,ATP5MC3,ATP5MF,ATP5MG,ATP5PB,ATP5PD,ATP5PF,ATP6AP1,ATP6V0A2,ATP6V0B,ATP6V0D1,ATP6V0D2,ATP6V0E2,ATP6V1A,ATP6V1B1,ATP6V1B2,ATP6V1C1,ATP6V1C2,ATP6V1D,ATP6V1E1,ATP6V1F,ATP6V1G1,ATP6V1H,BAX,BCL2L11,BIRC5,CD4,COX10,COX11,COX15,COX4I1,COX4I2,COX5A,COX6A1,COX6B1,COX7A1,COX7A2,COX7A2L,COX7B,COX8A,CYC1,EGR1,G6PC1,GCK,IL7R,ISG15,LEPR,MRPL13,NCAM2,NDUFA11,NDUFA3,…

## Sheet: NK VAT x NK SAT
Upstream Regulator	Related module	Expr Log Ratio	Molecule Type	Predicted Activation State	Activation z-score	p-value of overlap	Target Molecules in Dataset	Mechanistic Network
PPARG	Blue	0.556	ligand-dependent nuclear receptor	Activated	5.48	2.11e-11	ABCA1,ABCA3,ABCG1,ABCG2,ACAA1,ACAA2,ACACA,ACADL,ACADM,ACADS,ACLY,ACOT8,ACOX1,ACSL1,ACTA2,ADIPOQ,ADIPOR2,ADRB2,ADRB3,AGPAT2,AGT,ALDH9A1,ALOX12,ANGPTL4,APOA1,AQP3,AQP7,ARG1,ARL4D,ASAP1,ATP6V1D,BAX,BCL2,BCL6,BDH1,BECN1,BGLAP,BIRC5,C3,CA2,CAT,CAV1,CAV2,CAVIN2,CCL1,CCL2,CCL27,CCN2,CCPG1,CCR7,CD36,CDKN1A,CDKN2C,CES1,CIDEA,CIDEC,COL1A1,COL1A2,CORIN,CPT1A,CPT2,CRABP2,CRAT,CREB1,CSF3,CTF1,CTNNB1,CTPS1,CTS…	2036 (21)
ESR1	Blue	1.101	ligand-dependent nuclear receptor	Activated	4.655	2.67e-29	AASS,ABCA3,ABCA4,ABCB1,ABCB9,ABCG2,ABLIM1,ACACA,ACE,ACLY,ACOX1,ACSL1,ACTA2,ADA,ADAM17,ADAMTS5,ADGRG6,ADORA1,AGGF1,AGT,AHNAK,AK1,AKAP1,AKAP13,AKT1,AKT1S1,AKT2,ALK,ALOX5,ANLN,ANO10,ANP32A,AP1G2,AP1M1,AP1S1,AP2B1,AP2S1,AP3B1,AP4M1,APC,APOA1,AQP3,AQP9,ARAF,AREG,ARFGAP1,ARFIP2,ARHGAP1,ARHGAP18,ARHGEF11,ARHGEF2,ARHGEF7,ARL4D,ARNTL,ARPC5L,ARRDC3,ARSG,ATF3,ATG13,ATG3,ATP11A,ATP2A3,ATP6V1H,AXIN2,BAG1,BAX,…	3198 (22)
SCAP	Blue	0.445	other	Activated	4.582	3.18e-05	AACS,ABCA1,ABCA3,ACAA2,ACACA,ACLY,ACSL1,ACSS2,ALDOC,ASNS,ATF3,CSAD,CYB5A,CYP2B6,CYP4F2,CYP51A1,DHCR7,DLK1,EHHADH,ELOVL6,FABP5,FADS2,FDFT1,FDPS,FLAD1,Gstt3,HMGCR,HMGCS1,IDI1,INSIG1,LDLR,LSS,MSMO1,MVD,NSDHL,PDK1,PTGER4,PTGS2,RDH11,SC5D,SCAP,SLC7A1,SQLE,SREBF1,SREBF2,STARD4,THRSP,TM7SF2,TMEM97	1956 (16)
INSR	Blue	0.899	kinase	Activated	4.382	3.02e-08	ACAA2,ACADL,ACADM,ACADS,ACADVL,ACO2,ACSL1,ADIPOR2,AGR2,ALAD,ALDH1A1,ALDH2,ALDH6A1,ALPL,APOA1,AREG,ARHGDIA,ARHGEF2,ARRDC3,ATF3,ATP1A1,ATP2A3,ATP5F1A,ATP5F1B,ATP5F1D,ATP5MC1,ATP5MC3,ATP5MG,BAG1,BIRC5,BMP4,C1QA,C2,CA6,CCL2,CCN2,CCND2,CD36,CD83,CDC45,CDKN1A,CDKN2C,CEBPZ,CEPT1,CKMT2,CLCA1,COL6A3,CORO1A,CPT1A,CPT2,CRABP2,CRAT,CTSB,CTSV,CYP51A1,DAG1,DDR2,DECR1,DES,DHCR7,DLK1,DMAC2L,DUSP1,ECHS1,ECI1,EDN1…	2463 (22)
PNPLA2	Yellow	1.075	enzyme	Activated	3.966	0.00425	ACAA2,ACADL,ACADM,ACADS,ACADVL,ACO2,ACOX1,ACSL1,ADGRE1,AGPAT2,ARG1,BAX,BCL2,CD36,COL1A1,CPT1A,CPT2,FABP4,FH,ICAM1,IDH2,IL10,IL1B,IL6,INSR,LEP,LPL,MRC1,PCK1,PDK4,PNPLA2,PPARA,PPARG,SLC16A1,SLC2A1,SREBF1,TGFB2,TNF,TP53,UCP2,ULK1	2339 (20)
TEAD1	Blue	0.125	transcription regulator	Activated	3.954	5.92e-05	ACADL,ACADM,ACADS,ACADVL,ACSL1,ACTA2,AK5,ARID5B,ATP5F1A,ATP5F1B,ATP5F1C,ATP5F1D,ATP5MC1,ATP5MC2,ATP5MC3,ATP5MG,ATP5PB,CCN1,CCN2,CCND3,CDKN1A,COL3A1,COX5A,COX7A2L,CPT2,DES,ECH1,ECHS1,EDN1,EDNRA,ETFA,ETFDH,FIBIN,FILIP1L,FJX1,GPR37,GSK3A,HADH,HADHA,HADHB,IGFBP5,KAZN,LATS2,LIMCH1,MTMR10,NDUFA12,NDUFA4,NDUFAB1,NDUFB2,NDUFB5,NDUFB8,NDUFC1,NDUFS1,NDUFS2,NDUFS4,NDUFS7,NDUFV2,NDUFV3,NFKBIZ,NRXN2,NUAK1,POS…	1968 (13)
THEM6	Blue	0.265	other	Activated	3.898	0.00519	ACAA1,ASNS,ATF3,CYP51A1,DHCR7,ERG28,ERO1A,ERP44,FDFT1,FDPS,HMGCS1,HSP90B1,MSMO1,MVD,PDIA4,PDIA6,SQLE,TSPYL2,WIPI1
COPS5	Blue	0.284	transcription regulator	Activated	3.822	6.4e-10	ADA,ADCY6,AK1,AMD1,ANP32E,APRT,ASF1A,ATF3,ATRX,BAK1,BAX,BIRC5,BLCAP,BRF2,CBX1,CCND3,CCNG1,CDC20,CDKN1A,CDKN2C,CETN2,CTSD,CUL1,DBF4,DDIT4,DDX39A,DEPDC1,DIAPH3,DSCC1,EPHA2,EPS8L2,ERCC2,F2R,FCAR,FGF13,GINS1,GTF2F1,GTF2H5,GTF3C5,GUK1,H1-2,H2AJ,HIF1A,HMGB3,HNRNPD,HSPA4L,IL1A,IL6,INHBB,IRAK1,ITPA,KIF22,KIF23,KIF5B,KPNB1,LBR,LDHB,MARCKS,MCM2,MCM5,MCM7,MKI67,MKNK2,MRAS,MSH2,MTCH2,MYBL2,MYC,NDC80,NEK2,NME…	2593 (22)
RAB1B	Blue	0.219	other	Activated	3.709	0.000977	ARL1,BET1,COPG1,CXCL8,DERL1,GEM,GOLGA1,GOLGA3,JUN,KDELR1,RAB11FIP2,RAB32,RHOBTB3,RRAGC,SEC22B,SEC24D,SERP1,SRP54,STX3,STXBP1,USO1
EIF4EBP1	Brown	1.22	translation regulator	Activated	3.657	0.0279	ARG1,BBC3,CCR7,CLPP,CLPX,CXCL10,DLG4,EGR1,HSPD1,IL10,IL12B,IL1RN,IL6,IRF7,LEP,MDM2,MYC,NOS2,PNPLA2,PPARG,PTEN,PTGS2,SLC2A1,SOCS1,TNF
PPARGC1A	Yellow	0.17	transcription regulator	Activated	3.651	4.41e-09	ACACA,ACADL,ACADM,ACADVL,ACAT1,ACOX1,ACSL6,ADAMTS1,ADAMTS5,ADIPOQ,AGT,AK1,ALAS1,APEX2,APOD,ARNTL,ATP5F1A,ATP5F1B,BAX,BBC3,BCAT2,BDH1,BMP4,BNIP3,C2,C3,CALM1 (includes others),CAT,CAV3,CCN2,CD36,CDKN1A,CIDEA,CIDEB,CKMT2,COL1A2,COL6A2,COL6A3,COX5A,CPT1A,CPXM1,CTSA,CXCL10,CXCL14,CYP1A1,CYP2B6,CYP3A4,DCN,DLAT,DUSP16,EBF2,EDN1,EGLN1,ELMO1,EMILIN2,ENDOG,EPAS1,FABP4,FANCG,FANCL,FBLN1,FDPS,FH,FIBIN,FOS,FR…	2221 (20)
PPARA	Blue	1.358	ligand-dependent nuclear receptor	Activated	3.482	1.27e-06	AADAC,ABCA1,ABCD2,ABCD3,ACAA1,ACAA2,ACACA,ACADL,ACADM,ACADS,ACADVL,ACAT1,ACAT2,ACOT8,ACOX1,ACSL1,ACSS2,ADAM10,ADIPOQ,ADRB3,ADTRP,AHCY,ALDH2,ALDH3A2,ALDH9A1,ALDOB,ANGPTL4,ANXA2,APOA1,APOM,AQP3,AQP7,AQP9,ARG1,ARHGDIA,ASL,ASNS,ATP5F1B,BAX,BCKDK,BCL2,C1QA,C1QB,C2,C3,CA9,CAT,CD36,CDKN1A,CDKN2A,CDKN2C,CES3,CFH,CHAF1B,CIDEA,CIDEC,COX6B2,CPT1A,CPT2,CROT,CSAD,CTF1,CTSL,CYB5B,CYP1A1,CYP27A1,CYP2B6,CYP51A1,…	1440 (18)
PPARD	Brown	0.36	ligand-dependent nuclear receptor	Activated	3.376	1.76e-06	ABCA1,ABCG1,ACAA1,ACAA2,ACACA,ACADL,ACADVL,ACOX1,ACSL6,ACTA2,ACY1,ADORA1,ADORA2A,ADPGK,ALDH2,ALDH3A2,ALDH9A1,ANGPTL4,APOA1,AQP3,AQP7,ARG1,BCL2,BDH1,BIRC5,C1QA,C1QB,C1QC,CCL20,CCL26,CCND2,CD33,CD36,CPT1A,CPT2,CSAD,CXCL2,CXCL8,CXCR2,CYP27A1,CYP2B6,CYP39A1,CYP3A4,DET1,DHCR7,DNASE1L2,ECH1,EGR1,ESR1,FABP4,FABP7,FAM241B,FAM32A,FBP1,FLT1,FN1,GCK,GHR,GLI1,GOT2,GPD1,HHIP,HMGCR,HMGCS1,ICAM1,IDH3B,IFNG,IGFB…	1944 (17)
QKI	Blue	0.709	other	Activated	3.318	0.000968	ACTN2,AXIN1,CAV1,CD36,CNN1,CTNNB1,CTSS,CYP51A1,DACT1,ERCC2,FABP7,FDFT1,FDPS,FYN,GFAP,GPM6B,HIP1,HLA-DQB1,HMGCR,HMGCS1,HNRNPF,HNRNPH1,IDI1,LAMP1,LAMP2,LSS,MACROH2A1,MAP1B,MFAP5,MSMO1,MVD,NSDHL,PEA15,RAB5C,RAC1,SC5D,SNX3,TM7SF2,TNC,TUBB2B,VCAM1	1168 (7)
HSF2	Red	0.078	transcription regulator	Activated	3.315	0.00246	CCT2,CCT3,CCT4,CCT5,CCT6A,CCT7,CCT8,CDK5R1,HIF1A,HSBP1,HSPA4,IL1B,JUN,MSH4,PSMA1,PSMA5,PSMB2,PSMB5,PSMD10,TCP1,TNF,TNFSF11
STK11	Green	0.162	kinase	Activated	3.15	3.47e-06	ACE,ACVR1,AHCY,AK2,ALDH9A1,ALDOA,ARF5,ASPHD2,ATF3,ATIC,ATP5F1C,ATP5F1D,ATP5MC1,ATP5MC2,ATP5MC3,ATP6V1F,AVIL,BCL7B,BMP5,BTF3,CAMKK1,CCL2,CCT6A,CDC42,CDH8,CDKL3,CDKN1A,CNTN1,COL3A1,COX5A,COX6B1,COX7A2,CREBL2,CSF3,CTNNB1,CTPS1,CTSD,CXCL2,CXCL5,CXCL8,CYP2B6,DIABLO,ECM2,EIF3A,ENOPH1,EREG,FBXO9,FN1,FOSL1,GALM,GART,GLI1,GOT2,GRIA3,HHIP,HIF1A,IFNG,IGFBP5,IL1A,IL2RB,IL33,IL6,IMPDH2,JUNB,KLHL29,LUM,LYPD3,M…	2424 (21)
TFAM	Turquoise	0.258	transcription regulator	Activated	3.08	0.000139	ABLIM3,ACADL,ACADM,ACADS,ACOX1,ARAP3,AREG,AUH,CPT2,DCLK1,ECH1,ECHS1,FABP4,FABP5,IL1B,ITGA5,LDHB,MAN1C1,MBOAT1,METRNL,MT-ATP6,MT-CO1,MT-CO2,MT-CO3,MT-CYB,MT-ND1,MT-ND2,MT-ND3,MT-ND4,MT-ND4L,MT-ND5,MT-ND6,NPNT,NXNL2,PFKP,PGAM1,PGK1,PKM,PLCB2,PPARA,PTGER4,RUNX2,SERINC2,SLC2A1,SLC2A10,ZBTB16	1785 (15)
PSMB11		0.1	peptidase	Activated	3.07	0.0171	ADCY2,CAV1,CCL25,CCR7,CD2,CDH4,CNTN2,COL1A1,COL1A2,COL27A1,COL3A1,COL4A6,COL6A1,COL6A2,CTSS,CTSV,CYB5B,EGFLAM,ENPEP,FLT1,GFAP,IL23A,ITGB7,KIT,LAMB2,LIFR,LSP1,MAPK11,MAPK12,MT-ATP6,MT-CO1,MT-CO3,MT-ND1,MT-ND2,MT-ND5,MT-ND6,NID1,NR4A1,NR4A2,NTN4,OLFML2B,PARVB,PLCB2,PTGS2,PTK2B,RELT,S1PR1,TGFB2,THBS3,TNFRSF11A,TNFRSF12A,TRAF1,VCAN,VIT
PLA2R1	Blue	0.847	transmembrane receptor	Activated	3.052	0.0111	ACSL3,AK3,ALDH2,ATP5F1B,BDH2,CTSA,CTSD,CYB5R3,HAGH,LAP3,MGST1,SDHA,SDHB,SQOR,TPP1,UQCRFS1
PROC		0.344	peptidase	Activated	2.997	0.00056	ACE,AGT,BIRC2,CCL2,CXCL2,CXCL5,CXCL8,F2,F5,ICAM1,IL12B,IL1B,IL6,NFKB2,NOS2,NOS3,NR4A1,PCNA,PLA2G2A,RPTOR,SELE,SERPINE1,TEK,THBD,TJP1,TNF,TP53,VCAM1	1743 (14)
RAB2A	Blue	0.029	enzyme	Activated	2.939	0.00514	ACLY,ACSL1,CD36,CIDEA,CIDEB,CIDEC,CYP51A1,FABP4,FABP5,PLIN4,PPARG,SREBF1
SIRT3	Blue	0.421	enzyme	Activated	2.865	0.00407	ACADM,ACOX1,ACTA2,BAX,CAT,CDH5,CPT1A,IFNG,IL10,IL1B,IL6,MT-ATP6,MT-CO1,MT-CO2,MT-CO3,MT-CYB,MT-ND1,MT-ND2,MT-ND3,MT-ND4,MT-ND4L,MT-ND5,MT-ND6,PDK1,PPARA,RICTOR,RPTOR,SLC2A1,SREBF1,STAR,SUCNR1,TNF,TP53,VEGFA	1881 (16)
ELL2	Yellow	0.759	transcription regulator	Activated	2.858	0.036	CCPG1,CLPTM1L,CNST,CREB3L2,DNAJB9,EAF2,EDEM2,EDEM3,ENTPD1,ERGIC1,FNDC3A,HDLBP,HM13,HSPA13,LMAN1,MDM2,MYC,NUCB1,PLPP5,POU2AF1,SDC1,SEC24D,SEC61A1,SEL1L,SLC33A1,SRPRA,TXNDC11
DGAT1	Black	0.134	enzyme	Activated	2.813	0.0198	ACOX1,CD36,CPT1A,LEP,LPL,PDK4,PNPLA2,PPARA,PPARD,PPARG
KLF15	Red	1.135	transcription regulator	Activated	2.796	0.0053	ACADL,ACADM,ACADS,ACADVL,ACAT1,ACOX1,ACSL1,ACSS1,ATG12,ATG3,BECN1,CCL2,CCN2,CD36,CMKLR2,CPT2,DECR1,EHHADH,FABP5,HADHA,HADHB,IL23A,LRP5,MLYCD,PDK4,PPARG,SLC27A1,SYNPO,VCAM1	2390 (22)
NRF1	Yellow	0.168	transcription regulator	Activated	2.652	0.0124	ALAS1,ATP1A1,CCL20,CD47,COX5A,COX6B1,COX7A2,CXCL8,FMR1,GCLC,GCLM,HPCAL4,IDE,IL1A,IL1RN,KIF17,MOGS,NCALD,NQO1,PSMC1,PSMC6,PSMD14,PSMD6,SDHA,SDHD,SLC19A1,SNAI1,TFB1M,TJP1,TOMM20,TP53,UCP2,VDAC1,VSNL1
CLEC14A	Blue	0.241	other	Activated	2.616	0.0233	CCL2,EGR1,IL1B,IL6,PLAUR,RELA,TNF
XBP1	Green	0.096	transcription regulator	Activated	2.609	5.52e-06	ACACA,ADAM10,APBB2,APOA1,ARCN1,ASB11,ATF6B,ATG5,BCL2,BECN1,BET1,BLZF1,CAT,CDK5RAP3,COG3,COG6,COL4A1,COL4A2,COPB1,COPB2,COPG1,CREB3L1,CRK,CXCL2,CXCL8,DERL1,DNAJB9,EDEM2,EIF2AK3,ERP29,ERP44,ESR1,FKBP10,FKBP14,FN1,GCC1,GGCX,GMPPB,GOLGA3,GOLGA4,GOLPH3L,GOPC,GOSR2,HDAC3,HM13,HSP90B1,HSPA13,HYOU1,ICAM1,IFNG,IL6,KLF4,LMAN1,LMAN2,MCFD2,MOGS,MYC,NOS2,NUCB2,P3H1,PCYT1A,PDIA4,PDIA5,PDIA6,PGM3,PHLDA2,POU2AF1…	2371 (21)
GFI1	Blue	0.44	transcription regulator	Activated	2.6	0.00298	AKT1,ANXA6,BAK1,BAX,BBC3,BCL3,BTLA,CCND2,CCR7,CD53,CD7,CDKN1A,CEBPE,CEP95,CHD7,CXCL8,DGKG,EGR2,ELANE,ENTPD1,ETS2,F2R,FOXO1,GATA3,GJA1,GPR25,HPRT1,HSP90AB1,ICAM1,ID2,IFNG,IKBKB,IL10,IL1A,IL1B,IL1R1,IL6,IL6R,IRAK2,ITGB3,ITGB7,JUN,KAT2B,KLF2,MAFF,MAP3K5,MAP4K5,MAPK3,MYC,NFKB2,NT5E,PTEN,RASL11B,RB1,RELA,RELB,RIPK2,S1PR1,SESN3,TESC,TNF,TNFRSF1A,TNFSF11,TNK2,TRADD,TRAF2,TRAF3,TRAF5,VDR	2168 (16)
SREBF2	Yellow	0.664	transcription regulator	Activated	2.521	5.27e-08	AACS,ABCA1,ACAA2,ACACA,ACLY,ACR,ACSL1,ACSS2,ALDOC,AREG,BIRC5,BMP4,CCN1,CCN2,CDKN1A,CXCL8,CYB5A,CYP4F2,CYP51A1,DBI,DHCR7,ELOVL6,FABP5,FABP7,FADS2,FDFT1,FDPS,GLI1,GTF2I,HHIP,HMGCR,HMGCS1,ICAM1,IDH1,IDI1,INSIG1,IRS2,LDLR,LRP1,LSS,MSMO1,MVD,NSDHL,PCYT1A,PPARG,PTCH1,RDH11,SC5D,SQLE,SREBF1,SREBF2,STAR,STARD4,THRSP,TM7SF2,TMEM97,VCAM1,YAP1	2507 (24)
ADM	Yellow	0.248	other	Activated	2.507	0.0283	ACE,AGT,BAX,BCL2,CXCL2,EDN1,FGF2,FN1,FOS,HIF1A,ICAM1,IL1B,IL6,MAX,NOS2,PENK,PGK1,PPARG,PRKG1,PTGS2,RAMP1,RAMP3,REN,TNF,TNFRSF11B,TNFSF11,VCAM1
UCHL3	Blue	0.426	peptidase	Activated	2.433	0.0488	ADIPOQ,BAX,CASP3,FABP4,SREBF1,TP53
EIF4EBP3	Turquoise	0.429	other	Activated	2.431	0.0488	CCR7,IL12B,IL6,NOS2,PTGS2,TNF
SFTPA1		0.822	transporter	Activated	2.43	0.000439	ADRB2,ANGPTL4,ANKRD35,CCN1,CCN2,COL1A1,CXCL10,CXCL2,CXCL5,ECM1,EGR1,FOS,FOSB,FRMD6,GFPT2,GSTO2,GUCY1A1,HBEGF,IL10,IL1A,IL1B,IL2RA,IL6,KCNMB4,KLF2,LOX,MAP1B,MRC1,MYC,NOS2,PDK4,PMEL,RASD1,RELA,SERPINE1,SFRP2,SH3PXD2A,SLC22A3,TCEA3,TH,TNF,TWIST1	2108 (13)
RPTOR	Black	0.251	other	Activated	2.316	2.45e-05	ACACA,ACADL,ACADM,ADGRE1,ATP5F1D,BCL2,BCL3,BIRC5,CCND2,CCND3,CCR7,CCR9,CD80,CTLA4,CTNNB1,CYP51A1,DCSTAMP,DHCR24,DHCR7,EGLN1,FCGR1A,FDFT1,FDPS,FGF2,GCDH,GHITM,HIF1A,HMGCR,HMGCS1,ICOS,IDI1,IL10,IL12B,IL13RA1,IL17RB,IL1B,IL1R1,IL6,JUN,LBR,LSS,MRC1,MSMO1,MT-CO1,MVD,MYC,NOS2,NR3C2,NSDHL,PCK1,PDPK1,PIAS2,PKM,PPP1R3B,PTEN,PTGS2,PTPN11,RPTOR,RUNX2,SAC3D1,SC5D,SIGLEC8,SLC2A1,SNAI1,SPRED1,SPRED2,SPTLC1,SPT…	2607 (23)
PIK3R1	Blue	0.788	kinase	Activated	2.29	0.000847	ACTA2,ATP1A1,BCL2,CCND2,CD36,CD44,COL1A2,CXCL10,CXCL8,DNAJB9,FOS,FOXO1,HIF1A,HSP90B1,ICAM1,IFNG,IL12B,IL1B,IL6,IRF7,ISG15,MITF,MKI67,MYC,NFE2L1,NOS2,PCK1,PDGFRB,PDHA1,PDK1,PIK3CB,PIK3R1,PKM,PPARG,PTEN,PTGS2,SELP,SERPINE1,SLC2A1,TGFB2,TGFB3,TNF,TXNIP,VCAM1,VEGFA	2469 (18)
SOD1	Blue	0.307	enzyme	Activated	2.25	0.0275	ACO1,ADCY2,ADORA2B,ALDOC,ASL,ATP1A1,ATP1A2,BAD,BAX,BCL2,BGLAP,BMP4,C1QA,C5AR2,CASP3,CASP4,CCNC,CD36,CDKN2A,CNR1,COL1A1,COMT,CP,CTNNB1,CYB561,DLG4,ETS2,EZR,FAP,FGF10,FOS,GABRD,GAK,GCLC,GCLM,GDF1,GDNF,GFAP,GNAS,GNB1,GNG10,GSTM1,GSTM3,GSTP1,GUK1,HOMER1,HSBP1,HSPA4,HSPA8,HSPB2,ICAM1,IFNG,IL10,IL15,IL1B,IL6,INHBA,IRF7,ISG15,JUN,JUNB,KCNAB2,LPL,MAOB,MINK1,MT-CO1,MT-ND1,MT-ND4,MYBL1,NDUFAF1,NDUFV3,NOS2,…
NPR1	Turquoise	0.815	enzyme	Activated	2.245	0.0282	ABCC8,ACE,AGT,COL1A1,COL3A1,FN1,GUCY1A1,GUCY1B1,IL6,KCNJ11,NFATC3,RGS4,SLC9A1,TGFB3,TNF
ACE2	Blue	0.035	peptidase	Activated	2.193	0.0445	ACTA2,AGT,BNIP3,CASP3,CCL2,CCN2,CXCL10,CXCL2,FN1,IFNG,IL12B,IL1B,IL6,NOS3,NOX4,PTGS1,PTGS2,SERPINE1,TNF
PPARGC1B	Blue	1.238	transcription regulator	Activated	2.146	0.0159	ABCA1,ACACA,ACADL,ACADM,ACADVL,ATP5F1B,C3,CDK12,CIDEA,COX5A,COX7A1,DHCR24,EGLN3,ERO1A,FDFT1,FDPS,GCK,HMGCR,LSS,MICOS10,MITF,MT-ATP6,MT-CO1,MT-CO2,MT-ND1,MT-ND2,MVD,NDUFV2,PCK1,PDK4,PHOSPHO1,RUNX2,SQLE,VEGFA
KL	Brown	0.365	enzyme	Activated	2.145	0.0104	ACTA2,ADAM10,ADAM17,ATF3,BAX,BCL2,CCN2,CDKN1A,CRYGS,CTNNB1,CYP27B1,EGR1,EIF2A,FN1,ICAM1,IL6,IRF7,KDR,KL,MERTK,MITF,MYC,RUNX2,SCX,SELP,SIRT1,SLC34A3,TNF,TNFRSF11B,VDR,VEGFA
FXN	Brown	0.261	kinase	Activated	2.043	0.00174	ACLY,ACO2,DLAT,DLD,NDUFB8,SDHA,SDHB,SOD1,UQCRC2	954 (7)
GCLM	Blue	0.366	enzyme	Activated	2	0.00476	FOS,GCLM,GPT,JUN,JUNB
TNIP3	Red	0.49	other	Activated	2	0.0139	CXCL8,IL12B,IL6,TNF
CENPJ	Blue	-0.065	transcription regulator	Inhibited	-2	0.0229	CASP3,GPT,IL1B,IL6,TNF,TP53
PDE8A	Turquoise	-0.218	enzyme	Inhibited	-2	0.0139	CYP51A1,FDPS,HMGCR,LDLR
TGFB2	Brown	-0.436	growth factor	Inhibited	-2.004	7.88e-07	ABCA1,ACTA2,ALDH1A1,ANGPTL4,BGLAP,BMP4,CCN2,CD248,CD36,CDH11,CDH5,CDKN2A,CNN1,COL1A1,COL1A2,COL3A1,COL4A1,COL6A2,DES,EDN1,EGR1,EGR2,FGF2,FMOD,FN1,FOS,FURIN,GAS1,HAS2,HBEGF,ID4,IFNG,INHBA,JAG1,KDR,LIPG,LTC4S,MLLT3,NFATC2,NGF,NOS2,OSR1,PDGFRB,PDK4,PLOD2,PTEN,PTHLH,RGS3,RUNX1T1,S100A8,SELL,SERPINE1,SESN1,SMAD2,SMAD4,SP1,TAGLN,TGFB2,TGFBR3,TIMP2,TMEFF1,TNFRSF11B,VCAN,VDR,VEGFA,XIAP	2659 (18)
CD40LG		-0.669	cytokine	Inhibited	-2.024	2.52e-05	ACY1,ADAM17,AKAP13,ANXA6,APRT,ARID4B,ASCC3,ATF3,AUH,BATF,BAX,BCAT2,BCL2,BCL6,BIRC2,BNIP3,BTG1,BTG3,CA2,CCL19,CCL2,CCL20,CCN2,CCND3,CCNG1,CCR2,CCR5,CCR7,CD38,CD40LG,CD44,CD70,CD80,CD83,CDK5R1,CDKN1A,CLUH,CXCL10,CXCL2,CXCL5,CXCL8,DAPP1,DCTN1,DDX42,DDX46,DECR1,DUSP1,DUSP2,DUSP4,DUSP5,E2F2,EGR1,EIF2A,EIF2S1,FBL,FCER2,FFAR4,FLT1,FOS,FOSB,FURIN,GATB,GRSF1,GZMB,HDDC2,HIF1A,HLA-DQA2,HLA-DQB1,HSP90AA1,ICA…	1956 (14)
EPHB1	Turquoise	-0.752	kinase	Inhibited	-2.043	0.0107	EGR1,EGR2,FOS,JUN,JUNB,PCK1,PTGS2,SERPINE1
SMAD3	Black	-0.191	transcription regulator	Inhibited	-2.074	0.000787	ABCG2,ACLY,ACSS2,ACTA2,ACVR1C,ADAM12,ADAM15,ADAM23,ADAM9,ADAMTS1,ADAMTS5,ADORA1,AGPAT2,ALPL,APOA1,AREG,ARHGAP22,ARHGAP24,ARHGAP27,AXIN2,BCL2,BGLAP,BMP2,BMP6,C3,CCL2,CCL20,CCN2,CCND2,CDH11,CDH5,CDH6,CDKN1A,CDKN2A,CES1,CKM,CKS1B,COL1A1,COL1A2,COL3A1,COL4A1,COL4A2,COL6A1,COL6A2,COL6A3,CTNNB1,CXCL10,CYP1A1,CYP21A2,CYP51A1,DAPK1,DES,DUSP4,E2F3,EDN1,EGR1,ELN,EN1,EREG,ESR1,FDFT1,FN1,FOS,FOXO1,FOXO3,FST,…	2552 (17)
FN1	Brown	-1.826	enzyme	Inhibited	-2.088	0.000392	ACE,ACP5,ACTA2,AHCY,APLP2,BCL2,BCL7B,BIRC5,BNIP3L,BSDC1,CANX,CAPN2,CCL2,CCN1,CCN2,CCNI,CCT4,CD83,CDKN1A,CHRNB4,CLIC4,COL1A1,COPS5,CORO1A,CSNK2A1,CTSD,CXCL2,CXCL5,CXCL8,DHCR24,DLGAP4,DPF2,EIF4B,EWSR1,FERMT2,FGF2,FLNA,FN1,FOS,G3BP1,G3BP2,GDI2,GJB3,GSK3A,IFNG,IL1B,IL1R1,IL6,ITGA1,ITGA4,ITGA5,ITGAE,ITGB3,KCNH2,LAMP1,LIMS1,MAP3K7,MARCKS,MAX,MYC,NOS2,NUP88,PCNA,PLAUR,PPP6R2,PSMC1,PXN,RALB,RASSF2,RBBP4,…	2315 (21)
CD5	Green	-1.035	transmembrane receptor	Inhibited	-2.131	0.00337	BCL2,BCL3,CCR7,CD70,CD80,GZMB,ICAM1,IFNG,IL10,IL10RB,IL13RA1,IL2RA,LDLR,LSM3,MAP2K2,MAP2K3,MAP2K7,MAPK9,MSMO1,NR4A1,PCK2,PIM1,PIM2,RARA,RELB,RORC,SNRPD3,STAT3,TLR9,UBE2D1	2085 (19)
GLI3	Turquoise	-0.186	transcription regulator	Inhibited	-2.132	0.00817	ACTA2,AKT1,BCL2,BMP4,CCND2,COL1A1,CUL4A,DLL1,DUSP1,DUSP2,DUSP5,EGR1,EMX1,EMX2,FGF10,FOSB,FOXC2,FOXF1,FOXO1,GDF1,GLI1,GNRH1,HES7,HHIP,JAG2,JUNB,KLF13,KLF2,MAP3K3,MESP2,MYCN,NFKBID,NFKBIZ,OSR1,PCDH8,PTCH1,PTHLH,RIPPLY2,RUNX2,SFRP1,SOX9,SRF,STMN1,TAL1,TBXT,TGFB2	737 (7)
MAP3K3	Red	-0.361	kinase	Inhibited	-2.137	0.000298	ADSS1,BAX,BCL2,BMP2,CASP3,CXCL8,FOS,HAS2,IFNG,IL10,IL6,JUN,POSTN,STEAP4,TGFB2,TGFB3,TGFBR3,XIAP	1974 (16)
EP300	Yellow	-0.043	transcription regulator	Inhibited	-2.154	0.000623	ACADL,ACADM,ACHE,ACTA2,ADAM12,ADIPOQ,ADORA2A,AGT,AKAP12,ALDOA,AMHR2,AMPD1,ANXA6,AQP11,ARHGAP24,ARHGEF10L,ARHGEF3,AXIN2,BAX,BBC3,BCL6,BDKRB2,BIRC5,BRF1,CA2,CAD,CAMK2B,CAMK4,CAPG,CAV3,CCL2,CCND3,CCR7,CD19,CD36,CD53,CD80,CDC42EP3,CDKN1A,CDKN2A,CHPT1,CKM,CLASP2,CLOCK,CNN3,COL1A2,COMT,CPT1A,CPT2,CRABP2,CSF3,CXCL8,CYP1A1,DDC,DHFR,DRD2,DTX1,DUSP1,DUSP4,EDN1,EGR1,EGR2,EVL,EWSR1,EXOC2,FABP4,FDX1,FMNL2,FN1…	2699 (23)
PLCE1	Turquoise	-2.336	enzyme	Inhibited	-2.172	0.000915	CCL2,CCL20,CCR2,CXCL2,CXCL8,CXCR2,GFAP,IFNG,IL6,PTGS2,TNF	1307 (15)
OSCAR	Turquoise	-0.851	other	Inhibited	-2.177	0.0429	BCL2,CCL20,CCR2,CD83,CX3CR1,CXCL2,CXCL5,CXCL8,FZD2,ICAM1,IL12B,IL1A,IL1R1,IL1RN,MAP3K8,NLRP12,TNF
DOCK2	Turquoise	-0.041	other	Inhibited	-2.178	0.0412	ADIPOQ,CIDEA,IL10,IL6,LEP,LIPE,PPARA,TNF
TGFB1	Yellow	-0.208	growth factor	Inhibited	-2.191	2.8e-23	AASS,ABCA1,ABCC2,ABCD1,ABCE1,ABCF1,ABCG1,ABCG2,ABL1,ABLIM3,ACAA2,ACACA,ACE,ACKR1,ACKR2,ACLY,ACSL3,ACSL6,ACSS1,ACSS2,ACTA2,ACTG2,ACVR1,ADAM10,ADAM12,ADAM15,ADAM17,ADAMTS10,ADAMTS4,ADCY9,ADGRB1,ADGRG2,ADI1,ADIPOQ,ADK,ADORA1,ADORA2B,ADRA2A,AGR2,AHNAK,AIF1L,AK1,AKT1,ALDH18A1,ALDH2,ALDH3A2,ALDH5A1,ALDOA,ALDOB,ALOX12,ALOX15,ALOX5,AMD1,ANGPTL4,ANKH,ANKLE2,ANXA2,AOPEP,AP3S1,APLN,APLNR,AQP11,AQP9,AREG,ARG…	3555 (21)
FOXM1	Pink	-0.138	transcription regulator	Inhibited	-2.196	0.00213	ACE,ACTA2,ADAM17,AXIN2,BIRC5,BRIP1,CASP3,CAT,CAV1,CCNB2,CCND2,CCNE2,CD44,CDC20,CDCA8,CDKN1A,CDKN2A,CDKN3,CENPA,CENPE,CKS1B,CKS2,CTNNAL1,CTNNB1,ESR1,EZH2,FLT1,FN1,FOS,FOXF1,GATA3,HEY2,IKBKB,IL1B,IL1RN,IL6,IPO7,ITGA5,JUN,KDR,LAMA4,LOX,MCM8,MFGE8,MKI67,MYC,MYCN,MYOCD,NEDD4,NEK2,NFKB2,PCNA,PDGFA,PGK1,PLAUR,PLK4,PRC1,PRR11,PTCH1,PTEN,RELA,RRM2,SFRP1,SNAI1,STAT3,STMN1,TJP1,TOP2A,TP53,TWIST1,TWIST2,VCAN…	2298 (19)
CKAP2L	Green	-0.555	other	Inhibited	-2.2	0.0359	BIRC5,CCNB2,CDC20,CDCA8,CENPA,CENPE,CKAP5,DYNC1I1,ERCC6L,H2AZ2,KIF23,KMT5A,NCAPD2,NCAPG,NCAPH,NDC80,NEK2,NUP43,PLK4,PPP2R1B,RAB1A,SPC24,SPC25,TUBB4A,TUBB6
PELI2	Brown	-0.906	enzyme	Inhibited	-2.2	0.00476	CXCL2,CXCL8,IL1B,IL6,TNF	1311 (11)
SLC22A5	Green	-0.38	transporter	Inhibited	-2.231	0.00573	ACADL,ACADM,ACADVL,BMP4,BMP6,CDKN1A,COL3A1,HADH,HADHB,IFNG,IL6,ITGB7,JUNB,LTBP1,NOG,TGFB3,TGFBRAP1,TNF
MALSU1	Brown	-0.347	other	Inhibited	-2.236	0.0204	MT-CO1,MT-CO2,MT-ND1,MT-ND4,MT-ND6
H2AZ1		-0.414	other	Inhibited	-2.309	0.00925	AGPAT2,APOA1,BIRC5,CDCA5,CDCA8,CDKN1A,DLAT,E2F2,FABP4,IGFBP5,KATNB1,MAPK4,MCM2,MCM7,MKI67,MYBL2,MYC,NOS3,NUP62,PPARG,RFC4,SOX17,SPC25,TOMM40,TOP2A,TROAP,TTR	777 (7)
RNF138	Turquoise	-0.085	enzyme	Inhibited	-2.324	0.00443	CCL20,CCND2,CCR7,ICAM1,IER3,IL10,IL1A,IL6,NFKB2,PLK3,RGS16,SH2D5,SPECC1,TNF,ZMIZ2	886 (8)
SMARCA4	Green	-0.286	transcription regulator	Inhibited	-2.334	2.15e-07	ABCA1,ABCB1,ABLIM3,ACE,ACTA2,ADAM15,ADIPOQ,AGMAT,AGR2,AGT,AHNAK,ALDH1A3,ALDH2,ALDOC,ANO1,ANTXR2,APOA1,APOL3,AREG,ARHGDIB,ARRDC4,ASNS,ATP2A1,ATP6V1B1,AXIN2,AZGP1,BAK1,BATF,BCL2,BEND5,BGLAP,BIRC5,BMP4,BNIP3L,C19orf12,C19orf33,CA14,CASP3,CAV3,CCDC9B,CCL2,CCN2,CCND2,CCNE2,CCR2,CCR6,CCR8,CD19,CD44,CD47,CDH11,CDK20,CDKN1A,CDKN2A,CDKN2D,CHEK1,CHODL,CKM,CLCF1,CLDND1,CLPX,CNP,CNTN1,COL1A1,CORO6,COTL1,CP,C…	2605 (20)
CLDN7		-0.623	other	Inhibited	-2.338	0.00379	ABLIM1,AGT,APLP2,ARHGDIB,ASAP1,ATP5MC1,B4GALNT1,C3,CCDC97,CCL20,CCN2,CLIP4,CX3CL1,CXCL8,DENND5A,DKK1,DNAJB6,F5,FOSL1,FOXQ1,FZD2,GLS,LIMA1,LTA4H,LYSMD2,MAGED1,MLEC,MRPL36,MRPS15,MRPS17,NCOA7,NRG1,NTPCR,PLAAT3,PLGRKT,PRNP,PRSS23,PRSS8,RRAS2,SCGB1A1,SDCBP2,SERP1,SERPINB1,SF3B6,SLC25A22,SYTL2,TEAD2,TIMP2,TINAGL1,TJP1,TPK1,TPRG1L,TRIM31,TSPAN12,WIPI1,XXYLT1,ZCCHC14	918 (7)
TGFB3	Turquoise	-2.379	growth factor	Inhibited	-2.35	0.00798	ACTA2,ACTG2,ADAM12,BCL2,CCN1,CCN2,CCN3,CDH6,CDKN1A,CDKN2A,CLDN11,COL1A1,COL1A2,COL3A1,EEF1D,ELN,F2RL1,FGF2,FN1,FOS,FOSB,GATA3,GJA1,ITGB3,JUN,LTBP2,LTC4S,MAPK11,MS4A1,MYO10,PLAUR,PLOD2,PTEN,PTHLH,S1PR3,SERPINE1,SERPINE2,SH3PXD2A,SMAD2,SNAI1,SOX9,STAT6,TAGLN,TGFB3,TGFBR3,TJP1,TNC,TNFRSF11B,TPM1,TSPAN13,TSPAN2,VEGFA,XIAP,ZEB2	2918 (19)
KITLG		-0.204	growth factor	Inhibited	-2.361	0.00144	ACHE,AIF1,ALOX5,ATP6V1B2,BCL2,BIRC5,BLVRB,BMP1,BTG1,CA2,CASP3,CAVIN2,CCL2,CCN2,CCND3,CDKN1A,CIAPIN1,CLIC1,CREG1,CX3CL1,CXCL2,CXCL8,DALRD3,DHCR24,EDNRB,EEF1A1,EFNB2,EGR1,ELANE,EPHB4,EPOR,ETF1,F2R,F2RL2,FABP5,FOS,GCC2,GFAP,GJA1,GNAZ,HNRNPF,ID2,IFNG,IL10,IL16,IL1A,IL1B,IL1RN,IL6,IRAG1,ITGA2B,ITGAE,ITGB3,KDR,KIT,KLF1,KLHL24,KPNB1,LDLR,LTC4S,MAP2K1,MAPK11,MPL,N4BP2L1,NMNAT1,NOS3,NR3C1,OGG1,ORAI1,OSBPL…	1571 (16)
NRG1		-2.016	growth factor	Inhibited	-2.372	9.69e-07	ABCA1,ACAT1,ACHE,ARHGEF2,ARPC4,ARTN,BAK1,BCL2,BDH2,BET1,BNIP3,CAPN1,CASP3,CAV1,CAVIN1,CAVIN2,CCN1,CCN2,CCND2,CCND3,CDC20,CDH4,CDKN1A,CDKN2C,CHCHD3,CKS2,COL1A1,COL4A3,COL6A3,CXCL8,DAB2,DAG1,DDAH1,DUSP1,DUSP4,EDN1,EEF1A1,EGR1,EGR2,EGR3,ELF3,EMP2,EPHA2,FABP5,FGF1,FGF2,FLNA,FN1,FOS,FOSB,FOSL1,G3BP1,GATA2,GDA,GDF5,GLS,GPS2,GRIN2C,HES1,HEXB,HIF1A,HMGCR,HOXD3,IDH3B,IDI1,IER2,IER3,IGF2,IL10,IMMT,INSL3,IR…	1665 (17)
SELPLG	Green	-1.341	other	Inhibited	-2.376	0.0347	APOL3,BST1,BTLA,CCL2,CDKN1A,CXCL2,CXCL8,FOS,HCAR3,IFNG,IL10,IL1B,IL1R2,IL4R,PLAUR,PRKCD,RELA,SERPINB9,STAT6,THBD,TNF
EGFR	Green	-0.147	kinase	Inhibited	-2.413	5.01e-16	AARSD1,ABCG2,ACO1,ACOT7,ACTA2,ACVR1,ACY1,ADGRL3,ADSS2,AHCTF1,AKT1,ALG9,AMD1,APLP2,AREG,ARG1,ARHGAP1,ASCL2,ATP8B1,AXIN2,B3GNT2,B3GNT5,B4GAT1,BAX,BCKDHA,BCL2,BCL6,BCL7C,BIRC5,BTC,BTG1,CAD,CAPZA2,CASP3,CASP4,CAV1,CCAR1,CCL2,CCN2,CCT5,CD109,CD164,CD33,CD47,CDKN1A,CDKN2A,CELF1,CELSR2,CLPTM1,COL1A1,COL3A1,COL6A1,COL6A2,COL8A1,CRYBG1,CTNNB1,CUL1,CUL3,CUL5,CXCL10,CXCL14,CXCL5,CXCL8,DAG1,DPY19L4,DUSP1,DUS…	2412 (20)
HDGF	Yellow	-0.133	growth factor	Inhibited	-2.429	0.00807	COL1A1,IL1B,IL6,PTGS2,SERPINE1,TNF
GNAQ	Turquoise	-0.811	enzyme	Inhibited	-2.453	0.000462	ABCB1,ADAMTS1,AK4,AQP11,AREG,ARG1,ATF3,BMP2,BMP4,BNIP3,BNIP3L,CCN2,CCNG1,CD44,CLCF1,CNN1,CSPG4,CTSV,CX3CL1,CXCL8,DUSP5,EDN1,EGR1,EMP1,F2RL1,FOS,FOSL1,FST,GALE,GNAQ,GRB14,HAS2,IFNG,IL1RN,IL6,INSIG1,KLF15,LMCD1,MAFF,MAP3K8,MAPK11,MEOX2,MGST1,MMP16,MYC,NDRG2,NFIA,NR4A1,NR4A2,PDK1,PLAUR,PLCB1,PRKCD,PRKCE,PRKG2,PTGS2,PYGL,SELENBP1,SERPINE1,SH3BP5,SLC8A1,SLCO4A1,STAR,TGFB2,TGM1,THBD,TNFAIP6,TNFRSF12A,V…	2028 (17)
GATA6	Red	-0.303	transcription regulator	Inhibited	-2.48	0.0241	ABCB1,ACO1,ACTA2,ALOX15,AMH,AMHR2,ARG1,ASPA,ATP6V0A2,ATP6V1C1,ATP6V1H,BMP4,BMP5,BMPR2,CALML4,CAV1,CD163,CD5L,CDCA8,CDKN1A,COL4A1,COL4A2,COX5A,CRABP2,CRYL1,CYP21A2,DAB2,DCBLD2,DLD,DLK1,DLST,DPP4,DSCC1,ECSIT,EDN1,EMD,EMX2,ENGASE,FGF2,FH,FKBP14,GRHL3,HES1,HNF1B,HSD17B3,HSD3B2,HYAL1,IL10,IL1B,KLF2,KLK14,LAMB2,LDHB,LRRFIP1,LTBP1,MPHOSPH9,MRC1,MSX2,MYC,MYH11,NAPSA,NF2,NFIA,NODAL,NOS3,NUSAP1,OVOL1,PGK1,…
METTL3	Yellow	-0.046	enzyme	Inhibited	-2.49	7.1e-06	ACAD11,ADAMTSL4,ARG1,ASAP3,BRD4,CCL2,CD36,CD9,CDH3,CDKN1A,COX6B2,CPZ,CX3CR1,CXCL10,DCAF4,DENND2C,DGKA,EI24,ELAVL1,HYAL1,ICAM1,IL1B,IL6,INSYN2A,JAG2,KLF4,LPIN1,MGMT,MYBL1,NLRP1,NR4A1,PERP,PODN,PTK2B,PTP4A3,PTPN11,RB1,ROBO3,RPRM,SERPINE2,SHISA4,SOCS1,SPHK2,TBC1D8,TMC7,TMED10,TMEM19,TNF,TNFRSF18,TRAFD1,TRIM7,TTLL9,WDR35,ZBTB42,ZNF365,ZNF385A	913 (7)
PTGS2	Turquoise	-2.6	enzyme	Inhibited	-2.49	0.025	ADGRL3,AIF1,ANXA2,AREG,ARG1,AXIN2,BAX,BBC3,BCL2,CCL2,CCR7,CD163,CD44,CDKN1A,CDKN2C,CSF3,CTSD,CXCL10,CXCL14,CXCL5,CXCL8,CXCR2,DLK1,DLX5,DUSP1,EDNRA,EGR1,EZR,FABP4,FLT1,FN1,FOS,HBEGF,HDAC3,HLA-DQB1,ICAM1,IL10,IL1B,IL23A,IL6,IRX1,ITGA6,ITGB4,KDR,KRT23,LEP,LPL,LTBP1,MAPK9,MKI67,MYC,NEB,NKD2,NOP2,NOS2,NOS3,NR4A2,PAK1,PCDH7,PCNA,PLA2G4A,PLXNC1,PPA1,PPARG,PTGER1,PTGER3,PTGER4,PTGES2,PTGS1,PTGS2,PTMA,PYG…
CD28	Turquoise	-0.431	transmembrane receptor	Inhibited	-2.494	0.00818	AHCYL1,ALKBH1,ANAPC1,AP1B1,ARHGDIB,ATP11B,ATP5F1C,BCL2,BTG1,BZW1,C2,CASP3,CCND2,CCND3,CCR5,CCR6,CCR9,CD40LG,CD80,CHRNA5,CNIH4,CORT,CRB1,CTLA4,CXCL2,CXCL8,CXCR6,DGKA,DUSP14,EGR2,EWSR1,FBL,FDPS,FOS,FYN,GATA3,GLI1,GLS2,GNL2,GPR37,GTF2IRD1,GUCY1B1,GYS1,GZMB,H2AC6,HCCS,HDAC2,HGS,HLA-DQB1,HOMER2,HSPA8,HUWE1,ICOS,IFITM1,IFNG,IGFBP5,IGFBP6,IL10,IL10RB,IL12RB1,IL1B,IL1R1,IL23A,IL27,IL27RA,IL2RA,IL4I1,IL6,…	2265 (18)
SRF	Green	-0.551	transcription regulator	Inhibited	-2.514	0.00133	ABCA4,ACTA2,ACTG2,AKAP12,AMD1,ANKRD6,ANO1,APOLD1,ASB5,ATF3,AZI2,BATF,BCL2,BMP2,BRD3,CAMP,CAPRIN1,CCM2,CCN2,CD177,CD19,CDKN1A,CEBPE,CKM,CLDN12,CLDN5,CNN1,CORIN,CSRP1,CTNNB1,DES,DMKN,DSTN,DUSP5,EGR1,EGR2,EGR3,ELANE,EPG5,EZR,FERMT2,FGF1,FHL1,FHL2,FILIP1L,FLNA,FLT1,FLT4,FOS,FOSB,FOSL1,FOXQ1,FST,GDA,GLRX3,GSN,GTF2H5,HIF3A,IER2,IL15,ITGA1,ITGA2B,ITGA6,ITGA9,JUN,JUNB,KDR,KDSR,LAMA3,LBH,LDB3,LDLR,LMCD1,L…	2296 (17)
GSN	Turquoise	-0.272	other	Inhibited	-2.542	0.0182	ACTA2,BCL2,COL1A1,COL3A1,DNASE1,FN1,NOS3,PDCD4,PLAUR,POSTN,SOX9
GNAS	Red	-2.851	enzyme	Inhibited	-2.546	0.000179	ADAMTS1,ALPL,ANKH,ARL4D,ATF3,ATP1A1,BACH2,BAK1,BCL6,BEND5,BIRC5,BTLA,CCN1,CCR7,CD200,CD55,CDC42,CHCHD10,CHST10,Cmah,CXCL2,CYP27B1,DENND4A,DTX4,EMD,ETS2,FCER2,FOS,FYN,GDI2,GEM,GFOD1,GLI1,GPR132,HDAC7,IL1B,IL2RA,IL6,INHA,ISY1-RAB43,ITGB3,KCTD12,KLF4,LEP,LPP,MAFF,MSRB3,MYC,NR4A1,NR4A2,P2RY10,PDE3B,PENK,PLA2G4A,PLK2,PMEPA1,PPARG,PPP1R16B,PRDX6,PRKCE,PTCH1,PTGER4,PTHLH,RASD1,RFC1,RGS2,RNASE6,SEMA3A,SH…	2351 (21)
TP53	Blue	-0.287	transcription regulator	Inhibited	-2.548	7.85e-45	ABAT,ABCA1,ABCA2,ABCB1,ABCC2,ABCG2,ABHD4,ACAA2,ACADL,ACADM,ACADS,ACADVL,ACAT1,ACE,ACLY,ACO1,ACO2,ACP2,ACSF2,ACSF3,ACSL1,ACSL3,ACSL6,ACSM5,ACSS1,ACSS2,ACTA2,ADA,ADAM12,ADAM8,ADAMTSL4,ADGRB1,ADGRB3,ADH5,ADORA2B,ADRA1A,ADRB2,ADRB3,AHCY,AIFM2,AK1,AK3,AK4,AKAP12,AKR1B1,AKT1,ALDH18A1,ALDH1A1,ALDH1A3,ALDH1B1,ALDH9A1,ALDOA,ALDOC,ALOX15,ALOX5,ANAPC4,ANK1,ANKH,ANLN,ANXA2,ANXA6,AP1B1,AP3B1,APBB2,APC,API5,AP…	2579 (19)
MALT1	Yellow	-0.399	peptidase	Inhibited	-2.566	0.0195	CD38,CD44,CD83,CXCL2,FOXO1,FOXO3,IKZF2,IL10,IL1B,IL23A,IL2RA,IL6,NT5E,RELA,RORC,S100A8,TNF,TRAF3
RORC	Brown	-3.266	ligand-dependent nuclear receptor	Inhibited	-2.568	0.00145	ABCD2,ACSL6,ADGRL1,ALDH2,ALDOA,ARNTL,ARSG,ASNS,BTLA,CAD,CCL20,CCR6,CD36,CKMT2,COL1A2,COL3A1,CXCL2,CYP2B6,CYP39A1,DDC,DHCR24,ELOVL6,ELOVL7,FDFT1,GFPT2,GLS,GLS2,GOT2,GSTP1,Gstt3,HIF1A,HMGCR,HPGD,HSD17B3,IDH2,IDH3A,IDH3B,IFNG,IL12RB1,IL17RA,IL1A,IL1B,IL1R1,IL2RA,IL32,IL4I1,IL6,KLRB1,LPIN2,MC1R,MDH1,MDH2,ME1,MGST3,MSC,MYC,NAALAD2,NAPSA,NR1I3,NSDHL,OAT,PCK1,PDK1,PFAS,PGAM1,PGK1,PKM,PPP1R3C,RORA,RORC,S…	2520 (20)
NR4A1	Turquoise	-2.573	ligand-dependent nuclear receptor	Inhibited	-2.569	7.64e-05	ACACA,ACLY,ACO1,ACO2,ACTA2,ADIPOQ,ADIPOR2,ALDOA,ALDOB,APOD,ATF3,ATP12A,ATP5F1A,ATP5F1B,ATP5MC3,AXIN2,BABAM2,BCL2,BIRC5,CAV3,CCN2,CCND2,CD36,CDH5,CIDEA,CLDN5,COL16A1,COL1A1,COL1A2,COL6A1,COL6A2,COX6B1,COX6B2,COX7A2,CRABP2,CTNNB1,CTNND1,DAPK1,DFFA,DLAT,DLD,DLST,EHHADH,FABP4,FBP1,FN1,GALM,GCK,GPD1,GSK3A,GYS1,HCAR1,HDAC1,HDAC6,HIF1A,HMGCR,HSD3B2,ICAM1,IDH2,IDH3A,IFNG,IKZF2,IL10,IL12B,IL16,IL1B,IL2RA,…	2537 (21)
AEBP1	Blue	-0.327	peptidase	Inhibited	-2.583	0.0233	ABCA1,ABCG1,ACTA2,CD36,COL1A2,NOS2,PPARG
TSC2	Yellow	-0.194	other	Inhibited	-2.585	4.97e-05	ACACA,ACSS2,ANXA2,ASCL2,ATF3,ATP6AP2,ATP6V1B2,ATP6V1D,ATP6V1G1,AXIN2,B3GALT2,BAX,BCL2,BCL3,BIRC5,CCND2,CCND3,CDKN1A,CP,CREG1,CRIP1,CTNNB1,CXCL10,DYNC1I1,EGLN1,EGR1,EGR2,EMP3,ENPP2,ERO1A,FOS,GALC,GFAP,GGA2,GLA,GSN,HIF1A,IFNG,IGFBP5,IL13RA1,IL17RB,IL1R1,IRS2,LDHB,MAOB,NFE2L1,NPC1,NSDHL,NTRK3,OGG1,OLFM4,PDGFRB,PDK4,PDPK1,PIAS2,PKIB,PPP1R3B,PSMA1,PSMB1,PSMB2,PSMB5,PSMC3,PSMD1,PSMD14,PTEN,PTPN11,PVALB…	2210 (21)
GLI2	Brown	-0.032	transcription regulator	Inhibited	-2.595	0.0248	ACTA2,ANO1,ATP2A1,BCL2,BMP4,CCL1,CCND2,CCR5,CD40LG,CDC45,CDKN1A,COL1A1,CSF3,CXCL10,CXCL2,CXCR2,FOXC2,GAST,GATA3,GLI1,HHIP,IFNG,IL10,IL15,IL1B,IL6,IL6R,JAG1,JAG2,JUNB,MEOX1,MITF,MLH1,MYC,MYCN,OVOL1,PFKFB3,PTCH1,PTHLH,RUNX2,SFRP1,SMO,SNAI1,SOX9,TAF1C,TBXT,TFAP4,TGFB2,TNF,UGCG,VDR,XIAP
LPAR1	Blue	-0.129	G-protein coupled receptor	Inhibited	-2.595	0.0107	AKT2,CACNA2D1,CCN2,CXCL8,GDNF,IL6,KLF5,PRKCG,PTGS2,S1PR3
ARHGAP5	Green	-0.272	enzyme	Inhibited	-2.619	0.00991	ACTA2,CCN2,COL1A1,COL3A1,COL6A1,FN1,LOX	2103 (11)
MBOAT7	Turquoise	-0.098	enzyme	Inhibited	-2.621	0.0452	ACACA,ACLY,ACSS2,DHCR24,ELOVL6,HMGCR,HMGCS1
PRKCB	Turquoise	-1.2	kinase	Inhibited	-2.632	0.0073	ADRB1,ADRB3,ATP6V1C1,BAX,CD80,CD83,CDKN1A,CLCN7,COL1A2,CTNNB1,EGR1,FGF2,FN1,FOS,FOXO1,FOXO3,GCK,HIF1A,ICAM1,IL10,IL6,IRS2,JUN,MYC,NOS2,NR3C2,PFKFB3,PPP1R3C,PRKCD,PTGS2,RELB,SERPINE1,SLC6A3,SREBF1	1352 (13)
DGKZ	Turquoise	-0.094	kinase	Inhibited	-2.643	0.0226	CTNNB1,IFNG,IL12B,IL1B,IL6,IRF5,NOS2,TNF
TP73	Pink	-1.175	transcription regulator	Inhibited	-2.649	7.94e-15	ABCB1,ACTA2,ACTN2,ADA,ADAM10,ADAM17,ADAM23,ADGRB1,ADORA2B,AFAP1,AGGF1,AIF1L,ALAS2,ANGPTL4,AQP3,ARHGAP22,ARL2,ARNTL,ARVCF,ATF3,ATG10,ATG2B,ATG4A,ATG5,AUH,BAK1,BAP1,BAX,BBC3,BCAR1,BCL2,BDKRB2,BIRC2,BIRC5,BLZF1,C3,CAMLG,CAMSAP3,CASP3,CASP4,CASS4,CCL2,CCN1,CCN5,CCND3,CCNG1,CCR7,CCR8,CCR9,CD55,CD83,CDC20,CDC42EP2,CDKN1A,CDKN1C,CDKN3,CKS2,CLDN10,CLIP3,CLMN,CNN3,CNTFR,COL18A1,COL1A1,CTNNB1,CTSD,CUL2,CX3…	2269 (15)
BMP2	Turquoise	-1.14	growth factor	Inhibited	-2.664	0.00392	ACP5,ACTA2,ALPL,AMH,AOC1,ASGR1,BCL2,BGLAP,BMP2,BMP2K,BMP4,BMPR2,BTC,BTG3,CAMK4,CDKN1A,CLIC4,COL1A1,COL1A2,CREB3L1,CTNNB1,DKK1,DLX5,EPHX2,ERCC1,EVC2,FABP4,FGF2,FN1,FOS,FOSB,FOXO1,FST,FURIN,GFAP,GFRA1,GTF2H2,HAS2,ID2,ID4,IGFBP5,INHBA,JUN,JUNB,KLF10,KLF4,KLF9,KLK7,LRP5,MATN1,MELTF,MEN1,MRAS,MSX1,MSX2,MYC,NFAT5,NFATC1,NFYB,NOG,NOS3,NTRK3,PCSK6,PHOX2A,PITX2,PLXNA2,POSTN,PPARG,PTGS2,RAD1,RPA3,RUNX2,SLC…	2452 (18)
SELP	Brown	-1.411	transmembrane receptor	Inhibited	-2.672	0.000495	ADIPOQ,APOL3,BST1,CCL2,CDKN1A,CDKN2A,CXCL2,CXCL8,GPT,HCAR3,IL1B,IL1R2,IL4R,IL6,MKI67,PLAUR,PRKCD,RELA,SELP,SERPINB9,STAT6,THBD,TNF	2941 (20)
PTBP1	Turquoise	-0.126	enzyme	Inhibited	-2.68	0.00124	CD44,CDC42,CDKN2D,CIRBP,CSDE1,CTNNB1,DRD2,GLS2,KRAS,LDLR,MYC,NOS2,PKM,TNF,ZC3HAV1	960 (7)
CCND1	Turquoise	-0.025	transcription regulator	Inhibited	-2.699	1.37e-06	AFAP1,AHNAK,ALDH1A3,AQP3,AREG,ARHGEF2,ATAD2,AZGP1,BCL2,BIRC5,BRIP1,C7,CALU,CCDC32,CCND2,CCND3,CCNE2,CD44,CDC45,CDCA8,CDKN1A,CDKN2A,CDKN2C,CENPK,CENPN,CLSPN,COL1A1,COL20A1,COL27A1,CPEB1,CPED1,CTNNBIP1,DDIAS,DEPDC1,DHCR24,DKK2,DONSON,DTL,EEF1B2,EIF5,EIF5A2,ELAVL1,ELOVL7,EMSY,ENDOD1,ENPP2,EPGN,EPHA2,EREG,FAM120A,FGF7,FLNA,FZD7,G3BP1,GALNT11,GPALPP1,GPC6,H2AJ,H4C8,HJURP,HOMER2,HSPA8,IER3,ITGB3,ITSN2,…	2140 (20)
EREG	Brown	-2.516	growth factor	Inhibited	-2.707	0.00116	AREG,BTC,EREG,FGF2,HAS2,HBEGF,IL12B,IL6,PGF,PTGS2,TNC,TNF,TNFAIP6	2420 (20)
CHD1	Blue	-0.036	enzyme	Inhibited	-2.714	0.0182	BMP2,CCL20,CXCL2,ICAM1,IER3,IL1A,IL1B,IL6,LIF,PTGS2,TNF
IL1RL2	Green	-1.84	transmembrane receptor	Inhibited	-2.732	0.03	CCL20,CD1A,CD83,CXCL10,CXCL2,CXCL8,IL1B,IL23A,IL6,S100A8,TNF
PML	Turquoise	-0.6	transcription regulator	Inhibited	-2.749	0.000839	ACACA,ACADL,ACADM,ACADS,ACOX1,ACSM1,ADIPOQ,AHSP,AKR7A2,APOA1,BAX,BIRC5,CACYBP,CAT,CDKN1A,CDKN2A,CEBPE,CIAPIN1,CIT,CPE,CPT1A,CXCL11,DNAJB6,DNAJB9,DNAJC9,ELOVL6,FTL,GCLM,HADHB,HERC6,HMGCR,HMGCS1,ID2,IDI1,IFITM1,IL1A,IL1B,IRF7,ISG15,ISG20,LDLR,LEP,LIPE,LPL,MAF,MAFF,MAP2K1,MAPK1,MAPK11,ME1,NDRG1,NQO1,NR3C1,NSFL1C,OAS2,PCBP2,PDK4,PIK3C2A,PIK3CB,PML,PRDX1,RRAS2,RXRA,SLC35A2,SNAI1,SREBF1,SREBF2,STIP1,ST…	2432 (22)
CAMK4	Yellow	-1.533	kinase	Inhibited	-2.749	0.0215	ABCA1,ATF3,BCL2,CAMK4,CD40LG,CDKN1A,CDKN2A,CSRP1,FMR1,FOS,FOSB,IFNG,IL1B,IL6,JUN,JUNB,MT-CYB,NOS2,TNF,TP53
KIF3A	Turquoise	-0.207	enzyme	Inhibited	-2.774	0.00124	ACAT1,ACAT2,ACLY,CDKN1A,CTNNB1,CYP51A1,FDPS,GLI1,HMGCR,HMGCS1,IDI1,MVD,MYC,NSDHL,VEGFA	1899 (12)
RELA	Turquoise	-0.307	transcription regulator	Inhibited	-2.779	0.00575	ABCB1,ABCG2,ACTA2,ADAMTS5,AGT,ANKRD2,AP1B1,ARHGDIB,ASCL2,ATP6AP2,BACH2,BAX,BBC3,BCL2,BCL3,BECN1,BIRC2,BIRC5,BLVRA,BMP2,BNIP3L,C3,CAMP,CASP3,CAV1,CCL19,CCL2,CCL20,CCN2,CCR7,CD44,CD80,CDKN1A,CDKN2A,CERT1,CFB,COL1A1,COL1A2,CTSB,CTTN,CX3CL1,CXCL10,CXCL11,CXCL2,CXCL5,CXCL8,CYP1A1,CYP2B6,CYP3A4,DUSP1,EDN1,EGLN1,EGR1,ELF3,ELMO1,ELN,EPAS1,ERAP1,EWSR1,FCGRT,FGF10,FGF2,FN1,FOS,FOSB,GAST,GNPAT,GP1BB,GRK5,GS…	2524 (16)
KDM3A	Turquoise	-0.191	transcription regulator	Inhibited	-2.789	0.00202	ACTA2,AJUBA,CCL2,CCN1,CCN2,CD9,CUL7,EDN1,FLNC,GNG2,IL33,KLF5,LEP,LOXL2,MCAM,MMP12,MYC,MYH11,PCNA,PLOD2,PPP1R3C,SERPINE1,TAGLN,TNC	1120 (7)
MAPK14	Red	-0.122	kinase	Inhibited	-2.791	0.0272	ABCA1,ACP5,ACTA2,AREG,ATF3,AXIN2,BAX,BCL2,BGLAP,BMP2,CAT,CCL2,CCL25,CCR7,CD36,CD80,CD83,CDKN2A,CKM,COL1A1,CXCL10,CXCL2,CXCL5,CXCL8,CYP51A1,DAB2,DKK1,DLL1,DNMT3A,DUSP1,EFNA1,ELAVL1,EREG,FDPS,FLT1,FN1,FOS,GJA1,GNAS,HAS2,HMGCR,HTR7,ICAM1,IFNG,IGF2,IL10,IL12B,IL1B,IL27,IL6,JUN,JUNB,KDR,LDLR,MAOB,MAP2K6,MAPK11,MYH11,NFATC1,NGFR,NOS2,PCK1,PLAUR,PRDX1,PSMD10,PTEN,PTGES,PTGS2,RGS1,RUNX2,S100A8,SIGIRR,SLC…
POR	Blue	-0.073	enzyme	Inhibited	-2.792	1.64e-06	AASDH,ABCA1,ACADL,ACADVL,ACAT2,ACER1,ACLY,ACSL1,ALDH1A1,ANTXR2,ANXA5,APCDD1,ARNT,ASNS,BDH1,BTC,C11orf54,CAPRIN2,CD36,CHMP4C,CHRNA5,CPT1A,CPT2,CSAD,CYB5B,CYP1A1,CYP2B6,CYP39A1,CYP51A1,DHCR24,DHCR7,ECI1,EHHADH,ELOVL5,ELOVL6,ENTPD5,EREG,ETHE1,FADS2,FDFT1,FDPS,FGF1,FGL1,FLVCR2,GCK,GREB1,GSTM1,Gstt3,HADHB,HIF1A,HLA-DQB1,HMGCR,HMGCS1,HSD17B10,HSD17B11,HSD17B12,IDI1,INSIG1,KDR,LDLR,LGALS1,LGALSL,LPL,LSS…	2563 (18)
TNFSF11		-2.214	cytokine	Inhibited	-2.805	8.66e-05	ACP5,ADGRE1,ADORA2B,ADRA1A,AEBP2,AIF1,AK3,AKAP13,AQP9,BCL2,BMP4,BST1,CA2,CAPN2,CAV1,CCL2,CCND3,CD1A,CD44,CD83,CDK14,CDKN1A,CIAO1,CLEC4E,CLOCK,CSF3,CSRP1,CTNNB1,CUL4A,CXCL8,CYP1A1,DAB2,DCSTAMP,DKK1,DUSP1,DUSP16,ECT2,EGR2,ELP2,ESR1,FGR,FHL2,FOS,FOSL1,FOXO1,FRRS1,GABPA,GCLC,GRB10,GTF2H1,HIPK2,HRH2,HYAL1,ICAM1,IER3,IFNG,IKBKE,IL10,IL12B,IL13RA1,IL15,IL1A,IL1B,IL1RN,IL6,IL9R,ILF3,ITCH,ITGA5,ITGB3,ITPK…	2361 (15)
NSUN3	Turquoise	-0.09	enzyme	Inhibited	-2.828	0.000192	MT-ATP6,MT-CO1,MT-CO2,MT-CYB,MT-ND2,MT-ND4,MT-ND4L,MT-ND5
CREBBP	Brown	-0.047	transcription regulator	Inhibited	-2.886	2.92e-05	ADAM12,ADORA2A,AGT,AKAP12,ALAS1,AMHR2,AMPD1,ANXA6,AQP11,ARHGAP24,ARHGEF10L,ARHGEF3,ASL,BCL2,BCL6,BDKRB2,BIRC5,CA2,CAMK2B,CAMK2G,CAMK4,CAPG,CCL26,CCN1,CCND2,CCND3,CCR5,CCR7,CD44,CD53,CD80,CDC42EP3,CDH5,CDKN1A,CKM,CLASP2,CLOCK,CNN3,COL1A2,CXCL10,CXCL8,DDC,DHFR,DTX1,DUSP1,DUSP4,EGR1,EGR2,EGR3,EHHADH,ELANE,ERCC1,ESAM,EVL,EXOC2,FABP4,FDPS,FDX1,FGF2,FGL1,FMNL2,FNBP1,FOS,FOSB,FRMD4B,GFRA1,GLI1,GNAS,GNG2…	2267 (18)
DDIT3	Pink	-0.223	transcription regulator	Inhibited	-2.89	0.0447	ASNS,ATF3,ATG5,AVIL,BAK1,BAX,BBC3,BCL2,BHLHE22,CA6,CAMK2N1,CASP4,CLPP,CXCL8,DDR2,DPY19L4,ERO1A,FAP,FLYWCH1,FN1,FNBP1L,FOXO1,GPC6,HDAC1,HSPD1,HSPE1,IFNG,IL12B,IL1B,IL6,IRAK2,JAG1,LOX,MLF1,MYCBP,NDRG1,PCK2,PCNA,PDPN,PLEC,PPARG,PPP1R15A,RGS4,RHO,SELE,SRSF1,SRSF2,SRSF6,STAT3,TENM4,TGFB2,TSC22D3,TXNIP,XPOT
STAT3	Brown	-0.243	transcription regulator	Inhibited	-2.921	0.00516	ACTA2,ADIPOQ,AGT,AHSP,AKT1,ALAS2,ALDH1A1,ALDH1A3,ALOX15,ALPL,ANGPTL4,APLN,AREG,ARG1,ARRDC4,ASCL2,ATP10A,ATP6AP2,BAK1,BATF,BCAR3,BCL2,BCL3,BCL6,BECN1,BIRC5,BNIP3L,C3,CA9,CASP3,CASP4,CAT,CCDC88A,CCL2,CCL20,CCN2,CCNC,CCND2,CCR5,CD163,CD40LG,CD44,CD80,CD83,CD9,CDH11,CDH5,CDKN1A,CDKN2A,CDKN2D,CDON,CEP70,CFB,CFH,CHEK1,CHL1,CLCA2,COBL,COL1A1,COL1A2,COL3A1,COPG2,COPS5,CP,CREB1,CSF3,CTF1,CTLA4,CTSB,CTSL,C…	1983 (15)
SMO	Blue	-0.378	G-protein coupled receptor	Inhibited	-2.935	0.0114	BCL2,COL27A1,COL4A2,ENPP1,FOXC2,FOXF1,FZD2,FZD3,FZD7,GLI1,GOLM2,HDAC1,HDAC2,HDAC3,HDAC6,HHIP,LAP3,LIMD2,LUM,MTMR7,MYC,MYF5,NFATC1,NOG,NRP2,NUMB,OGN,PPARG,PRSS35,PTCH1,RAI14,S100A8,SOX18,SOX9,TGFB3,TNIK,VCAM1,VCAN,WIF1,WNT7B,XIAP
EGR1	Brown	-2.912	transcription regulator	Inhibited	-2.936	4.14e-05	ABCB1,ACE,ACHE,ACTA2,APOA1,AREG,ATF3,BAIAP2,BAX,BCAR1,CACNA1H,CACNA2D4,CASP3,CAV1,CAVIN1,CCL2,CCND2,CCR2,CD40LG,CD44,CDC20,CDK5R1,CDKN1A,CDKN2D,CHRNA7,COL1A1,COL1A2,CXCL2,CXCL8,DLG4,DUSP4,EGR1,EGR2,EIF4EBP1,ENPEP,EREG,EZH2,FGF2,FLT1,FN1,FOSL1,FTL,FYN,GDNF,GLI1,GNAS,HBEGF,HIF1A,HMGCR,HPGD,ICAM1,IGF2,IL1B,IL6R,JUN,JUNB,KCNT1,LDLR,LEP,MAOB,ME1,MYBL1,MYC,NAB2,NDRG1,NR4A1,PDGFA,PDGFC,PEG10,PNMT,PNPLA2…	2839 (18)
EDN1	Yellow	-0.474	cytokine	Inhibited	-2.972	6.12e-06	ACTA2,ADAM12,ADIPOQ,ANXA5,ANXA6,APLN,AREG,ARHGEF11,BAG2,BCL2,CAT,CCL2,CCN1,CCN2,CCR7,CDC42,CKAP5,COL1A2,COL4A1,CTNNB1,CTNND1,CXCL8,EDN1,EDNRA,EDNRB,EGR1,EIF3J,ENAH,EREG,EZR,FGF2,FGF23,FLT4,FN1,FOS,FOSB,FOSL1,FST,GAST,GJA1,HBEGF,HIF1A,HSPA8,ICAM1,IL6,INHBA,INSR,ITGA5,ITGB3,ITPR2,JUN,JUNB,LEP,MAP2K1,MARCKSL1,MBP,MCAM,MITF,MYC,MYO9B,NFATC3,NRG1,PDGFA,PDIA6,PLAUR,PLOD1,PPARA,PRKCD,PRKCE,PTGER4,PTGS1,…	2595 (17)
LMNB1	Red	-0.558	other	Inhibited	-2.975	0.00265	ATP5F1B,CCN5,CRABP1,CRIP1,CYP51A1,DHCR7,ELOVL7,FLT3,GDI2,GJA1,HBEGF,HMGCR,HMGCS1,LARGE1,LDLR,LMNA,MGST1,MSMO1,PCNA,PRRX2,RCN1,REEP5,S100A13,SERINC1,SP1,SQLE,TGFB2,ZFR,ZHX1	2120 (12)
RAF1	Blue	-0.108	kinase	Inhibited	-2.978	2.04e-05	ACAT2,ACOT7,AKAP12,AMD1,ANKRD2,AP2B1,AREG,ATP6V1B1,BCL2,BCL6,BECN1,BTG1,CA2,CCL19,CCN5,CD44,CDKN1A,CDKN2A,CDON,CHN1,CRTC2,CTNNB1,CTSH,CTSL,CXCR5,DCBLD2,DUSP2,DUSP4,DUSP5,EGR1,EGR3,EMCN,EMP1,EMP3,ESR1,FAM171A1,FBXW11,FOS,HBEGF,HIF1A,HMGB3,HNRNPA2B1,IER2,IER3,IGBP1,IL10,IL12B,IL1B,IL1R1,IL23A,IL6,ITGB3,ITGB4,JUN,LAMA3,LIF,LIFR,MAOB,MCF2L,MCM8,MGLL,MKI67,MYBL2,MYC,MZF1,NGF,NOP56,NQO1,OSMR,PCK1,PCSK6…	1993 (14)
JUN	Blue	-1.637	transcription regulator	Inhibited	-3.029	3.78e-05	ABCB1,ACAT2,ACP5,ACTA2,AKAP12,AKT1,ALAS1,ALOX12,ANKRD2,ANXA2,APOM,ARG1,ARTN,ASNS,ATF3,BAK1,BAX,BBC3,BCL3,BGLAP,BIRC2,BIRC5,BTG1,C1QB,C3,CA3,CALM1 (includes others),CAMP,CAPN2,CAPNS1,CASP4,CAV1,CCL2,CCL20,CCN1,CCN2,CCN3,CCND2,CCND3,CD164,CD44,CDC20,CDH11,CDK5R1,CDKN1A,CDKN2A,CHL1,CMTM5,COL1A1,COL1A2,COMT,CSF3,CTSL,CX3CL1,CXCL10,CXCL16,CXCL5,CXCL8,CYP2J2,DARS1,DICER1,DKK1,DOCK9,DUSP1,DUSP5,EDN1,EHD…	2692 (17)
MFSD2A	Brown	-0.434	transporter	Inhibited	-3.052	0.000268	ALDOC,CYP51A1,DHCR7,FADS1,FADS2,FDFT1,IDH1,IDI1,INSIG1,LDLR,LSS,MVD,RHO,SREBF1,SREBF2,STARD4
APEX1	Red	-0.013	enzyme	Inhibited	-3.084	0.000296	ABCB1,ALOX5,CAD,CDKN1A,EGR1,EGR2,EGR3,FOS,FOSB,GFRA1,IL10,IL1A,IL6,JUNB,NR4A1,PTGS2,RGS2,RGS4,SIRT1,TP53,VEGFA	2396 (20)
STIM1	Brown	-0.39	ion channel	Inhibited	-3.096	6.26e-07	CAMK4,CDKN1A,CREB3L1,FGF9,FLT1,FOSL1,FOXO1,GCLC,GSTO1,IL10,IL6,ITGA11,ITGA5,ITGA6,JUNB,KDR,KLF10,KLF15,KLF2,KLF4,KLF7,MYBL1,MYBL2,MYC,NFATC2,NFATC3,NQO1,PRDX1,PTCH1,RB1,S1PR3,SMO,SRF,TG,TNF,TPO,VEGFA,WNT2,YAP1	2238 (19)
CREB1	Blue	-0.212	transcription regulator	Inhibited	-3.111	0.00103	ABCA1,ACHE,ADORA2A,ADRA1A,AK4,AKAP1,AKAP13,AKAP8L,ALAS1,APOLD1,AQP11,ARFGEF3,ARG1,ARHGAP33,ARHGAP35,ATF3,ATP1A1,BCL2,BHLHE22,BIRC5,BNIP3,BRD9,CA10,CABP7,CACNA1C,CACNA2D1,CAMK4,CAMKK2,CAMKV,CARS1,CCN1,CCNB2,CCND3,CD9,CDA,CDC37,CDCA8,CDH11,CDH13,CDH8,CDK14,CDKN1A,CIART,CLMP,CNN1,COCH,CPD,CPEB1,CPT1A,CREB1,CSRNP1,CXCL2,CXCL8,CYP51A1,DGKA,DKK2,DOK4,DUSP1,DUSP14,DXO,ECM1,EDIL3,EDN1,EGR1,EGR2,EHD4,ENTP…	2186 (18)
HGF	Turquoise	-0.751	growth factor	Inhibited	-3.148	1.07e-07	ABCG2,ACTA2,ADAMTS1,ADGRF5,ADORA2A,AIMP2,AKAP12,AKAP13,AKT1,ANGPT4,ANGPTL4,ANP32A,ARNTL,ARPC5,ARRDC3,ASNS,ATF3,BAG2,BCL2,BIRC2,BIRC5,BMP2,BMP2K,CA9,CALM1 (includes others),CAV1,CCL2,CCL26,CCN1,CCN2,CCNE2,CCNG1,CD44,CD93,CDC20,CDC45,CDKN1A,CDKN2A,CDKN2C,CDKN3,CGRRF1,CHD2,CKS1B,CLCF1,CNTFR,COL1A1,COL1A2,COL3A1,COL4A1,COPB1,CTNNB1,CUL2,CUL3,CXCL2,CXCL8,CYP2B6,DBF4,DES,DHPS,DIAPH2,DKC1,DOK4,DUSP1,DUS…	2543 (16)
IPMK	Green	-0.524	kinase	Inhibited	-3.157	0.00424	ACTA2,BATF,CAPNS1,CCN1,CCR2,CORO1A,CSRP1,CXCR6,FGL2,FLNA,FLNC,FOS,FOSB,HSP90AB1,ICOS,IFNG,IL10,ITGA3,ITGAE,ITGB3,JUN,JUNB,MAF,MYC,MYL9,NT5E,PMP22,TNF	1496 (14)
BACH1	Blue	-0.618	transcription regulator	Inhibited	-3.167	0.00191	ATP5F1B,ATP5F1D,ATP5MC1,ATP5MC3,CALM1 (includes others),COX15,COX18,DNAJC7,DUSP1,EWSR1,FTL,GCLC,GCLM,GSTA1,HCCS,HIF3A,IL10,IL6,IMMT,ME1,NDUFAB1,NDUFS7,NQO1,PDK1,PDK3,PDK4,PHB1,PHB2,PPARG,SLC25A22,SLC25A6,SLC40A1,TFE3,TTC23,UQCRC1	776 (7)
AGT	Blue	-1.526	growth factor	Inhibited	-3.192	1.96e-09	ACAT2,ACE,ACHE,ACTA2,ADAM12,ADAM17,ADAM23,ADAM8,ADAMTS4,ADAMTS5,ADAMTS8,ADAMTSL2,ADGRE1,ADIPOQ,ADIPOR1,ADORA2B,AGER,AGT,ALDH1A3,ALOX12,ALOX15,ANGPTL8,ANO1,APLN,AREG,ARFGAP1,ARG1,ARHGEF11,ARID2,ARNTL,ASL,ATF3,ATN1,ATP1A1,ATP2B2,ATP6AP2,ATP6V0A4,BAX,BCL2,BDKRB2,BECN1,BMP1,BMP2,BMP6,C1QTNF1,C1QTNF6,C1QTNF7,C3,CACNA1C,CACNA2D1,CASP3,CAT,CAV1,CAV3,CCL2,CCN2,CCN3,CCN5,CCNB2,CCND2,CCND3,CCNE2,CCR2,CCR5,…	2801 (19)
KDM5A	Turquoise	-0.154	transcription regulator	Inhibited	-3.52	0.000686	ACO2,ACTN2,ATP1A1,ATP5F1A,ATP6V1D,ATP6V1F,BCKDHA,CACNA1S,CD55,CERT1,CHCHD3,COA3,COL1A2,COQ5,COX6B1,COX7A2,DLAT,DLST,DNAJC11,DUSP2,GADD45GIP1,GHITM,GRPEL1,HOMER1,HSBP1,IDH3B,MAP2K3,MAP2K7,MAPK4,MCM2,MDH1,MFN2,MLYCD,MRPL53,MRPL55,MRPL58,MRPL9,MYL4,MYL6B,NDUFA4,NDUFB8,NDUFS2,NDUFS4,NDUFS7,NME1,PARK7,PGAM2,PGD,PIM1,PMPCB,PSEN2,REEP1,RPS6KB1,SDHB,SDHC,SDHD,TNNC2,TNNI2,TOMM22,TOMM6,TRIM72,UQCRC1,UQCRFS…	1160 (7)
EPHA2	Turquoise	-0.629	kinase	Inhibited	-3.533	0.000222	ARRDC3,ATF3,BAX,BCL2,CASP3,CXCL2,DUSP1,EDN1,EGR1,FGF2,FOS,FOSB,IER3,IL1B,IL33,JUN,JUNB,KLF6,MAPK1,MAPK3,NFKBIZ,NR4A1,SELE,SLIT2,TJP1,VCAM1,ZFP36	2238 (21)
FOS	Turquoise	-4.076	transcription regulator	Inhibited	-3.577	2.17e-07	ABCB1,ACACA,ACOX1,ADAM12,ADD2,AGPS,AGT,AKR1C3,ALAS1,ALDH1A3,AMIGO1,ANKRD2,AP3D1,APLN,APLP2,AQP3,ARNT,ARPC5,ASAP1,ASL,ATF3,ATP2C1,ATXN2,BCAR3,BGLAP,BLMH,C3,CA2,CALU,CAMP,CAPN2,CASP3,CASP4,CASZ1,CAT,CCL2,CCL20,CCN2,CCNG1,CD164,CD44,CDH11,CDON,CHODL,CMTM4,COL16A1,COL18A1,COL1A1,COL6A1,COL8A2,CRABP1,CRABP2,CSF3,CTNND1,CTSB,CTSH,CTSV,CXCL10,CXCL16,CXCL8,CYP2J2,DLG1,E4F1,EDN1,EEA1,EGR1,EGR2,EIF4G2,ELOV…	2507 (17)
KLF6	Yellow	-0.404	transcription regulator	Inhibited	-3.626	3.94e-05	ACADM,AGT,ALDOA,ALDOC,ALOX5,ANGPTL4,ANXA5,ARG1,ARID5B,ATF3,BAK1,BCKDHA,BCKDHB,BCL3,BCL6,BIRC5,BMP2,CASP4,CCL2,CCNL1,CD38,CD44,CD83,CDKN1A,CFB,CHPF2,CLCF1,COG2,COL1A1,CXCL2,CXCL8,CYB5A,CYP1A1,DCBLD2,DLK1,EGR2,ETS2,EXT1,F10,GCLC,GFPT2,GLI1,GNAI3,GPC1,GPR132,HIBCH,HIF1A,ICAM1,ID2,IFNAR2,IFNG,IL10,IL12B,IL13RA1,IL17RA,IL1A,IL1B,IL6,IRAK2,ITGA5,ITGB3,IVD,JUNB,KIF2A,KLF10,MCCC1,MCCC2,MEFV,MKI67,MMP12,M…	1913 (14)
OSM		-4.538	cytokine	Inhibited	-3.682	9.38e-11	AADAC,ABCA1,ABCC8,ABCG1,ACAA1,ACE,ACKR2,ACSL3,ACTA2,ADAM17,ADAMTS1,ADAMTS4,ADAMTS5,ADGRG6,ADH5,AHCYL1,AKR1C3,AMACR,ANXA2,AQP7,AQP9,ARG1,ARHGEF2,ARTN,ASNS,ATF3,ATP9A,BAIAP2,BAK1,BCL2,BCL3,BLMH,BRD8,BTC,CA6,CADM4,CAMP,CASP4,CAT,CCL2,CCL20,CCL27,CCND2,CD24,CDA,CDH3,CDH8,CDKN1A,CHI3L2,CKM,CLPP,CLPX,COL1A1,COL1A2,COL3A1,COL6A1,COL8A1,COX6B1,CSF3,CTSH,CTSL,CTSV,CXADR,CXCL10,CXCL2,CXCL5,CXCL8,CYP4F3,DAP…	2412 (16)
NOD2	Blue	-0.3	other	Inhibited	-3.702	0.000775	ACSL1,AREG,AXIN2,BMP2,CAMP,CCL2,CLEC4E,CXCL10,CXCL2,CXCL8,Ggta1,GPR84,ICAM1,IER3,IFNG,IL10,IL12B,IL1A,IL1B,IL23A,IL27,IL6,KLF2,LMO4,MAP3K8,MARCKSL1,MEFV,NFKB2,NOS2,PTGES,RASGRP3,SLC2A6,TANK,TNF,TNFRSF9,TNFSF11,TRAF1,TWIST1,TWIST2,XIAP	1702 (13)
IL1B	Brown	-3.442	cytokine	Inhibited	-3.994	0.00104	ABCC2,ABCD3,ABCG2,ACE,ACHE,ACKR1,ACKR2,ACTA2,ADAM12,ADAM8,ADAMTS1,ADAMTS4,ADAMTS5,ADORA2B,ADRB2,AGER,AIF1,AKR1B1,ALDH1A1,ALDH7A1,ALOX12,ALOX15,ALPL,ANGPTL4,ANKH,APOL6,ARG1,ARL6IP5,ASB7,ATF3,ATP1A1,BAX,BBC3,BCL2,BCL3,BCL6,BGLAP,BIRC2,BMP2,BMP4,BTRC,C2,C3,CABP1,CASP3,CASP4,CAT,CAV2,CCL1,CCL2,CCL20,CCL27,CCL28,CCN2,CCR2,CCR5,CCR6,CCR7,CCR8,CD40LG,CD44,CD55,CD80,CD83,CDCA3,CDCA8,CDKN1A,CFB,CHST6,CLDN…	2680 (17)
RICTOR	Yellow	-0.506	other	Inhibited	-4.606	0.00104	ATP12A,ATP5F1A,ATP5F1B,ATP5F1C,ATP5F1D,ATP5MC1,ATP5MC2,ATP5MC3,ATP5MG,ATP5PB,ATP6V0A2,ATP6V0A4,ATP6V0E2,ATP6V1B1,ATP6V1B2,ATP6V1C1,ATP6V1D,ATP6V1F,ATP6V1G1,ATP6V1H,BAD,BAX,BBC3,BIRC5,COX10,COX15,COX5A,COX6B1,COX6B2,COX7A1,COX7A2,COX7A2L,DRD2,EGR1,FABP5,FAU,GCK,HIF1A,IFNG,IL1B,IL6,IRS2,ISG15,LHPP,MRPL13,NDUFA4,NDUFAB1,NDUFB2,NDUFB5,NDUFB8,NDUFC1,NDUFS1,NDUFS2,NDUFS4,NDUFS7,NDUFV2,NDUFV3,NIPAL1,OAS…	2339 (22)
F2	Blue	-2.025	peptidase	Inhibited	-4.676	4.58e-10	ACTA2,ADAMTS9,ADIPOQ,AKR1B1,ALDH1B1,ANGPTL4,B3GNT5,BAX,BCL3,BIRC2,CAD,CASP3,CBR3,CCL2,CCL20,CCN1,CCN2,CCND2,CD36,CD44,CD55,CDKN1A,CLIC1,COL1A1,COL4A1,COTL1,CTPS1,CX3CL1,CXCL10,CXCL8,CYP2B6,DHRS9,DOCK10,DUSP1,EDN1,EDNRB,EGR1,EHD4,EIF4A1,ELL2,ENTPD1,EPB41,EREG,ERP29,F2R,F2RL1,F2RL3,FGF2,FHL1,FLT1,FN1,FOS,FOSB,FOSL1,GABRD,HAS2,HBEGF,HIF1A,HSP90AA1,HYAL3,ICAM1,IER2,IER3,IGFBP5,IL1B,IL32,IL6,JUN,JUNB,…	2506 (15)
TNF	Green	-0.87	cytokine	Inhibited	-6.802	6.28e-09	AAK1,ABCA1,ABCC2,ABCD2,ABCG2,ABR,ABTB2,ACACA,ACADM,ACADS,ACADVL,ACE,ACKR2,ACOX1,ACP5,ACSL1,ACSL3,ACTA2,ADAM17,ADAM8,ADAMTS4,ADAMTS5,ADAMTS8,ADGRB1,ADGRG6,ADIPOQ,ADORA1,ADORA2A,ADORA2B,ADRB1,ADRB2,ADRB3,AGER,AGT,AK2,AKAP12,AKR1B1,ALAD,ALDH1A3,ALDH2,ALOX5,ALS2CL,AMH,ANGPTL4,AOC3,APBA3,APC,APLN,APOA1,AQP3,AQP7,AQP9,ARG1,ARHGAP18,ARHGAP22,ARHGDIB,ARHGEF10,ARHGEF10L,ARHGEF17,ARHGEF18,ARHGEF40,ARID5B,A…	2713 (16)

## Sheet: SCK x NK
Upstream Regulator	Related module	Expr Log Ratio	Molecule Type	Predicted Activation State	Activation z-score	p-value of overlap	Target Molecules in Dataset	Mechanistic Network

## Sheet: VAT x SAT
Upstream Regulator	Related module	Expr Log Ratio	Molecule Type	Predicted Activation State	Activation z-score	p-value of overlap	Target Molecules in Dataset	Mechanistic Network
SIRT2	Yellow	0.237	transcription regulator	Activated	2.132	0.0227	ACLY,CDKN2A,DHCR7,FDFT1,HMGCR,IDI1,LSS,MVD,SQLE
PIK3R1	Blue	0.757	kinase	Activated	2.068	0.0193	ACTA2,ATP1A1,CCND2,CD36,ERBB3,FOS,HIF1A,HMOX1,IL12B,IRF7,MMP9,PCK1,PDGFRB,PDHA1,PDK1,PIK3CB,PIK3R1,PIK3R2,PKM,PTEN,PTGS2,SELP,VCAM1
CLEC4A	Yellow	1.612	transmembrane receptor	Activated	2.688	0.0161	ABCA1,ABCA9,ALOX5,CD36,CLEC7A,FCGR1A,FCGRT,FOLR2,HPGD,ID2,IL7R,ITGAM,LIPA,MRC1,MSR1,SLCO2B1,TIMD4
PCGF2	Yellow	0.193	transcription regulator	Activated	2.058	0.015	CCND2,CDKN2A,CTNNB1,GATA3,HOXD4,JAG1,NOTCH3,PDE3B,SNAI1,SORL1,TMEFF2,TP53,USF2
PNPLA2	Yellow	0.674	enzyme	Activated	2.612	0.00544	ACAA2,ACADL,ACADM,ACADS,ACADVL,ACO2,ACOX1,ACSL1,AGPAT2,CD36,FABP4,INSR,ITGAX,LEP,LPL,MRC1,MSR1,PCK1,PNPLA2,PPARA,SREBF1,TP53,UCP2,ULK1	1145 (18)
MED28	Brown	0.412	other	Activated	2.197	0.00216	ACTA2,ACTG2,CRIP1,MYH11,TAGLN
PLA2R1	Blue	0.638	transmembrane receptor	Activated	2.388	0.00115	ACSL3,ALDH2,ATP5F1B,CTSA,CTSD,CYB5R3,LAP3,SDHA,SDHB,SQOR,TFAM,TPP1
STK11	Green	0.171	kinase	Activated	3.02	2.18e-06	ACP6,ACVR1,AHCY,AK2,ASPHD2,ATIC,ATP5F1D,ATP5MC2,ATP5MC3,ATP6V1F,AVIL,BMP5,BTF3,CAMKK1,CCT6A,CDC42,CDH8,CNTN1,COX5A,COX6B1,CSF3,CTNNB1,CTPS1,CTSD,CXCL2,CYC1,CYP2B6,DIABLO,ECM2,GALM,GART,GRIA3,HIF1A,IL2RB,IMPDH2,JUNB,KLF12,KLHL29,LUM,LYPD3,MAFK,MED26,MMP9,MSH4,NDUFA9,NFKB2,NPEPL1,NR1D1,NR4A1,NR4A2,NT5E,PAK5,PAPSS1,PDCD1,PGK1,PGM1,PKM,PNP,POLA2,POLD2,POLD4,POLR1D,PSAT1,PTEN,PTGS2,PTPN3,PTPRN,RAB10,R…	1251 (19)
QKI	Blue	0.76	other	Activated	2.426	2.03e-06	CD36,CLTA,CLTC,CNN1,CSF1R,CTNNB1,CTSS,CYP51A1,ERCC2,FABP7,FDFT1,FDPS,FYN,HMGCR,HMGCS1,IDI1,ITGAM,ITGAX,LAMP2,LSS,MACROH2A1,MAP1B,MSMO1,MVD,NSDHL,PEA15,RAB5C,RAC1,SNX3,TM7SF2,VCAM1
TARDBP	Blue	0.175	transcription regulator	Activated	2.551	4.86e-07	ACAT2,AIF1,C1QA,C1QB,C3,CD36,CHCHD10,CNTFR,CRAT,CSPG4,CYP51A1,DECR1,DHCR24,DHCR7,FDFT1,FDPS,GALNT13,HIF1A,HMGCR,HMGCS1,IDI1,INSIG1,LAMB3,LDLR,LSS,MIX23,MT-ND3,MT-ND6,MVD,MYRIP,NSDHL,PDPK1,PRKN,PRSS8,RPS6KB1,SFRP1,SFRP2,SLC19A3,SQLE,SREBF2,TARDBP,TENM1,TRIP10,TSPO,TUSC1
PPARA	Blue	1.379	ligand-dependent nuclear receptor	Activated	2.982	8.64e-08	AADAC,ABCA1,ACAA1,ACAA2,ACADL,ACADM,ACADS,ACADVL,ACAT2,ACOX1,ACSL1,ADAM10,ADIPOQ,ADRB3,ADTRP,AHCY,ALDH2,ANGPTL4,ANXA2,APOA1,APOE,AQP3,AQP7,AQP9,ASL,ATP5F1B,C1QA,C1QB,C3,CAT,CD36,CDK2,CDKN2A,CDKN2C,CFH,CIDEC,CROT,CYB5B,CYBB,CYP2B6,CYP51A1,DBI,DECR1,DECR2,DHCR7,ECH1,ECI1,EHHADH,ELOVL5,ELOVL6,ENDOG,ENTPD1,FABP3,FABP4,FADS1,FADS2,FBXO21,FDFT1,FDPS,FGB,FITM1,FOS,GCK,GLUL,GSTP1,GSTZ1,HADH,HADHA,HADHB,H…	1097 (18)
SREBF1	Blue	0.767	transcription regulator	Activated	2.107	2.27e-08	ABCA1,ACADS,ACLY,ACSL1,ACSS1,ADIPOQ,ALOX12,BEST1,CHMP2A,CSRP1,CXADR,CYP4F2,CYP51A1,DARS1,DBI,DEPP1,DGKQ,DHCR7,DLK1,EHHADH,ELOVL5,ELOVL6,ELOVL7,FABP3,FABP4,FABP7,FADS1,FADS2,FAS,FDFT1,FDPS,GCK,Gstt3,HMGCR,HMGCS1,HMOX1,HSD17B1,IDH1,IDI1,IL1R2,IMMT,INSIG1,LDLR,LEP,LPL,LSS,MDK,MSMO1,MT-CO1,MT-CO2,MT-CO3,MT-ND1,MT-ND2,MT-ND3,MT-ND4,MT-ND6,MVD,NDUFS2,NPC1,NSDHL,OAT,PCK1,PCYT1A,PDK1,PGD,PKLR,PPAT,PPCS,P…	1087 (17)
SREBF2	Yellow	0.85	transcription regulator	Activated	3.026	1.69e-08	ABCA1,ACAA2,ACLY,ACR,ACSL1,AREG,CCN2,CYP4F2,CYP51A1,DBI,DHCR7,ELOVL6,FABP7,FADS2,FDFT1,FDPS,GTF2I,HMGCR,HMGCS1,HSD17B1,IDH1,IDI1,INSIG1,LDLR,LIPA,LRP1,LSS,MSMO1,MVD,NSDHL,PCYT1A,PTCH1,SQLE,SREBF1,SREBF2,STAR,THRSP,TM7SF2,VCAM1	971 (19)
PPARD	Brown	0.326	ligand-dependent nuclear receptor	Activated	2.231	1.85e-09	ABCA1,ACAA1,ACAA2,ACADL,ACADVL,ACOX1,ACTA2,ADORA2A,ADPGK,ALDH2,ANGPTL4,APOA1,APOE,AQP3,AQP7,C1QA,C1QB,C1QC,CCL26,CCND2,CD36,CDK2,CLEC7A,CXCL2,CYP2B6,CYP39A1,DHCR7,DNASE1L2,ECH1,EGR1,FABP3,FABP4,FABP7,FAM241B,FBP1,GCK,GHR,HMGCR,HMGCS1,IGFBP2,IGFBP6,IL12B,IL23A,LDHB,LDLR,LPCAT3,LPIN2,LPL,LRP5,MAPK1,MDFI,MERTK,MFGE8,MMP9,MPEG1,MRC1,MSR1,MYLIP,NR1H2,NR4A1,NR4A2,OAF,OXCT1,PCSK6,PCYOX1,PDK1,PDPK1,PGM5,…	798 (14)
INSR	Blue	0.879	kinase	Activated	4.838	6.33e-10	ACAA2,ACADL,ACADM,ACADS,ACADVL,ACO2,ACSL1,ACTN4,ADIPOR2,ALDH2,ALPL,APOA1,AREG,ARHGEF2,ATP1A1,ATP5F1A,ATP5F1B,ATP5F1D,ATP5MC3,ATP5MG,C1QA,CA6,CCN2,CCND2,CD36,CDC45,CDKN2C,CEPT1,CRABP2,CRAT,CTSB,CYC1,CYP51A1,DECR1,DEK,DES,DHCR7,DLK1,DUSP1,ECHS1,ECI1,EGR1,ETFA,ETFDH,FABP4,FBLN1,FBP1,FDFT1,FDPS,FHL1,FLNC,FOS,FOXC2,FTO,FURIN,GCK,GSK3A,HADHA,HADHB,HBEGF,HHEX,HMGCR,HMGCS1,HOXA9,HPGD,HSD17B10,HSD17B4,HSD…	1254 (22)
KLF4	Yellow	-0.914	transcription regulator	Inhibited	-2.066	0.0383	ABHD5,ACTA2,ACVR1,ADAMTS1,ADRB2,AIF1,ALPL,BMPR1A,CCL28,CCND2,CD34,CLIC4,COL8A1,CRABP2,CSF1R,CTNNB1,DLL1,DLL4,DSP,DUSP1,DUSP4,ECSIT,EMX2,EPHA2,GREB1,GRHL3,HBEGF,HEY2,IBTK,IL15,IL23A,INHBA,IRX3,ITGAD,ITGAM,KLF4,KLF5,KLK14,KRT19,LGR5,MRC1,MRPL19,MRPS7,MSX2,MYH11,PFKP,PITX2,PPARA,PPL,PREP,PRKG1,RNF6,SEMA3F,SMAD1,SOD3,SOX17,SUPT3H,TAGLN,TBXT,TEAD4,TFAP4,TP53,TWIST2,TXNRD1,UBE2E3,UGDH,VARS2,VCAM1,ZNF326
TFAP4	Turquoise	-0.47	transcription regulator	Inhibited	-2.885	0.0295	CDK2,CDKN2A,CXCL14,EGR1,FOS,IL12B,LGR5,MDM2,MLF1,RHOBTB3,RPS6KA5,SNAI1,STEAP3,TEAD4
STK40	Red	-0.252	kinase	Inhibited	-2.36	0.0259	ABCB1,ACTA2,APOE,C1QA,C1QB,CCR5,DES,DLK1,FABP4,FGF18,FUT10,PDPN,PTGS2,RSPO3,SP5,TBXT,TLR5,TXNRD3,WNT2,WNT6
B4GALNT1	Turquoise	-0.572	enzyme	Inhibited	-2.433	0.0137	C1QA,C1QB,C1QC,C3,C3AR1,FOS
EPHA2	Turquoise	-0.711	kinase	Inhibited	-2.18	0.0114	CXCL2,DUSP1,EGR1,FGF2,FOS,FOSB,JUNB,KLF6,MAPK1,MMP9,NR4A1,SELE,SLIT2,VCAM1
RICTOR	Yellow	-0.557	other	Inhibited	-3.677	0.0111	ATP5F1A,ATP5F1B,ATP5F1D,ATP5MC2,ATP5MC3,ATP5MG,ATP5PB,ATP6AP1,ATP6V0D1,ATP6V1A,ATP6V1B2,ATP6V1C1,ATP6V1D,ATP6V1F,ATP6V1G1,ATP6V1H,COX10,COX15,COX4I2,COX5A,COX6B1,COX7A1,COX7A2L,CYC1,EGR1,GCK,HIF1A,IL7R,MRPL13,NDUFA4L2,NDUFA9,NDUFB8,NDUFS2,NIPAL1,PDK1,POMP,PRKCG,PSMA1,PSMB11,PSMC6,PSME4,PTEN,PTGS2,PXN,RAC1,RGS16,RORC,RPL26,RPL28,RPL6,RPLP2,RPS29,RPS9,RPSA,RSL24D1,SDHA,SDHB,SNAI1,SREBF1,SUCNR1,TBX2…
PDE8A	Turquoise	-0.463	enzyme	Inhibited	-2	0.000824	CYP51A1,FDPS,HMGCR,LDLR	595 (7)
BMP2	Turquoise	-1.162	growth factor	Inhibited	-2.241	0.000719	ACP5,ACTA2,ALPL,AOC1,ASGR1,BMP2,BMPR1A,BTC,BTG3,CAMK4,CLIC4,CTNNB1,DKK1,EVC2,FABP4,FGF12,FGF2,FOS,FOSB,FST,FURIN,GFRA1,ID2,ID4,INHBA,JUNB,KLF10,KLF4,L1CAM,LRP5,MMP9,MRAS,MSX1,MSX2,NFATC1,NFYB,NOG,NTRK3,PCSK6,PITX2,PLXNA2,POSTN,PTGS2,RAD1,SMAD1,SOX9,SPINT1,STAR,TAGLN,TBC1D10A,TBX2,TBXT,TG,TMEM119,TNFRSF11B,TOB1,TUBB3,XPC	1453 (23)
NR4A1	Turquoise	-3.105	ligand-dependent nuclear receptor	Inhibited	-2.797	0.000651	ACLY,ACO1,ACO2,ACTA2,ADIPOQ,ADIPOR2,APOE,ATP5F1A,ATP5F1B,ATP5MC3,AXIN2,CAV3,CCN2,CCND2,CD36,CLDN5,COX4I2,COX6B1,CRABP2,CTNNB1,DFFA,DLAT,DLD,EHHADH,FABP4,FBP1,GALM,GCK,GSK3A,HDAC1,HIF1A,HMGCR,HMOX1,HSD3B2,IL12B,IL2RA,ITGB4,JUP,LDLR,LEP,LPL,MAT2A,MDH1,MDM2,MMP9,MYCN,NR4A1,NR4A2,NT5E,PCK1,PDCD1,PDHA1,PDK1,PGK1,PGM1,PHKG1,PHKG2,PKLR,PPP1R3C,PTK2,PYGM,RAMP3,RPE,SOAT1,SPINT2,SREBF1,STAR,SUCLA2,SUCLG1,T…	1272 (20)
APOE	Turquoise	-0.49	transporter	Inhibited	-2.445	1.74e-08	ABCA1,ACADL,ACADM,ACOX1,ACSL1,ACTA2,ADAM10,ADGRB1,ADIPOQ,ADNP,AGER,AHDC1,ALOX12,ANGPTL4,APOA1,APOE,ARHGEF12,C1QA,C1QB,C1QC,C3AR1,CAT,CCN2,CCND2,CCR5,CD36,CD86,COL18A1,CSRP1,CTNNB1,CTSB,CTSD,CTSS,CYBB,DBI,DCSTAMP,DIP2A,EGR1,EMILIN1,FCGR1A,FKBP4,FOS,GAS7,GATA3,GLUL,GRIA3,HMGCR,HMOX1,HPCAL1,HSP90AB1,HSPD1,IGFBP6,IL12B,IL4R,IL6R,INSR,ITGA3,ITGA5,ITGAM,ITGAX,KCNJ10,KLF4,LDLR,LEP,LIMS2,LIPA,LPL,LRP1,LT…	1560 (23)
